# Supplementary material for: Cytokine and Nitric Oxide-Dependent Gene Regulation in Islet Endocrine and Nonendocrine Cells
Source: Function (Oxf). 2021 Dec 1;3(1):zqab063. doi: 10.1093/function/zqab063 (PMC8674205; doi:10.1093/function/zqab063)
Supplement: zqab063_Supplemental_Files [file zqab063_supplemental_files.zip]

Archive with 7 entries (7 files):
- Supplemental materials_zqab063.pdf
- Table S1_Primer sequences.xlsx
- Table S2.xlsx
- Table S3.xlsx
- Table S4.xlsx
- Table S5.xlsx
- Table S6.xlsx
