# Supplementary material for: Cytokine and Nitric Oxide-Dependent Gene Regulation in Islet Endocrine and Nonendocrine Cells
Source: Function (Oxf). 2021 Dec 1;3(1):zqab063. doi: 10.1093/function/zqab063 (PMC8674205; doi:10.1093/function/zqab063)
Supplement: zqab063_Supplemental_Files [file zqab063_supplemental_files.zip › Table S1_Primer sequences.xlsx]

## Sheet: Sheet1
Gene	Forward Primer	Reverse Primer
Arx	5'-GCA CCA CGT TCA CCA GTT AC-3'	5'-TCT GTC AGG TCC AGC CTC AT-3'
Ddit3	5'-AAA TAA CAG CCG GAA CCT GA-3'	5'-GGG ATG CAG GGT CAA GAG TA-3'
Defb1	5'-TTC ACA TCC TCT CTG CAC TCT G-3'	5'-GTC CAA GAC TTG TGA GAA TGC C-3'
Dnajb1	5'-CGA CAG CTG GGC GGC-3'	5'-ACC ATT AGC ACC ACC ACT GC-3'
Gapdh	5'-GAC ATC AAG AAG GTG GTG AAG C-3'	5'-TCC AGG GTT TCT TAC TCC TTG G-3'
Gbp5	5'-GGG GAT CTG GAT GTG GTG TG-3'	5'-GCA ATA GGT CGA TAG CCC CC-3'
Hhex	5'-CGG ACG GTG AAC GAC TAC AC-3'	5'-AAC CTC ACT TGA CCG CCT TT-3'
Hmox1	5'-CTC GAG CAT AGC CCG GAG CC-3'	5'-ATC CTG GGG CAT GCT GTC GGG-3'
Hspa1a/Hspa1b	5'-CAT GAA GCA CTG GCC CTT CC-3'	5'-CGA AGA TGA GCA CGT TGC GC-3'
Isl1	5'-TTC TCC GGA TTT GGA GTG GC-3'	5'-ACA CAG CGG AAA CAC TCG AT-3'
Mafa	5'-CCT GTA GAG GAA GCC GAG GAA-3'	5'-CCT CCC CCA GTC GAG TAT AGC-3'
Nos2	5'-CGA GAC TTC TGT GAC ACA CAG C-3'	5'-CAT CTC CTG GTG GAA CAC AGG G-3'
Pdx1	5'-GAC CTT TCC CGA ATG GAA CC-3'	5'-TTT CCA CGC GTG AGC TTT G-3'
Slc2a2	5'-TTC AGC AAC TGG GTC TGC AA-3'	5'-TGA AGA TCA GGA CCA CCC CA-3'
Ucn3	5'-CCC TCG ACC TGA GCA TTT CC-3'	5'-GAA GTA GGT GGG CAT CAG CA-3'
