# Supplementary material for: Cytokine and Nitric Oxide-Dependent Gene Regulation in Islet Endocrine and Nonendocrine Cells
Source: Function (Oxf). 2021 Dec 1;3(1):zqab063. doi: 10.1093/function/zqab063 (PMC8674205; doi:10.1093/function/zqab063)
Supplement: zqab063_Supplemental_Files [file zqab063_supplemental_files.zip › Table S2.xlsx]

## Sheet: Islet markers
Cluster	Gene	Avg log2(Fold change) [cluster of interest vs. all others]	Fraction cells in cluster expressing gene	Fraction cells not in cluster expressing gene	Adjusted p-value
0	Mafa	0.823888	0.845	0.465	0
0	Ppp1r1a	0.722091	0.918	0.584	0
0	Ins1	0.641672	1	0.998	0
0	Ero1lb	0.530483	0.981	0.716	0
0	Ucn3	0.51568	0.757	0.344	0
0	Slc2a2	0.510618	0.652	0.241	0
0	Fam151a	0.464911	0.882	0.498	0
0	Prss53	0.445591	0.959	0.611	1.51046e-288
0	Prlr	0.413696	0.801	0.417	5.68416e-284
0	Zdhhc2	0.470734	0.958	0.706	1.48715e-283
0	Ttc28	0.434959	0.781	0.418	7.68971e-278
0	Papss2	0.397267	0.943	0.64	5.50556e-263
0	G6pc2	0.413757	0.932	0.572	7.24972e-259
0	Slc30a8	0.434974	0.945	0.681	1.52364e-256
0	Ociad2	0.415911	0.915	0.631	2.39756e-256
0	Ddc	0.430177	0.831	0.491	4.10074e-256
0	Iapp	0.467641	1	0.993	1.93713e-255
0	Ins2	0.490006	1	1	3.57856e-251
0	Wnt4	0.48644	0.9	0.607	1.26214e-238
0	Hadh	0.395799	0.949	0.705	1.10837e-236
0	Mlxipl	0.355501	0.758	0.414	1.5694e-230
0	Tmem215	0.295791	0.748	0.386	1.7695e-226
0	Sytl4	0.332576	0.81	0.461	1.41171e-222
0	Nkx6-1	0.354664	0.903	0.596	1.09862e-212
0	Atp2a2	0.427869	0.985	0.876	4.55699e-210
0	Enho	0.341993	0.919	0.638	1.58132e-201
0	Kdm2b	0.318354	0.694	0.383	4.70009e-198
0	Pcsk1	0.310806	0.885	0.568	9.44063e-192
0	Pclo	0.323548	0.898	0.624	3.74852e-191
0	Trpm5	0.299961	0.676	0.36	2.14402e-188
0	Ffar1	0.299748	0.738	0.401	1.20403e-187
0	Pdx1	0.284338	0.775	0.458	1.70279e-177
0	AC078895.1	0.42065	0.695	0.383	7.68196e-170
0	Hepacam2	0.268005	0.781	0.48	1.73252e-166
0	Lrrc10b	0.293084	0.825	0.532	1.14031e-156
0	Atp2a3	0.261829	0.846	0.577	7.24899e-148
0	Bace2	0.252734	0.953	0.694	2.99095e-133
0	Tmem147	0.259121	0.889	0.709	1.44604e-129
0	Camk2n1	0.265519	0.994	0.873	4.41032e-115
0	mt-Cytb	0.275742	1	0.983	4.99523e-111
0	Chga	0.255868	1	0.899	3.01919e-110
0	Acly	0.296127	0.991	0.889	3.6327e-110
0	mt-Nd4	0.250736	0.999	0.982	4.03986e-89
0	Aes	0.262361	0.714	0.518	2.95798e-62
0	Glp1r	0.295626	0.325	0.281	3.50365e-05
1	Mt2	1.05319	0.976	0.782	0
1	Ero1l	0.939575	0.952	0.692	0
1	Mt1	0.919527	0.999	0.939	0
1	Bnip3	0.736122	0.965	0.718	0
1	Slc2a1	0.47984	0.764	0.363	2.55336e-239
1	Hmox1	0.721287	0.778	0.416	3.05819e-220
1	Pgam1	0.420858	0.989	0.933	2.8261e-215
1	Pfkp	0.444798	0.894	0.61	4.98019e-214
1	Mif	0.484053	0.998	0.952	9.3321e-207
1	Ddit3	0.65266	0.893	0.614	3.77275e-201
1	Fam162a	0.468127	0.875	0.631	9.54819e-198
1	Pfkl	0.378687	0.921	0.717	2.4691e-191
1	Pgk1	0.439015	0.978	0.878	3.20259e-190
1	Creg1	0.375641	0.985	0.887	9.06491e-175
1	Atf5	0.463091	0.968	0.753	7.75921e-171
1	Egln1	0.38497	0.808	0.527	1.09132e-170
1	Aldoa	0.366498	0.997	0.977	1.71899e-169
1	Gpi1	0.367433	0.977	0.879	1.21261e-168
1	Hspa9	0.380119	0.964	0.867	2.48076e-168
1	Gapdh	0.336164	0.993	0.978	1.60729e-157
1	P4ha2	0.257679	0.684	0.353	6.26477e-157
1	Tpi1	0.319924	0.985	0.911	4.71577e-154
1	Gsdma	0.39539	0.875	0.605	3.50131e-148
1	Derl1	0.31841	0.952	0.815	2.79041e-147
1	Calr	0.322372	0.998	0.981	3.7104e-144
1	Hspa5	0.361342	0.996	0.97	9.88362e-143
1	P4ha1	0.310564	0.906	0.679	1.41986e-142
1	Eif4ebp1	0.350562	0.838	0.564	3.08161e-142
1	Il1b	0.256042	0.498	0.206	6.83097e-140
1	Trib3	0.285754	0.556	0.255	4.57269e-138
1	Ghitm	0.376028	0.942	0.811	1.39474e-134
1	Nupr1	0.80505	0.791	0.531	1.49332e-132
1	Cd164	0.318017	0.997	0.937	4.47694e-132
1	Eno1	0.275188	0.934	0.778	1.42257e-128
1	Krt18	0.395274	0.96	0.814	2.71644e-125
1	Alkbh5	0.260403	0.937	0.798	1.2754e-119
1	Elf3	0.296351	0.699	0.421	3.2044e-119
1	P4hb	0.303919	0.994	0.945	5.20277e-118
1	Ctnnbip1	0.320431	0.761	0.526	2.09888e-117
1	Nampt	0.259783	0.846	0.617	7.98604e-117
1	Sars	0.277346	0.954	0.853	1.58333e-116
1	Lonp1	0.283075	0.826	0.595	5.73904e-115
1	Defb1	0.569294	0.735	0.482	9.38159e-111
1	Asns	0.264322	0.911	0.714	7.2876e-105
1	Hsp90aa1	0.358474	0.995	0.973	4.42409e-104
1	Mthfd2	0.269827	0.847	0.615	2.20761e-101
1	Ank2	0.263508	0.867	0.668	2.37865e-94
1	Slc20a1	0.286521	0.526	0.289	7.62328e-89
1	Sqstm1	0.357052	0.944	0.84	1.3098e-88
1	Dnajc24	0.308358	0.782	0.594	7.77821e-86
1	Gtpbp2	0.280342	0.808	0.625	1.8766e-83
1	Sowahc	0.298565	0.781	0.567	6.14997e-83
1	Atf4	0.268491	0.966	0.893	9.74289e-82
1	Krt8	0.482752	0.899	0.744	5.60634e-81
1	Syt4	0.323338	0.906	0.729	1.74126e-79
1	Chchd10	0.328801	0.954	0.841	1.60377e-77
1	Cldn7	0.270451	0.884	0.699	2.1935e-77
1	Slc3a2	0.270469	0.93	0.833	4.27208e-74
1	Actg1	0.353741	0.992	0.982	6.41671e-74
1	Gch1	0.253082	0.968	0.875	9.51206e-73
1	Herpud1	0.275758	0.939	0.823	2.7642e-72
1	Sez6l	0.306569	0.85	0.671	3.02132e-71
1	Pabpc1	0.361218	0.981	0.945	3.67701e-70
1	Snx10	0.267648	0.858	0.701	9.68076e-67
1	Isg20	0.250495	0.928	0.8	2.20647e-57
1	Gclm	0.254739	0.923	0.851	9.21226e-57
1	Hsph1	0.337942	0.785	0.655	3.17065e-51
1	Chka	0.263323	0.867	0.736	1.04855e-45
1	Gbp8	0.295234	0.494	0.314	1.44912e-45
1	Cd274	0.280736	0.572	0.401	1.57079e-45
1	Ins2	0.2827	1	1	3.69803e-41
1	Igf1r	0.263791	0.843	0.701	4.93209e-40
1	Nos2	0.250618	0.355	0.217	3.90462e-27
1	Lcn2	0.354085	0.303	0.208	5.65803e-13
2	Gcg	4.57493	0.989	0.859	0
2	Ttr	2.87044	0.974	0.639	0
2	Spp1	2.72212	0.865	0.272	0
2	Pyy	2.04401	0.961	0.55	0
2	Gpx3	1.98833	0.97	0.178	0
2	Rbp4	1.76987	0.977	0.226	0
2	Vgf	1.33792	0.734	0.238	0
2	Gc	1.32826	0.893	0.141	0
2	Higd1a	1.27926	0.854	0.195	0
2	Etv1	1.20584	0.876	0.212	0
2	Pappa2	1.10626	0.776	0.052	0
2	Ctsz	1.03974	0.956	0.566	0
2	Gnas	1.03123	0.996	0.989	0
2	Cst3	1.0025	0.993	0.972	0
2	Gria2	0.7425	0.672	0.113	0
2	Hist3h2ba	0.680016	0.662	0.148	0
2	Irx2	0.677074	0.678	0.039	0
2	Sfrp5	0.670369	0.543	0.023	0
2	Arx	0.587991	0.602	0.013	0
2	Irx1	0.563199	0.528	0.013	0
2	Eef1a2	0.52219	0.561	0.023	0
2	Oxtr	0.481962	0.418	0.045	0
2	Ace2	0.480996	0.5	0.035	0
2	Kcnk3	0.457491	0.534	0.034	0
2	Slc38a5	0.38936	0.338	0.021	0
2	Hapln1	0.36358	0.336	0.024	0
2	Rcn3	0.348269	0.422	0.043	0
2	Pdk4	0.337013	0.347	0.009	0
2	Avpr1b	0.302592	0.333	0.007	0
2	Ndst4	0.291366	0.372	0.017	0
2	Rab3c	0.281589	0.379	0.029	0
2	Ctxn2	0.251226	0.343	0.018	0
2	Tmem59l	0.501142	0.666	0.157	2.44203e-293
2	Sgce	0.265315	0.44	0.054	3.76962e-287
2	Fgl2	1.1107	0.865	0.42	4.04235e-279
2	C8b	0.283135	0.4	0.052	4.12217e-267
2	Wnk3	0.454402	0.423	0.062	3.5654e-262
2	Rasgrf2	0.3542	0.526	0.105	1.29238e-258
2	Nxph1	0.255518	0.356	0.04	2.26715e-255
2	Resp18	0.864681	0.989	0.86	1.31189e-241
2	Scg5	0.659704	0.989	0.889	3.57699e-237
2	Aplp1	0.766062	0.966	0.821	8.12429e-234
2	Cryba2	0.618543	0.561	0.147	3.01058e-232
2	Basp1	0.584999	0.639	0.16	1.76388e-231
2	Calb1	0.278085	0.37	0.051	1.81808e-228
2	Ffar4	0.255189	0.431	0.069	1.58136e-227
2	Cd81	0.693423	0.937	0.415	7.46322e-227
2	Pcsk2	0.644528	0.996	0.901	1.20317e-226
2	Itm2b	0.793454	0.991	0.976	1.80749e-221
2	Epcam	0.741673	0.963	0.807	1.5878e-219
2	Spint2	0.743935	0.966	0.851	6.74764e-214
2	Pam	0.826507	0.977	0.873	1.20209e-209
2	Pcsk1n	0.690418	0.991	0.905	4.18762e-209
2	Alcam	0.685244	0.902	0.597	6.31302e-207
2	Mafb	0.843362	0.68	0.255	9.34155e-194
2	5330417C22Rik	0.614066	0.877	0.601	2.32763e-190
2	Oat	0.263579	0.407	0.074	1.91087e-189
2	Tmsb15b1	0.501882	0.554	0.167	9.89841e-189
2	App	0.688741	0.929	0.732	1.99159e-187
2	Cystm1	0.658155	0.948	0.857	2.09839e-187
2	Ptprd	0.353566	0.471	0.117	7.13726e-186
2	Smarca1	0.32308	0.446	0.098	1.21653e-185
2	Gata6	0.304269	0.512	0.141	5.71072e-173
2	Cpq	0.564397	0.875	0.645	1.31676e-168
2	Id1	0.5122	0.438	0.095	8.11731e-167
2	Nudt11	0.250518	0.383	0.081	1.13957e-164
2	Dbpht2	0.64285	0.616	0.241	1.42222e-163
2	Fgb	1.08148	0.281	0.041	3.95586e-161
2	Gnai1	0.333613	0.511	0.152	5.62269e-161
2	Gria3	0.313524	0.448	0.113	7.08453e-161
2	Ocrl	0.40927	0.683	0.293	3.45744e-158
2	Malat1	0.769397	0.994	0.995	1.59607e-156
2	Pde4d	0.281059	0.478	0.13	2.48961e-154
2	Rplp2	0.493687	0.988	0.987	7.00568e-152
2	Ppy	3.0307	0.881	0.73	1.12797e-151
2	Tm4sf4	0.841413	0.898	0.749	3.47165e-147
2	Rpl27a	0.423411	0.992	0.994	9.46779e-147
2	Atp5e	0.515519	0.974	0.974	1.96299e-146
2	Ugt2b34	0.581501	0.735	0.394	3.39915e-146
2	Rps10	0.392128	0.994	0.992	8.1836e-146
2	Rpl23a	0.458615	0.974	0.977	1.14909e-142
2	Hint1	0.445274	0.965	0.963	2.10488e-141
2	Ctsl	0.670951	0.972	0.942	9.03095e-141
2	Rps24	0.438493	0.996	0.995	1.457e-139
2	Fbp1	0.292482	0.282	0.049	1.8991e-139
2	Rpl35a	0.472327	0.996	0.992	3.38681e-138
2	Nostrin	0.339345	0.437	0.117	4.98187e-138
2	S100a11	0.639675	0.954	0.912	1.90674e-137
2	Rpl30	0.434909	0.995	0.991	2.60741e-133
2	Rps27a	0.406767	0.989	0.993	1.4996e-132
2	Nap1l5	0.403928	0.578	0.228	8.8474e-132
2	Ikbip	0.461613	0.683	0.356	8.4143e-129
2	Rps15	0.42661	0.986	0.986	6.77558e-127
2	Gm45159	0.500642	0.512	0.186	1.65716e-126
2	Rhou	0.4471	0.687	0.332	8.03487e-126
2	Rps17	0.445222	0.98	0.983	1.1953e-123
2	Prdx4	0.410348	0.7	0.369	1.75644e-123
2	Itm2c	0.503059	0.948	0.908	4.58713e-123
2	Rpl36a	0.425433	0.97	0.967	3.74078e-122
2	Tspan7	0.458114	0.904	0.742	1.32516e-121
2	Pla2g12a	0.49887	0.819	0.613	2.86087e-121
2	Tmem176a	0.563618	0.945	0.867	8.25786e-121
2	Rps16	0.37741	0.995	0.99	1.20606e-119
2	Nefm	0.38708	0.471	0.158	3.45681e-119
2	Prdx2	0.466562	0.95	0.903	1.93864e-118
2	Rps21	0.416927	0.992	0.99	2.09854e-117
2	Rflna	0.294482	0.433	0.143	4.24631e-116
2	Rpl19	0.364141	0.996	0.995	6.41597e-114
2	Pgrmc1	0.457964	0.896	0.738	3.85308e-113
2	Rpl13	0.340501	0.996	0.994	1.24249e-112
2	Mbnl2	0.448743	0.925	0.834	2.94037e-112
2	Bsg	0.46581	0.981	0.976	4.42059e-112
2	Stx16	0.324598	0.648	0.306	1.46892e-111
2	Sdf4	0.427768	0.941	0.89	2.61126e-111
2	Tmsb15b2	1.05178	0.633	0.336	7.7467e-109
2	Rpl15	0.30256	0.989	0.985	1.66869e-104
2	Sdc2	0.349873	0.663	0.366	1.04359e-103
2	Rps13	0.34694	0.992	0.99	6.3547e-103
2	Rps18	0.401999	0.993	0.988	3.08535e-102
2	Cox7c	0.361086	0.975	0.973	1.03857e-101
2	Tesc	0.267598	0.431	0.151	1.17901e-101
2	Nenf	0.444489	0.937	0.888	1.3129e-101
2	Ncam1	0.456139	0.808	0.581	2.3289e-100
2	Rps23	0.390765	0.991	0.994	4.52301e-100
2	Bend7	0.334426	0.618	0.323	9.17299e-100
2	Rps27l	0.462352	0.96	0.949	4.91679e-99
2	Tmed3	0.595862	0.937	0.906	1.52354e-98
2	Peg3	0.554702	0.972	0.872	2.42261e-98
2	Rpl38	0.466819	0.988	0.989	6.23783e-98
2	Cltrn	1.30899	0.562	0.298	7.87184e-98
2	Calm2	0.400394	0.937	0.907	1.26118e-97
2	Rpl11	0.30716	0.988	0.992	4.4855e-97
2	Rplp1	0.365567	0.996	0.995	7.857e-96
2	Npm1	0.389454	0.964	0.948	1.30921e-95
2	H3f3b	0.411961	0.987	0.98	7.54701e-95
2	Cpe	0.373565	0.989	0.92	2.59436e-94
2	Ifitm2	0.529524	0.756	0.449	3.12715e-94
2	Gls	0.467937	0.793	0.629	9.94721e-94
2	Rps7	0.362059	0.994	0.988	3.5575e-93
2	Rpl26	0.348969	0.989	0.994	5.25036e-93
2	Dst	0.464235	0.934	0.862	9.63179e-93
2	Sez6l2	0.406005	0.875	0.742	1.5842e-92
2	Trim35	0.476954	0.783	0.596	2.45388e-92
2	Fam3c	0.306001	0.61	0.32	2.81631e-92
2	Rpl23	0.318271	0.993	0.994	5.52957e-92
2	Rpl34	0.337869	0.986	0.991	9.08806e-92
2	Rps15a	0.347043	0.995	0.99	2.7915e-91
2	Rpl7	0.342543	0.981	0.985	1.38107e-89
2	Prox1	0.31264	0.636	0.35	1.51554e-89
2	Rpl8	0.28782	0.994	0.99	3.89605e-89
2	Rps12	0.312425	0.991	0.992	4.8138e-87
2	Ndn	0.325749	0.658	0.398	1.47481e-85
2	Rps25	0.315724	0.981	0.988	2.39829e-85
2	Snrpf	0.379179	0.883	0.808	4.96784e-84
2	Mageh1	0.490176	0.813	0.652	1.20025e-83
2	Meg3	0.483059	0.974	0.89	2.92887e-82
2	Rpl13a	0.746346	0.958	0.927	2.96047e-81
2	Ptprn	0.416752	0.952	0.874	9.6903e-80
2	Ddx5	0.319039	0.971	0.97	1.3006e-79
2	Msi2	0.391982	0.874	0.755	8.47512e-78
2	Rpl14	0.288777	0.985	0.989	4.49693e-77
2	P3h4	0.284593	0.576	0.31	1.45453e-76
2	Itpr1	0.328252	0.659	0.395	2.65695e-76
2	Rpl31	0.345199	0.966	0.973	1.09043e-75
2	Rpsa	0.294253	0.996	0.993	2.4896e-74
2	Pak3	0.459886	0.773	0.555	3.26873e-74
2	Hmgn5	0.30609	0.568	0.315	2.45537e-73
2	Tmsb10	0.377455	0.886	0.743	7.65961e-73
2	Snrpe	0.313523	0.855	0.76	2.5213e-71
2	Tomm7	0.323035	0.925	0.902	3.29732e-71
2	Rpl27	0.554345	0.963	0.942	8.05204e-71
2	Atp5l	0.296976	0.961	0.971	1.97366e-70
2	Nucb1	0.310697	0.874	0.774	2.11223e-70
2	Hist1h1e	0.353362	0.578	0.321	5.71361e-70
2	Map3k15	0.40057	0.596	0.368	8.95867e-70
2	H3f3a	0.423251	0.953	0.95	1.96147e-69
2	Pcsk2os1	0.329853	0.755	0.579	2.04621e-69
2	Rpl41	0.265956	0.993	0.994	8.51697e-69
2	Hamp	1.45029	0.27	0.083	3.76944e-68
2	Rps26	0.274701	0.971	0.979	5.80076e-68
2	Srsf3	0.333297	0.875	0.82	8.60227e-68
2	Lsm6	0.351053	0.89	0.873	2.05703e-67
2	Zdbf2	0.323757	0.669	0.443	2.88463e-67
2	Tspan8	0.543931	0.478	0.226	6.74287e-67
2	Hmgn1	0.32184	0.879	0.81	7.0225e-67
2	Rps29	0.337315	0.993	0.993	8.20655e-67
2	Rpl21	0.264058	0.989	0.987	1.03839e-64
2	Pbx1	0.330125	0.744	0.561	2.87889e-64
2	Nav2	0.356424	0.83	0.688	6.56426e-64
2	Eef1b2	0.29842	0.972	0.974	6.60471e-64
2	Uqcrh	0.274024	0.966	0.967	1.30966e-63
2	Rpl35	0.28702	0.96	0.962	1.03624e-62
2	Ang	0.485852	0.827	0.725	2.87154e-62
2	Rpl7a	0.260383	0.98	0.98	3.29938e-62
2	Grb10	0.255177	0.461	0.229	3.53207e-62
2	Pld3	0.269531	0.698	0.484	3.64868e-61
2	Serpina7	0.338673	0.301	0.108	2.10747e-60
2	Slc25a5	0.368207	0.93	0.925	2.13329e-60
2	Nbdy	0.344535	0.746	0.604	6.33949e-60
2	Rgs4	0.524785	0.741	0.526	9.33194e-60
2	Swi5	0.335592	0.943	0.926	2.31583e-59
2	Meis2	0.317942	0.877	0.76	2.56733e-59
2	Myo1b	0.265042	0.602	0.374	4.7267e-59
2	Trf	0.410198	0.183	0.042	6.53423e-59
2	Cisd1	0.313956	0.893	0.851	1.30976e-58
2	Cd9	0.258583	0.488	0.231	1.71986e-58
2	Lamp2	0.387976	0.937	0.906	2.24088e-57
2	Ndufa6	0.304688	0.943	0.921	2.74919e-57
2	Slc35g2	0.270301	0.631	0.419	3.16548e-57
2	Mid1ip1	0.314359	0.666	0.482	4.51715e-57
2	Mrpl33	0.318905	0.833	0.748	5.23543e-57
2	Dnajc12	0.369513	0.747	0.593	6.47152e-57
2	Lpl	0.397392	0.824	0.668	3.63009e-56
2	Ndufa1	0.30257	0.938	0.93	5.89919e-56
2	Vkorc1	0.320696	0.663	0.486	7.94861e-56
2	Rpl37	0.310692	0.991	0.991	1.26244e-55
2	Mpc2	0.293879	0.874	0.815	3.71173e-55
2	Eif1b	0.328597	0.871	0.831	4.58167e-55
2	Atp5g2	0.255416	0.957	0.957	9.58614e-55
2	Rps27	0.283491	0.985	0.989	1.38882e-54
2	Pbxip1	0.320259	0.678	0.484	1.76446e-54
2	Cox6c	0.315862	0.964	0.979	1.50807e-51
2	Isl1	0.345383	0.823	0.68	2.21971e-51
2	mt-Nd3	0.405419	0.956	0.902	3.53308e-51
2	Ube2b	0.260403	0.885	0.832	4.50834e-51
2	mt-Nd1	0.356217	0.986	0.983	7.47045e-51
2	Hnrnpa2b1	0.272562	0.95	0.936	2.95466e-50
2	Auts2	0.256714	0.767	0.593	5.77057e-50
2	Btg3	0.286136	0.664	0.482	1.02642e-49
2	Gabarapl2	0.257442	0.948	0.928	2.30717e-49
2	Txnip	0.292631	0.664	0.436	2.61817e-49
2	Dut	0.271729	0.677	0.506	3.25183e-49
2	Slc25a4	0.273374	0.923	0.899	3.40157e-49
2	Wdr83os	0.288658	0.77	0.657	4.32169e-49
2	Snhg8	0.376996	0.5	0.288	5.3922e-49
2	Zfp704	0.276195	0.669	0.487	1.08229e-48
2	Slc16a10	0.348644	0.74	0.61	2.32457e-48
2	Castor2	0.395056	0.451	0.229	6.85397e-48
2	Tmem107	0.262184	0.694	0.537	4.04798e-47
2	Mat1a	0.263079	0.499	0.3	6.74645e-47
2	Anp32a	0.253196	0.799	0.685	2.1374e-46
2	Hnrnpdl	0.287382	0.849	0.783	2.28796e-46
2	Pura	0.270254	0.893	0.848	4.97703e-46
2	Mrpl36	0.255567	0.747	0.615	8.51322e-46
2	Ccpg1	0.307891	0.713	0.582	3.02108e-45
2	Cpn1	0.264723	0.605	0.43	1.40817e-44
2	Ndufb4	0.283612	0.841	0.802	2.00346e-44
2	Eid1	0.305188	0.852	0.799	3.00235e-44
2	Atpif1	0.280723	0.954	0.944	3.6436e-44
2	Srsf7	0.285185	0.813	0.72	5.22566e-44
2	Zcchc18	0.357277	0.676	0.52	3.00146e-43
2	Rgs17	0.28792	0.643	0.471	3.06315e-43
2	Pcbd1	0.30108	0.84	0.751	3.65799e-43
2	Polr2k	0.252287	0.755	0.646	4.76034e-43
2	Rnaseh2c	0.254838	0.681	0.54	5.64777e-42
2	Tnfrsf12a	0.296828	0.621	0.414	6.50797e-42
2	Slc38a4	0.36118	0.689	0.573	8.28885e-42
2	Srsf5	0.268825	0.886	0.858	1.04047e-41
2	Atp5md	0.444374	0.548	0.35	1.21619e-41
2	Pnmal2	0.298568	0.749	0.609	1.54021e-41
2	Ubqln2	0.315648	0.714	0.589	4.20299e-41
2	Slc7a2	0.355575	0.669	0.526	6.51574e-41
2	C1qtnf4	0.274417	0.773	0.653	9.50683e-41
2	Grcc10	0.389418	0.629	0.465	1.31401e-40
2	Atp5j2	0.254677	0.94	0.952	4.85564e-40
2	Rps3a1	0.256967	0.992	0.993	1.91497e-39
2	Gas5	0.575574	0.542	0.344	2.93645e-39
2	Gm42418	0.462824	1	0.999	3.67084e-39
2	Tmem134	0.297286	0.489	0.29	4.91245e-39
2	Tecr	0.289978	0.837	0.784	5.64253e-39
2	Rnasek	0.449979	0.557	0.359	5.74671e-39
2	Maged2	0.261472	0.602	0.45	4.81939e-38
2	Rpl36al	0.354224	0.944	0.944	1.46764e-37
2	Acp1	0.261814	0.808	0.738	4.65572e-37
2	Sdc4	0.250596	0.833	0.713	6.22117e-37
2	Atp5k	0.251842	0.855	0.835	2.50475e-36
2	Rps28	0.330298	0.974	0.983	4.94623e-36
2	Arl3	0.250759	0.809	0.764	1.59193e-35
2	mt-Nd2	0.294146	0.988	0.984	1.87725e-34
2	Atp5mpl	0.299549	0.525	0.329	2.18524e-34
2	Micos10	0.366366	0.547	0.351	5.75657e-34
2	Ndufb1-ps	0.365385	0.544	0.348	2.522e-33
2	Eci2	0.27405	0.696	0.6	3.43931e-32
2	2310039H08Rik	0.258482	0.761	0.702	1.6553e-31
2	Rnf130	0.273742	0.89	0.881	4.43282e-31
2	Snrpg	0.255012	0.735	0.646	7.7855e-31
2	Tle5	0.35349	0.554	0.353	6.98854e-30
2	Ndufb3	0.251922	0.881	0.878	1.35752e-29
2	Bax	0.252183	0.889	0.88	4.92993e-29
2	Steap4	0.47078	0.259	0.122	7.43039e-29
2	Sphkap	0.362287	0.782	0.693	9.65093e-29
2	Anxa6	0.269181	0.728	0.62	1.3545e-28
2	Csnk2a1	0.26564	0.699	0.617	3.46851e-28
2	Kcnq1ot1	0.303169	0.876	0.806	5.25466e-28
2	Slc7a8	0.260356	0.581	0.453	5.69533e-27
2	Cox17	0.287047	0.862	0.85	7.78077e-27
2	Folr1	0.256519	0.307	0.166	4.06652e-25
2	Atp1a1	0.273247	0.884	0.853	1.19464e-23
2	Lrrn1	0.291346	0.54	0.435	1.19522e-22
2	Tomm6	0.270341	0.625	0.473	4.82779e-22
2	Nme2	0.359235	0.585	0.427	1.19139e-21
2	Fam183b	0.31363	0.767	0.714	3.76637e-21
2	Lars2	0.287497	0.759	0.737	3.62317e-20
2	Cp	0.256177	0.111	0.037	4.85308e-20
2	AY036118	0.267273	0.871	0.857	1.98647e-19
2	2410006H16Rik	0.372033	0.399	0.257	2.19612e-17
2	Tmem176b	0.309045	0.917	0.901	4.41251e-16
2	Gadd45b	0.33191	0.445	0.362	6.03471e-05
2	Neurl3	0.265522	0.227	0.157	0.000402299
3	Gm27168	0.319838	0.417	0.068	2.52601e-192
3	Crybb3	1.27031	0.835	0.374	1.62722e-178
3	Fh1	0.555815	0.901	0.597	8.80428e-133
3	Igf1r	0.710156	0.961	0.711	1.13102e-126
3	Stk26	0.328782	0.729	0.3	3.38096e-126
3	G6pc2	0.699038	0.951	0.666	1.03812e-114
3	Ubr4	0.582237	0.969	0.785	2.26833e-114
3	Gsdma	0.485997	0.981	0.634	1.46785e-112
3	Pdyn	0.516097	0.534	0.183	5.4443e-110
3	Ttyh1	0.475866	0.565	0.203	1.20188e-108
3	Pde10a	0.408059	0.813	0.431	1.72148e-106
3	Pcsk1	0.473819	0.952	0.646	1.78057e-106
3	Ins1	0.535675	1	0.998	2.08102e-104
3	Gabbr2	0.313985	0.733	0.346	2.66245e-98
3	Gng12	0.428847	0.999	0.881	1.23176e-89
3	Prss53	0.387435	0.976	0.701	1.32414e-80
3	Pde1c	0.294388	0.795	0.455	1.01347e-79
3	C2cd4b	0.575691	0.888	0.627	5.73642e-75
3	Creld2	0.409585	0.919	0.702	4.75386e-71
3	Gng4	0.305557	0.909	0.649	1.71534e-69
3	Sdf2l1	0.404478	0.976	0.835	4.21988e-66
3	Edem1	0.29952	0.952	0.725	7.47667e-66
3	Wipi1	0.344556	0.736	0.421	1.34878e-65
3	Tmem215	0.286234	0.804	0.477	1.06691e-60
3	Dapl1	0.25749	0.501	0.225	3.88032e-60
3	Scarb2	0.364766	0.972	0.816	5.23693e-60
3	Syt4	0.34442	0.952	0.75	1.9757e-59
3	Ero1lb	0.37086	0.975	0.787	4.04301e-58
3	Inpp5f	0.266515	0.876	0.622	1.78647e-53
3	Chgb	0.451138	0.999	0.903	1.01515e-52
3	Fkbp11	0.28943	0.855	0.594	1.27019e-52
3	Ptprn	0.274378	0.996	0.872	7.07731e-51
3	Hyou1	0.285133	0.966	0.786	1.64316e-50
3	Maged1	0.334105	0.996	0.914	1.9994e-50
3	Papss2	0.258898	0.973	0.717	2.57896e-49
3	Lrrc10b	0.275828	0.861	0.606	8.14881e-49
3	Nucb2	0.266476	0.978	0.849	1.48948e-48
3	Pdia6	0.316916	0.997	0.941	6.04997e-48
3	Ndufc2	0.347689	0.978	0.893	6.12836e-48
3	Iapp	0.357618	1	0.995	1.67502e-46
3	Dnajc3	0.277055	0.991	0.931	1.93501e-44
3	Spcs3	0.255903	0.943	0.79	2.08737e-42
3	Manf	0.2925	0.987	0.947	2.24017e-42
3	Ins2	0.328617	1	1	1.61524e-40
3	Mafa	0.442401	0.813	0.568	2.45194e-39
3	Rgs4	0.38243	0.807	0.525	8.02508e-39
3	Lrg1	0.47941	0.222	0.074	4.36224e-35
3	Acly	0.287482	1	0.915	1.55487e-34
3	Isg20	0.264276	0.975	0.814	7.24844e-32
3	Hspa5	0.261233	0.999	0.974	5.37541e-31
3	Odc1	0.39386	0.837	0.637	6.94547e-30
3	Lcn2	0.360087	0.328	0.219	2.44949e-06
3	F830016B08Rik	0.265838	0.196	0.128	0.00889347
4	Sst	5.33097	0.994	0.309	0
4	Rbp4	2.20733	0.984	0.261	0
4	Arg1	1.60253	0.846	0.088	0
4	Tspan8	1.28767	0.895	0.212	0
4	Cd24a	1.25771	0.893	0.067	0
4	Hhex	0.905528	0.734	0.031	0
4	Mest	0.815872	0.635	0.017	0
4	Ly6h	0.77716	0.555	0.004	0
4	Gap43	0.65291	0.557	0.01	0
4	Ptprz1	0.606457	0.596	0.01	0
4	Neurog3	0.536934	0.434	0.018	0
4	Cpa2	0.525775	0.525	0.008	0
4	Dpp6	0.441463	0.504	0.011	0
4	Syt1	0.414395	0.436	0.009	0
4	Ncam2	0.406685	0.475	0.025	0
4	Bmp3	0.403928	0.436	0.005	0
4	Cacna1h	0.340962	0.389	0.01	0
4	Efnb3	0.288152	0.363	0.016	0
4	Ptn	0.283262	0.266	0.005	0
4	Gpx3	1.09171	0.949	0.216	8.01833e-303
4	Clu	1.97087	0.99	0.506	3.13918e-292
4	Pyy	2.48343	0.996	0.567	1.30591e-268
4	Cadm1	0.802774	0.785	0.192	4.71527e-244
4	Ffar4	0.440772	0.543	0.079	1.91771e-237
4	Sgce	0.376215	0.512	0.068	4.04835e-236
4	Ehf	0.783518	0.744	0.188	6.35597e-232
4	Sorcs2	0.3292	0.381	0.035	7.77606e-231
4	Cela1	0.91185	0.398	0.041	1.55472e-230
4	Ppy	1.3061	0.994	0.73	5.54266e-230
4	Stxbp5l	0.57528	0.596	0.111	7.23335e-226
4	Smim6	0.4009	0.402	0.048	2.26647e-203
4	Etv1	0.750277	0.824	0.246	1.73029e-200
4	Mef2c	0.3074	0.484	0.067	1.72865e-198
4	Sftpd	0.286968	0.209	0.01	1.92154e-191
4	Auts2	0.941509	0.936	0.59	1.08419e-187
4	Epcam	1.20144	0.961	0.814	3.97689e-182
4	Tmem59l	0.591736	0.676	0.18	7.86798e-177
4	Lingo1	0.284297	0.373	0.048	7.36642e-175
4	Egr1	1.09851	0.85	0.371	1.14904e-172
4	Chgb	1.06999	0.998	0.905	2.79146e-172
4	Cldn6	0.357492	0.471	0.082	3.16796e-171
4	Ocrl	0.673786	0.787	0.304	2.16514e-166
4	Gnas	0.768441	0.994	0.99	1.39825e-165
4	Klhdc8b	0.373096	0.504	0.1	8.99521e-165
4	Olfm1	0.518049	0.576	0.14	3.38356e-163
4	Smarca1	0.436043	0.523	0.109	2.91989e-160
4	Pcdh15	0.370238	0.482	0.095	6.41925e-159
4	Spock1	0.464706	0.58	0.157	2.16067e-150
4	Unc5c	0.324196	0.41	0.071	3.48485e-145
4	Ambp	0.482949	0.539	0.134	1.22525e-143
4	App	0.769382	0.963	0.739	5.146e-141
4	Rbms3	0.261838	0.361	0.055	9.67472e-138
4	Basp1	0.356147	0.67	0.18	4.67209e-136
4	Alcam	0.755939	0.92	0.61	5.36374e-136
4	Nptx2	0.282812	0.285	0.035	1.20632e-134
4	Ier2	0.970767	0.746	0.316	1.09433e-132
4	Sulf2	0.258781	0.324	0.048	2.61293e-132
4	4930539E08Rik	0.50799	0.287	0.036	2.61527e-132
4	Nostrin	0.398724	0.523	0.126	1.15875e-130
4	Hap1	0.887923	0.889	0.626	1.06241e-129
4	Sema3e	0.289924	0.402	0.076	1.48536e-127
4	Pbxip1	0.756408	0.836	0.483	3.08261e-125
4	Syt5	0.537316	0.68	0.265	1.29809e-123
4	Isl1	0.813983	0.916	0.681	2.10221e-119
4	Gria2	0.396304	0.549	0.146	6.96209e-119
4	Pam	0.706236	0.99	0.877	7.38775e-117
4	H3f3b	0.685811	0.994	0.98	7.71519e-117
4	Rgs9	0.547871	0.717	0.335	1.62645e-115
4	Scn3a	0.416858	0.578	0.187	1.20211e-112
4	Meis2	0.69451	0.918	0.763	2.22657e-112
4	Stk32a	0.62312	0.844	0.519	9.92834e-112
4	Dbpht2	0.50639	0.67	0.255	1.70621e-111
4	Gc	0.430953	0.621	0.192	1.7746e-109
4	Stmn3	0.493702	0.629	0.239	8.93336e-109
4	Cst3	0.465271	0.98	0.973	2.02384e-108
4	Peg3	0.789062	0.975	0.876	3.42473e-106
4	Bambi	0.535214	0.695	0.297	7.2418e-105
4	Cbarp	0.473815	0.707	0.328	1.94569e-104
4	Gprasp2	0.444176	0.631	0.245	2.36012e-104
4	Pcp4	0.55832	0.5	0.149	1.29029e-103
4	Scg2	0.587617	0.996	0.91	5.61074e-103
4	Pde10a	0.705532	0.793	0.44	7.25898e-103
4	Zbtb20	0.676057	0.984	0.87	8.43085e-103
4	5330417C22Rik	0.557581	0.877	0.614	7.71627e-102
4	Igsf5	0.308017	0.434	0.115	9.81386e-101
4	Cd81	0.491454	0.916	0.441	3.82491e-100
4	Spint2	0.592235	0.955	0.857	3.87612e-100
4	Smarca2	0.57887	0.811	0.507	6.10852e-100
4	Atp1b1	0.624321	0.936	0.757	5.14742e-99
4	Igfbp7	0.270195	0.908	0.707	1.20702e-97
4	Bsg	0.548936	0.996	0.976	2.86059e-95
4	Itpr1	0.578898	0.75	0.401	4.9455e-95
4	Hist3h2ba	0.394536	0.555	0.179	2.91566e-94
4	Meg3	0.617491	0.988	0.893	1.49693e-90
4	Rgs17	0.622869	0.783	0.47	1.55632e-88
4	Car8	0.448864	0.559	0.209	2.2694e-88
4	Rnaset2b	0.486028	0.592	0.254	1.5445e-86
4	Ctsl	0.567003	0.971	0.943	2.38777e-86
4	Foxp1	0.547167	0.875	0.652	3.50338e-86
4	Calm2	0.568352	0.939	0.908	7.93416e-86
4	Cdh2	0.515868	0.832	0.583	4.91681e-85
4	Ddx5	0.435716	0.992	0.968	1.37838e-84
4	Sim1	0.252981	0.383	0.1	8.64775e-84
4	Itm2b	0.413522	0.99	0.977	3.06891e-82
4	Gm11837	0.266711	0.432	0.131	5.48201e-81
4	Man2a1	0.321001	0.533	0.187	8.98534e-81
4	Adam22	0.393963	0.586	0.253	2.25519e-80
4	Plekhb1	0.265465	0.369	0.095	4.97772e-80
4	Pitpnc1	0.349529	0.592	0.241	1.32154e-79
4	Bex3	0.492979	0.973	0.919	1.73161e-79
4	Prox1	0.427798	0.689	0.36	6.91548e-79
4	Prkar1a	0.513219	0.963	0.946	9.90166e-78
4	Asph	0.463909	0.693	0.384	1.9457e-77
4	Rnaset2a	0.541371	0.68	0.385	3.20497e-77
4	Ncald	0.513719	0.791	0.54	7.94428e-77
4	Lima1	0.439473	0.674	0.357	1.16187e-74
4	Golim4	0.498115	0.848	0.648	1.6029e-74
4	Pgrmc1	0.480344	0.895	0.745	9.85341e-74
4	Timp1	0.333116	0.242	0.044	1.05136e-73
4	Pld3	0.427035	0.766	0.49	1.74795e-73
4	Pcsk2	0.420355	0.992	0.906	2.92446e-73
4	Ttc3	0.529627	0.895	0.756	5.68421e-73
4	Nrsn1	0.269712	0.26	0.053	1.71061e-72
4	Resp18	0.70663	0.965	0.868	2.39323e-72
4	Ptprn	0.466788	0.969	0.877	2.72983e-72
4	Folr1	0.337039	0.469	0.163	3.32841e-72
4	Jun	0.598195	0.936	0.803	4.04822e-72
4	H3f3a	0.444656	0.977	0.949	1.2761e-71
4	Rab3b	0.398357	0.664	0.344	1.71067e-71
4	Gata6	0.270454	0.469	0.16	2.68184e-71
4	Bex1	0.491488	0.824	0.603	1.04308e-70
4	Nenf	0.433652	0.928	0.89	5.94639e-70
4	Pbx1	0.468148	0.814	0.565	1.05586e-69
4	Wipi1	0.508858	0.723	0.429	5.37319e-69
4	Gprasp1	0.545445	0.715	0.446	6.81546e-69
4	Jund	0.443694	0.957	0.921	2.95192e-68
4	Dnase2a	0.311283	0.553	0.235	1.10582e-67
4	Tshz2	0.410225	0.799	0.519	1.56893e-67
4	Gabrb3	0.386366	0.574	0.273	1.87001e-67
4	Nedd4	0.45359	0.943	0.838	2.90016e-67
4	Ogfrl1	0.29339	0.412	0.138	3.49947e-67
4	Selenom	0.462626	0.92	0.89	9.5466e-67
4	Tesc	0.337883	0.453	0.163	1.42081e-66
4	Efna5	0.276176	0.449	0.163	5.99194e-66
4	Nefm	0.344167	0.471	0.172	5.54974e-65
4	Tmem132b	0.371515	0.457	0.175	3.96304e-64
4	Ppp1r9a	0.357699	0.533	0.235	2.44574e-63
4	Plcb4	0.411386	0.613	0.311	6.08632e-63
4	Cldn3	0.490016	0.641	0.348	6.95411e-63
4	Gm1673	0.335693	0.609	0.311	3.25213e-61
4	Slc35g2	0.412756	0.699	0.424	9.99621e-61
4	Ece1	0.425351	0.914	0.788	2.11125e-60
4	Fam241b	0.321757	0.578	0.287	5.07554e-60
4	Ndn	0.383717	0.674	0.409	9.42114e-60
4	Tmtc1	0.331274	0.471	0.19	2.49244e-59
4	Capsl	0.338427	0.57	0.29	2.19966e-58
4	Fxyd3	0.379705	0.494	0.21	2.3095e-58
4	Kcnk1	0.363846	0.662	0.386	3.8627e-58
4	Ahi1	0.411582	0.777	0.556	4.54134e-58
4	Tceal9	0.327205	0.99	0.963	9.57764e-58
4	Hmgn3	0.415336	0.93	0.823	1.90004e-57
4	Smpd3	0.283766	0.473	0.198	2.26201e-57
4	Cd200	0.287714	0.689	0.412	1.0851e-56
4	Bex2	0.44771	0.949	0.872	1.09195e-56
4	Cystm1	0.394622	0.941	0.862	1.24502e-55
4	Slitrk6	0.313364	0.486	0.208	1.69086e-55
4	Hint1	0.3405	0.973	0.962	1.99169e-54
4	Atp1a1	0.411296	0.949	0.851	2.04932e-54
4	Malat1	0.469679	1	0.994	2.10942e-54
4	Pex5l	0.412834	0.654	0.399	2.12618e-54
4	Tmem59	0.370605	0.947	0.938	2.22335e-53
4	Abcc8	0.48372	0.949	0.853	2.84323e-53
4	Ubl5	0.363664	0.951	0.931	5.00353e-53
4	Scg5	0.379184	0.986	0.894	1.66416e-52
4	Fos	0.502954	0.559	0.271	8.66254e-52
4	Zdbf2	0.439718	0.695	0.452	1.12541e-51
4	Scn9a	0.314862	0.57	0.301	2.56749e-51
4	Efemp2	0.271697	0.488	0.22	3.10659e-51
4	Tceal3	0.390338	0.639	0.39	7.0872e-51
4	Dync1i2	0.372671	0.873	0.773	2.29334e-50
4	Cox6c	0.345614	0.98	0.978	2.37439e-50
4	Ndufc2	0.372357	0.934	0.898	6.40664e-50
4	Btg2	0.636687	0.871	0.755	1.28295e-49
4	Pnmal2	0.469322	0.803	0.612	4.27916e-49
4	Aplp1	0.379843	0.926	0.831	6.48176e-49
4	Mid1ip1	0.387011	0.717	0.488	6.85941e-48
4	Zim1	0.297192	0.494	0.227	2.72277e-47
4	Gaa	0.337881	0.783	0.594	3.17897e-47
4	Hmgn1	0.349466	0.898	0.812	5.32128e-47
4	Jup	0.306695	0.682	0.416	5.55791e-47
4	Sez6l	0.421007	0.902	0.697	8.19191e-47
4	Srsf5	0.353614	0.916	0.857	8.53721e-47
4	Sumo2	0.320629	0.943	0.937	1.55189e-46
4	AC149090.1	0.385194	0.822	0.689	5.61275e-46
4	Tspo	0.252858	0.775	0.542	5.83658e-46
4	Kcnk16	0.499732	0.684	0.45	1.42574e-45
4	Sri	0.39932	0.826	0.701	3.42391e-45
4	Ywhae	0.290015	0.971	0.956	3.68251e-45
4	Mrpl36	0.354245	0.781	0.619	5.9627e-45
4	Anxa4	0.37304	0.832	0.733	1.40874e-44
4	Shisal2b	0.890514	0.432	0.208	1.64757e-44
4	Nnat	0.254974	0.291	0.092	2.48705e-44
4	Usp29	0.32512	0.656	0.411	2.67378e-44
4	Mageh1	0.353778	0.838	0.658	3.15283e-44
4	Pura	0.34894	0.916	0.848	2.69342e-43
4	Hnrnpa2b1	0.299957	0.941	0.937	1.06017e-42
4	Gnao1	0.365556	0.883	0.752	1.60178e-42
4	Slc25a3	0.311472	0.951	0.954	1.831e-42
4	Srrm2	0.288861	0.963	0.939	3.11325e-42
4	C1qtnf4	0.360498	0.814	0.656	3.23615e-42
4	Kcnq1ot1	0.45866	0.928	0.806	1.94503e-41
4	Tspan15	0.318447	0.793	0.617	7.66997e-41
4	Stx16	0.271715	0.584	0.325	7.73285e-41
4	Pigp	0.342078	0.803	0.671	1.02476e-40
4	Tmx4	0.331866	0.865	0.75	1.33427e-40
4	Spint1	0.36276	0.836	0.69	1.75229e-40
4	Gnb2	0.278916	0.949	0.932	2.47096e-40
4	Fgl2	0.403913	0.689	0.452	2.78118e-40
4	Tcaf1	0.355109	0.734	0.528	8.29417e-40
4	Rcn2	0.317314	0.725	0.54	1.03492e-39
4	Cplx2	0.384034	0.805	0.621	1.14032e-39
4	Myl12b	0.337936	0.863	0.811	1.3262e-39
4	Arl3	0.320236	0.855	0.764	3.51655e-39
4	Junb	0.448147	0.814	0.658	4.3531e-39
4	Srsf3	0.343471	0.885	0.822	5.57278e-39
4	Cxxc5	0.316082	0.779	0.608	7.57243e-39
4	Fam155a	0.265141	0.52	0.285	1.65139e-38
4	Pak3	0.369768	0.775	0.565	1.8988e-38
4	Swi5	0.309146	0.936	0.928	1.94004e-38
4	Rabac1	0.290232	0.953	0.954	3.07552e-38
4	Mycbp2	0.316915	0.898	0.813	7.31517e-38
4	Wdr6	0.325344	0.686	0.45	8.30787e-38
4	Tspan7	0.31051	0.852	0.752	9.52295e-38
4	Sult1d1	0.260989	0.455	0.218	1.85977e-37
4	Ndufa4	0.344335	0.93	0.837	2.99154e-37
4	Atp5j	0.261218	0.951	0.957	6.4764e-37
4	Lrp8	0.2661	0.471	0.239	7.81563e-37
4	Gnptg	0.334991	0.85	0.771	1.54983e-36
4	Ergic3	0.298417	0.789	0.704	2.15689e-36
4	Tmem176a	0.422083	0.926	0.872	4.71511e-36
4	Pcsk1n	0.313647	0.994	0.908	7.68382e-36
4	Hist1h1e	0.336348	0.57	0.333	1.06261e-35
4	Sdhaf4	0.2959	0.682	0.485	1.32063e-35
4	Ncam1	0.333834	0.754	0.594	1.59157e-35
4	Sdc2	0.274884	0.605	0.383	4.35769e-35
4	Dbi	0.285556	0.82	0.71	8.77254e-35
4	Eid1	0.332084	0.852	0.801	1.02625e-34
4	Ccnd1	0.317795	0.781	0.6	1.64434e-34
4	Cbx5	0.307486	0.744	0.597	1.79315e-34
4	Zfp612	0.276459	0.625	0.413	2.09727e-34
4	Dnajc12	0.312015	0.748	0.6	2.27589e-34
4	Ube2b	0.288968	0.895	0.834	3.4127e-34
4	Cnpy2	0.30565	0.898	0.868	3.4139e-34
4	Rbbp7	0.306507	0.881	0.815	4.2704e-34
4	Msi2	0.329276	0.84	0.762	8.17777e-34
4	Zfhx3	0.27243	0.686	0.475	1.66373e-33
4	Runx1t1	0.326055	0.668	0.47	3.00165e-33
4	Son	0.276338	0.953	0.929	3.78856e-33
4	1500009L16Rik	0.327017	0.619	0.427	4.43629e-33
4	Bex4	0.34541	0.795	0.672	4.89386e-33
4	Dynll1	0.286951	0.844	0.775	7.08725e-33
4	Tusc3	0.331534	0.795	0.699	1.84148e-32
4	Itgb1	0.277013	0.875	0.818	2.00998e-32
4	Wnk1	0.283346	0.922	0.868	2.05236e-32
4	Phip	0.353222	0.848	0.758	2.55134e-32
4	Ly6e	0.732368	0.898	0.784	3.69891e-32
4	Tspan3	0.301535	0.85	0.797	5.16534e-32
4	Prdx4	0.262659	0.609	0.39	1.36579e-31
4	Lgals3bp	0.418139	0.963	0.896	2.83018e-31
4	Sec62	0.260847	0.92	0.906	3.68059e-31
4	Smim26	0.299962	0.715	0.581	3.73834e-31
4	Cox20	0.283457	0.719	0.571	5.21849e-31
4	Gstm5	0.29762	0.621	0.435	5.25209e-31
4	Smim22	0.289334	0.85	0.733	8.55846e-31
4	Itm2c	0.296245	0.934	0.911	8.57326e-31
4	Tm2d3	0.284081	0.74	0.598	2.49466e-30
4	Lrpap1	0.303786	0.789	0.698	4.89691e-30
4	Hgfac	0.293224	0.582	0.385	7.30659e-30
4	Atp2b1	0.288495	0.9	0.835	7.7097e-30
4	Sfpq	0.302386	0.826	0.72	1.01114e-29
4	Atxn10	0.276868	0.809	0.767	1.25868e-29
4	Pts	0.326498	0.803	0.701	1.3294e-29
4	Inpp5f	0.312684	0.779	0.634	3.36039e-29
4	Ivns1abp	0.296769	0.781	0.684	6.10636e-29
4	Ifitm2	0.264497	0.705	0.466	7.91488e-29
4	Gabarapl2	0.263468	0.93	0.93	8.34936e-29
4	Pax6	0.317598	0.891	0.782	1.70423e-28
4	Tent5a	0.663771	0.432	0.242	1.83746e-28
4	Celf3	0.273599	0.766	0.63	2.57131e-28
4	Igsf8	0.271112	0.523	0.321	3.64315e-28
4	Ica1	0.292068	0.719	0.595	4.79291e-28
4	Rabgap1l	0.264989	0.572	0.386	5.17938e-28
4	Ywhaq	0.254135	0.945	0.944	5.68471e-28
4	Atxn7l3b	0.256407	0.895	0.854	7.46643e-28
4	Sdf4	0.259584	0.912	0.894	1.75088e-27
4	Dapk1	0.261616	0.564	0.374	2.40877e-27
4	Ndufb4	0.270269	0.85	0.803	2.80485e-27
4	Anxa6	0.314727	0.775	0.622	2.86468e-27
4	St18	0.295155	0.744	0.594	3.20532e-27
4	Impa1	0.273648	0.668	0.499	5.34287e-27
4	Cirbp	0.300452	0.791	0.685	1.10547e-26
4	Bbx	0.29776	0.842	0.765	1.63331e-26
4	Gch1	0.289027	0.951	0.891	1.6406e-26
4	Kif21a	0.298304	0.84	0.739	2.03375e-26
4	Map1b	0.289076	0.947	0.889	2.16474e-26
4	Fus	0.251893	0.873	0.844	2.84702e-26
4	Tmem176b	0.395118	0.953	0.899	3.36637e-26
4	Cnot6l	0.277303	0.861	0.773	3.76587e-26
4	Aga	0.308965	0.822	0.753	4.64831e-26
4	Cpq	0.280868	0.773	0.662	4.9552e-26
4	Rgs2	0.292478	0.533	0.32	5.24101e-26
4	Ccnd2	0.299944	0.959	0.904	6.4182e-26
4	Dsp	0.289605	0.629	0.461	1.22649e-25
4	Fam46a	0.740158	0.482	0.33	1.73191e-25
4	Cldn7	0.461354	0.85	0.731	2.61995e-25
4	Vamp2	0.269258	0.803	0.711	2.82099e-25
4	Jade1	0.333542	0.764	0.636	3.25584e-25
4	Pcbd1	0.268553	0.836	0.755	4.25011e-25
4	Smarca5	0.276353	0.869	0.805	6.58522e-25
4	Srsf7	0.325286	0.791	0.726	7.51501e-25
4	Tmc4	0.300537	0.789	0.639	8.17286e-25
4	B4galt6	0.251088	0.656	0.495	1.07582e-24
4	Cdh1	0.284774	0.875	0.751	1.15283e-24
4	Tnrc6b	0.28781	0.76	0.638	1.19644e-24
4	Atraid	0.282342	0.826	0.779	1.84956e-24
4	Naa20	0.325459	0.783	0.713	4.12246e-24
4	Srsf6	0.252886	0.822	0.757	6.15862e-24
4	Hmgn2	0.263644	0.662	0.524	8.47826e-24
4	Khdrbs3	0.30295	0.691	0.562	9.00893e-24
4	Bclaf1	0.276092	0.85	0.82	1.16993e-23
4	Dst	0.259932	0.924	0.866	1.19594e-23
4	Fam183b	0.305051	0.818	0.714	1.90039e-23
4	Rtn3	0.254883	0.855	0.834	5.08959e-23
4	Ssbp4	0.286711	0.77	0.71	7.31221e-23
4	Sez6l2	0.259629	0.842	0.75	1.04415e-22
4	Trim35	0.258819	0.738	0.608	1.17944e-22
4	Rbbp6	0.257976	0.818	0.734	1.38992e-22
4	Npm1	0.25562	0.955	0.949	1.6705e-22
4	Crb3	0.266233	0.672	0.531	2.17684e-22
4	Psip1	0.272132	0.764	0.7	2.36653e-22
4	Kcnmb2	0.370876	0.643	0.519	5.59352e-22
4	Eci2	0.276871	0.709	0.604	6.77649e-22
4	1810037I17Rik	0.262056	0.924	0.928	9.98878e-22
4	Lmo7	0.258639	0.584	0.42	1.16403e-21
4	Ostc	0.265185	0.941	0.911	1.90013e-21
4	Pnisr	0.266924	0.834	0.787	2.18029e-21
4	mt-Nd1	0.282999	0.992	0.983	2.25651e-21
4	Serping1	0.577105	0.811	0.651	3.56898e-21
4	Atrx	0.266661	0.867	0.818	9.02296e-21
4	Fam159b	0.96416	0.508	0.422	1.06573e-20
4	Epb41l4b	0.250143	0.652	0.501	1.97607e-20
4	Rap1gap2	0.278651	0.832	0.732	2.32109e-20
4	Zfp638	0.275579	0.727	0.638	2.3532e-20
4	Tuba4a	0.280799	0.713	0.595	2.52032e-20
4	Ubl3	0.265088	0.939	0.916	5.0613e-20
4	Slc6a6	0.278555	0.904	0.85	5.14277e-20
4	Prpf4b	0.257384	0.865	0.811	1.51149e-19
4	Gm45159	0.250104	0.379	0.209	1.59776e-19
4	Ncoa7	0.254821	0.664	0.544	1.74382e-19
4	Bptf	0.257804	0.84	0.769	7.79383e-19
4	Pafah1b3	0.261677	0.666	0.56	8.01532e-19
4	Txnip	0.322426	0.613	0.45	1.34717e-18
4	Sfr1	0.252211	0.801	0.77	2.08201e-18
4	Fxyd6	0.282411	0.768	0.658	2.31689e-18
4	Slc7a14	0.264679	0.869	0.758	2.73879e-18
4	Txnrd1	0.260458	0.869	0.83	4.021e-18
4	Celf4	0.262231	0.699	0.575	4.72923e-18
4	Crem	0.268527	0.686	0.568	7.3671e-18
4	Kmt2a	0.262557	0.783	0.734	7.75604e-17
4	Cacna1a	0.274276	0.635	0.502	1.245e-16
4	Zcchc18	0.270118	0.641	0.53	2.01852e-16
4	Chd3	0.258305	0.686	0.596	5.73381e-16
4	Gcc2	0.263369	0.719	0.639	8.16454e-16
4	mt-Nd3	0.289404	0.969	0.903	1.06962e-15
4	Rtp4	0.380621	0.51	0.365	2.0138e-15
4	Cd47	0.265541	0.939	0.924	3.12626e-15
4	Tmbim4	0.294823	0.889	0.871	3.22554e-15
4	Unc80	0.254412	0.734	0.624	5.98943e-15
4	Tceal8	0.251877	0.752	0.685	7.26288e-15
4	Dbp	0.276882	0.531	0.382	8.29429e-15
4	Jmjd1c	0.26248	0.725	0.63	1.14152e-14
4	Frzb	0.253106	0.582	0.452	1.30028e-14
4	Cltrn	0.652389	0.451	0.317	2.07723e-14
4	Ifit2	0.391294	0.26	0.133	7.89325e-14
4	Mrln	0.338073	0.615	0.511	8.92295e-14
4	H2-D1	0.40829	0.98	0.973	1.21614e-12
4	Rian	0.358401	0.383	0.254	1.35169e-11
4	Plet1	0.629379	0.242	0.129	2.65134e-11
4	Tut4	0.288258	0.385	0.262	1.43092e-10
4	Castor2	0.290898	0.379	0.244	3.71661e-10
4	Gm42418	0.273725	1	0.999	5.39535e-10
4	Grcc10	0.273341	0.572	0.476	1.89247e-08
4	Psme1	0.354576	0.863	0.814	9.21598e-07
4	H2-K1	0.384799	0.99	0.981	1.4149e-06
4	H2-T23	0.638049	0.805	0.738	1.74912e-06
4	Ltf	0.480853	0.16	0.083	4.4179e-06
4	Ifit3	0.320495	0.295	0.199	2.16298e-05
4	Zcchc11	0.317021	0.449	0.419	0.00014056
4	Tmem27	0.66219	0.52	0.546	0.000890537
4	Tapbp	0.304831	0.9	0.878	0.00188016
4	Isg15	0.29581	0.318	0.244	0.128039
4	Il18bp	0.32409	0.627	0.582	0.19206
4	Pdyn	0.26153	0.266	0.207	1
4	H2-Q6	0.328892	0.301	0.262	1
4	Cfb	0.261617	0.262	0.206	1
4	Neurl3	0.309737	0.213	0.161	1
4	Psmb10	0.278253	0.738	0.706	1
4	Icam1	0.343685	0.297	0.253	1
4	Socs1	0.261291	0.275	0.232	1
4	H2-Q7	0.332878	0.432	0.421	1
4	Lrg1	0.303415	0.117	0.084	1
5	Chga	0.827391	1	0.927	8.40946e-135
5	Tspan8	0.450303	0.627	0.23	2.19909e-86
5	Fxyd3	0.359098	0.579	0.206	5.53802e-86
5	Cd81	0.502742	0.863	0.445	9.15331e-80
5	Sult1d1	0.318723	0.564	0.212	1.92636e-79
5	Chgb	0.797201	1	0.905	5.66144e-75
5	Peg3	0.651172	0.994	0.875	4.45374e-71
5	Kcnk16	0.525365	0.766	0.446	2.85568e-66
5	Hist1h1c	0.658317	0.878	0.658	3.71649e-66
5	Iapp	0.478718	1	0.995	3.45324e-62
5	Hist1h2bc	0.457016	0.951	0.797	3.63959e-60
5	Folr1	0.285394	0.455	0.165	2.56753e-58
5	Cplx2	0.422092	0.871	0.618	8.28844e-57
5	Fxyd6	0.43431	0.899	0.651	1.03126e-56
5	Tm4sf4	0.387304	0.961	0.752	4.77133e-56
5	Hap1	0.424456	0.876	0.627	5.75067e-55
5	Lpgat1	0.438154	0.824	0.615	6.94532e-54
5	Chic1	0.43941	0.925	0.733	8.22735e-50
5	Bace2	0.380658	0.951	0.768	1.20343e-49
5	Hist3h2ba	0.306085	0.466	0.185	9.61846e-49
5	Dio1	0.334835	0.876	0.647	5.40979e-48
5	Cadps	0.364773	0.768	0.514	1.50301e-47
5	Mlxipl	0.383183	0.777	0.51	1.20353e-46
5	Resp18	0.484398	0.983	0.867	1.41491e-46
5	Gjd2	0.323223	0.676	0.398	4.51581e-46
5	Gmpr	0.352591	0.79	0.542	1.48239e-44
5	Sez6l	0.379527	0.923	0.696	1.94923e-43
5	Syt7	0.337629	0.936	0.779	3.0965e-42
5	Acly	0.394395	0.987	0.918	4.60374e-42
5	Pcsk1n	0.330544	0.998	0.908	2.76169e-41
5	Syt13	0.365168	0.968	0.837	2.5811e-40
5	Pnmal2	0.358137	0.835	0.611	3.45444e-40
5	Atp8b1	0.306445	0.901	0.716	2.94794e-39
5	5330417C22Rik	0.263328	0.843	0.616	1.20927e-38
5	Hmgn3	0.339493	0.955	0.822	4.1569e-38
5	Scnn1b	0.347027	0.854	0.663	4.74055e-38
5	Cxxc4	0.313982	0.766	0.539	8.47287e-38
5	Rnf150	0.283732	0.567	0.305	1.36866e-37
5	Atp1b1	0.33232	0.918	0.759	1.4485e-37
5	Selenop	0.371167	0.97	0.873	3.11824e-37
5	Elavl4	0.274874	0.659	0.405	4.43862e-37
5	Scgn	0.345625	0.837	0.658	8.89654e-37
5	Maged1	0.330621	0.989	0.917	9.27375e-37
5	Scg3	0.333412	0.996	0.889	1.03891e-36
5	Cacna2d1	0.31625	0.861	0.697	1.92514e-36
5	Hist1h1d	0.334798	0.461	0.221	4.15287e-36
5	Scg2	0.306358	1	0.91	7.84574e-36
5	Itga6	0.273453	0.642	0.398	2.13042e-35
5	Pax6	0.348051	0.938	0.78	2.70743e-35
5	Slc2a5	0.324021	0.886	0.689	6.8338e-35
5	Atp1a1	0.35625	0.938	0.851	1.33394e-34
5	Cd44	0.295922	0.607	0.368	2.79148e-33
5	Nrxn1	0.267902	0.674	0.448	3.78403e-33
5	Nkx6-1	0.32634	0.916	0.682	9.24868e-33
5	Slc7a14	0.299708	0.916	0.756	1.28011e-32
5	Abcd3	0.283548	0.861	0.684	3.22201e-32
5	Wnt4	0.480218	0.835	0.694	6.49084e-32
5	Pla2g2f	0.256291	0.695	0.461	1.27572e-31
5	Ncam1	0.268283	0.8	0.592	2.02429e-31
5	Pam	0.268454	0.976	0.878	2.22661e-31
5	Pclo	0.315348	0.901	0.702	3.9027e-31
5	Il1r1	0.358427	0.891	0.735	6.24066e-31
5	Rab37	0.250618	0.68	0.453	1.00834e-30
5	Unc80	0.302014	0.835	0.618	1.1052e-30
5	Frzb	0.275893	0.678	0.447	1.25182e-30
5	Sorbs2	0.351049	0.779	0.576	2.0761e-30
5	Cyfip2	0.263796	0.916	0.749	2.92345e-30
5	Zbtb20	0.271395	0.959	0.872	6.18218e-30
5	Cnot6l	0.294772	0.903	0.77	1.56164e-29
5	Sphkap	0.31062	0.867	0.693	3.00469e-29
5	Lgals3bp	0.327897	0.981	0.895	3.54088e-29
5	Aplp1	0.261671	0.955	0.829	5.54223e-29
5	Tmem27	0.70938	0.657	0.538	6.56937e-29
5	Zfhx2	0.258587	0.783	0.611	2.34875e-28
5	Mrln	0.363717	0.697	0.506	5.63169e-28
5	Rap1gap2	0.280592	0.876	0.729	5.92371e-28
5	St18	0.252449	0.781	0.592	6.08006e-28
5	Camk2b	0.266964	0.876	0.709	1.18999e-27
5	Deptor	0.254025	0.805	0.603	1.72106e-27
5	Wls	0.251628	0.871	0.737	3.16849e-27
5	Fam183b	0.287879	0.873	0.711	3.25257e-27
5	Map1b	0.259766	0.989	0.887	5.42893e-27
5	Gch1	0.262053	0.979	0.889	9.407e-27
5	Mettl26	0.250571	0.88	0.752	4.90069e-26
5	Ids	0.271949	0.884	0.763	1.04616e-25
5	Ldlr	0.283282	0.766	0.6	8.949e-25
5	4930539E08Rik	0.320824	0.159	0.044	1.38209e-24
5	Spock2	0.256981	0.788	0.614	1.3965e-23
5	Isl1	0.276407	0.837	0.686	2.08892e-22
5	Hadh	0.275009	0.929	0.775	4.27891e-22
5	Enho	0.316818	0.861	0.721	1.64528e-21
5	AC078895.1	0.484566	0.629	0.475	1.42644e-20
5	Fam159b	0.442325	0.588	0.418	1.53875e-20
5	Hepacam2	0.259188	0.74	0.567	2.19925e-20
5	Upb1	0.250321	0.837	0.682	1.13739e-19
5	Abcc8	0.251388	0.957	0.853	1.63289e-18
5	Wipi1	0.294172	0.605	0.437	3.96249e-18
5	Ndufc2	0.250926	0.953	0.897	1.73981e-17
5	Pigr	0.461374	0.444	0.271	7.63123e-17
5	Gatsl2	0.347382	0.545	0.394	1.43579e-15
5	Fam151a	0.260658	0.755	0.614	3.5068e-14
5	Serping1	0.284772	0.807	0.652	4.10238e-13
5	Car15	0.574381	0.382	0.236	2.17766e-11
5	Ddc	0.316661	0.691	0.595	2.78788e-11
5	Pdyn	0.296626	0.324	0.204	8.02384e-08
5	Plet1	0.364497	0.215	0.131	0.00109681
6	Hspa1b	2.77373	0.951	0.254	2.00126e-240
6	Hspa1a	3.03378	0.951	0.277	1.65431e-225
6	Dnajb1	1.98277	0.919	0.425	2.28742e-160
6	Hspb1	2.22964	0.67	0.151	2.42755e-152
6	Hsph1	2.01151	0.974	0.671	7.27825e-146
6	Dnaja1	1.5919	0.974	0.9	1.82019e-117
6	Hsp90aa1	1.50057	0.997	0.977	9.03658e-116
6	Hspe1	1.35651	0.981	0.923	3.73337e-110
6	Hsp90ab1	0.96753	1	0.99	7.19876e-98
6	Ubb	0.879391	1	0.988	9.39131e-86
6	Cacybp	1.08396	0.919	0.809	3.95503e-84
6	Hspa8	0.954258	0.994	0.98	7.96847e-77
6	Srsf11	0.763223	0.939	0.847	1.44873e-58
6	Slc5a3	0.320378	0.434	0.138	8.64599e-50
6	Mt2	0.73575	0.987	0.816	9.6541e-49
6	Rgs2	0.554529	0.66	0.32	1.24926e-46
6	Jun	1.15126	0.916	0.807	3.33066e-45
6	Arl4a	0.785238	0.793	0.599	2.09406e-43
6	Rpl17	0.354269	0.981	0.991	1.54407e-41
6	Mt1	0.597288	1	0.95	5.52815e-41
6	Oser1	0.402573	0.667	0.393	2.66606e-39
6	Gadd45b	0.676154	0.68	0.359	5.54893e-39
6	Zfp622	0.559459	0.799	0.617	3.4921e-38
6	Rpl10	0.325532	0.974	0.99	1.10106e-35
6	Bag3	0.642004	0.657	0.417	1.69278e-35
6	Hspa4l	0.568224	0.773	0.554	2.6255e-35
6	Ccnl1	0.528084	0.803	0.612	3.56085e-35
6	Klf6	0.655742	0.68	0.389	1.2598e-34
6	Ankrd33b	0.620298	0.68	0.431	2.65115e-34
6	Rps14	0.295045	0.974	0.993	1.78298e-33
6	Ubc	0.702324	0.981	0.977	3.40541e-33
6	Rps18	0.309381	0.974	0.989	3.6289e-32
6	Phlda1	0.432373	0.489	0.216	1.54904e-31
6	Rps27	0.376282	0.977	0.989	1.63417e-31
6	Rps7	0.294025	0.977	0.989	7.26878e-31
6	Krt18	0.475188	0.932	0.841	1.42166e-29
6	Rpl11	0.272321	0.977	0.992	2.93645e-29
6	Spty2d1	0.459887	0.667	0.458	2.01943e-28
6	Arl5b	0.257287	0.424	0.181	8.10651e-28
6	Rgs16	0.272017	0.366	0.141	8.36698e-28
6	Rps6	0.262758	0.984	0.988	7.13223e-27
6	Cpeb4	0.575443	0.803	0.656	7.58883e-27
6	Rps13	0.261962	0.977	0.991	1.72574e-26
6	Cry1	0.305302	0.498	0.261	8.15513e-26
6	Swt1	0.422503	0.663	0.441	1.16924e-25
6	2900093K20Rik	0.355388	0.583	0.34	3.14701e-25
6	Rpl36	0.285795	0.977	0.987	5.70918e-25
6	Gprin3	0.27058	0.356	0.147	1.38396e-24
6	Naca	0.290719	0.968	0.974	2.70381e-24
6	Txnip	0.595125	0.676	0.451	3.08181e-24
6	Rpl3	0.278423	0.974	0.986	3.35925e-24
6	St13	0.426297	0.883	0.875	7.31725e-24
6	Rpl9	0.275015	0.984	0.991	1.00711e-23
6	Rpl39	0.272197	0.971	0.989	1.18742e-23
6	Rpl37a	0.263758	0.974	0.993	2.09925e-23
6	Mknk2	0.299916	0.453	0.225	4.70112e-23
6	Hspd1	0.544748	0.89	0.871	5.76327e-23
6	Ccdc59	0.389188	0.803	0.677	7.55621e-23
6	Dusp8	0.314124	0.634	0.398	8.42823e-23
6	Chchd2	0.298297	0.977	0.985	1.23231e-22
6	Eif2ak3	0.424889	0.65	0.468	3.41808e-22
6	Eif1a	0.396576	0.741	0.589	6.31531e-22
6	Ahsa2	0.376955	0.54	0.317	7.88994e-22
6	Gm42418	0.477533	1	0.999	7.94739e-22
6	Rps21	0.254998	0.977	0.991	4.36104e-21
6	Gem	0.321301	0.327	0.13	1.07619e-20
6	Pfdn5	0.259849	0.971	0.973	2.05699e-20
6	Prkab2	0.25822	0.45	0.239	3.46931e-20
6	Ahsa1	0.379832	0.751	0.616	4.03807e-20
6	Pkia	0.387896	0.485	0.269	4.23009e-20
6	Btf3	0.256073	0.958	0.951	2.08347e-19
6	Rpl38	0.283709	0.977	0.989	2.1991e-19
6	Cox7a2l	0.306774	0.951	0.951	3.44571e-19
6	Calu	0.314803	0.576	0.356	3.728e-19
6	Tmsb15b2	0.288011	0.589	0.357	7.45893e-18
6	Atg12	0.318922	0.547	0.347	1.15225e-17
6	Tiparp	0.320767	0.472	0.259	1.19236e-17
6	Trpm5	0.353486	0.67	0.454	1.23154e-17
6	Naa50	0.431641	0.761	0.689	2.88585e-17
6	Lysmd3	0.399198	0.599	0.437	4.11755e-17
6	Uspl1	0.357686	0.515	0.314	1.27477e-16
6	Llph	0.279556	0.845	0.738	2.4749e-16
6	Rragd	0.32964	0.725	0.572	3.58679e-16
6	Rsrp1	0.556302	0.939	0.922	7.36265e-16
6	Ins2	0.284554	1	1	1.16508e-15
6	Ip6k2	0.354612	0.699	0.556	6.45847e-15
6	Nfil3	0.368161	0.56	0.374	1.18667e-14
6	AY036118	0.334918	0.919	0.856	2.04944e-14
6	Sec22b	0.313165	0.867	0.819	2.64239e-14
6	Hnrnpc	0.314442	0.867	0.838	3.55847e-14
6	Taf7	0.271532	0.534	0.34	1.58118e-13
6	Desi2	0.399423	0.667	0.548	2.23784e-13
6	1810026B05Rik	0.32754	0.401	0.231	2.54926e-13
6	Meg3	0.399959	0.99	0.895	1.15098e-12
6	Uqcc2	0.250954	0.948	0.955	1.49273e-12
6	Tet2	0.310047	0.576	0.426	2.11294e-12
6	Gas5	0.539211	0.524	0.358	3.07065e-12
6	Nudc	0.268516	0.893	0.858	3.28775e-12
6	Rab5a	0.359389	0.78	0.703	4.03317e-12
6	Rpl27	0.339445	0.955	0.944	7.28158e-12
6	Hsf2	0.314675	0.456	0.287	1.05047e-11
6	Tppp3	0.325978	0.288	0.139	2.19914e-11
6	Nfkbiz	0.456114	0.608	0.432	3.09095e-11
6	Rlf	0.305856	0.589	0.441	3.52538e-11
6	Dnajb9	0.325107	0.916	0.87	4.03324e-11
6	Rps28	0.278625	0.971	0.983	4.2058e-11
6	Saraf	0.362812	0.922	0.902	4.3881e-10
6	2410006H16Rik	0.370481	0.434	0.265	5.48964e-10
6	Bex1	0.264191	0.731	0.611	5.58048e-10
6	Gadd45a	0.312786	0.576	0.43	6.10756e-10
6	Lars2	0.326282	0.832	0.736	6.83101e-10
6	Fkbp4	0.324477	0.851	0.839	7.79813e-10
6	Ppp1r15a	0.338543	0.599	0.46	1.26499e-09
6	Snhg1	0.353826	0.382	0.23	1.59593e-09
6	Trmt10c	0.264315	0.469	0.313	9.09202e-09
6	Rnd3	0.256357	0.34	0.191	2.04457e-08
6	Ythdc1	0.388853	0.761	0.679	4.12572e-08
6	Exph5	0.260077	0.466	0.321	4.50931e-08
6	Prpf39	0.263375	0.608	0.472	4.53036e-08
6	Ube2h	0.330984	0.647	0.569	5.3249e-08
6	Cir1	0.259828	0.508	0.381	1.1299e-07
6	Tes	0.353839	0.638	0.536	1.15087e-07
6	Errfi1	0.289342	0.576	0.431	1.98758e-07
6	Cebpg	0.303801	0.806	0.755	2.70333e-07
6	Zfp706	0.252195	0.835	0.812	3.80627e-07
6	Acbd3	0.303179	0.773	0.744	4.2028e-07
6	Taf1d	0.269602	0.56	0.446	6.22382e-07
6	Zranb1	0.40673	0.689	0.641	2.99608e-06
6	Tra2a	0.270473	0.78	0.71	4.18009e-06
6	Trim2	0.292326	0.275	0.156	4.65473e-06
6	Krt8	0.297738	0.825	0.775	8.59425e-06
6	Ifrd1	0.285283	0.599	0.511	1.31604e-05
6	Nfkbia	0.644431	0.686	0.635	2.42088e-05
6	Nme2	0.363185	0.57	0.439	2.45109e-05
6	Sec62	0.373644	0.919	0.907	3.80012e-05
6	Gls	0.400516	0.706	0.644	4.83751e-05
6	Rpl13a	0.291746	0.929	0.93	6.60623e-05
6	Coq10b	0.270174	0.56	0.445	0.000149006
6	Tor1aip2	0.254316	0.702	0.61	0.000203064
6	Tle5	0.26811	0.508	0.368	0.000235205
6	Srpk2	0.2638	0.799	0.744	0.000695501
6	Pnn	0.279256	0.838	0.822	0.000806151
6	Snhg12	0.267042	0.563	0.47	0.00179898
6	Larp4	0.292183	0.712	0.697	0.00208739
6	Dnaja4	0.250854	0.621	0.579	0.00358818
6	Hmgcs1	0.372245	0.505	0.428	0.0273771
6	Megf9	0.310519	0.586	0.507	0.043219
6	Gnl3	0.285106	0.676	0.627	0.0660323
6	Slc38a2	0.264765	0.738	0.709	0.0815736
6	Nkx6-1	0.256682	0.796	0.691	0.102967
6	Sec24a	0.258269	0.531	0.459	0.157604
6	Gadd45g	0.328166	0.751	0.702	0.327443
6	Rora	0.265221	0.673	0.646	0.3324
6	Tra2b	0.28556	0.731	0.725	0.417984
6	Kif1b	0.277611	0.803	0.78	0.843946
6	Chka	0.353768	0.767	0.764	1
6	Jund	0.297048	0.903	0.924	1
6	Iqgap1	0.285309	0.783	0.804	1
7	Il4i1	0.742689	0.496	0.141	2.54679e-54
7	Icam1	0.826687	0.609	0.245	2.06071e-42
7	Cd40	0.500331	0.581	0.227	2.1367e-39
7	Ins2	0.41244	1	1	1.20108e-32
7	8430408G22Rik	0.307132	0.419	0.133	1.25475e-32
7	Gbp5	0.447076	0.609	0.281	9.47304e-28
7	Nos2	0.543567	0.56	0.237	1.27821e-27
7	Gbp2	0.574566	0.754	0.401	2.64297e-26
7	Gbp8	0.502621	0.665	0.342	1.41276e-23
7	Defb1	0.648859	0.77	0.528	1.46954e-21
7	Gbp4	0.431511	0.702	0.35	2.11206e-21
7	Gbp3	0.506707	0.694	0.386	3.98415e-20
7	Cfb	0.472968	0.468	0.201	7.30646e-20
7	Sod2	0.573665	0.871	0.869	3.15352e-19
7	Gbp6	0.307926	0.69	0.358	6.16791e-18
7	Ccl2	0.894083	0.367	0.155	5.21767e-17
7	Hspa8	0.452851	0.968	0.981	9.88865e-17
7	Clic4	0.380843	0.839	0.743	1.02869e-14
7	Litaf	0.281174	0.71	0.452	1.30055e-14
7	Gadd45b	0.257074	0.625	0.363	2.91862e-14
7	Csf1	0.311678	0.488	0.269	6.09701e-14
7	Psmb9	0.362916	0.75	0.543	2.51732e-13
7	Cd82	0.298875	0.746	0.568	5.14975e-13
7	Ubd	0.299612	0.23	0.079	6.78362e-13
7	Pabpc1	0.364117	0.927	0.953	8.89851e-13
7	Dap	0.309174	0.94	0.917	1.7795e-12
7	Gbp9	0.359955	0.52	0.278	2.11413e-12
7	Psmb10	0.395527	0.786	0.706	1.51719e-11
7	Ddit3	0.325193	0.843	0.667	3.6106e-11
7	Sqstm1	0.344861	0.899	0.861	5.55119e-11
7	Glul	0.333699	0.875	0.808	6.83914e-11
7	Eif6	0.321557	0.819	0.766	1.00688e-10
7	AW112010	0.386912	0.52	0.314	4.04354e-10
7	Upp1	0.500644	0.722	0.625	8.91347e-10
7	Rmdn3	0.252386	0.657	0.491	1.10824e-09
7	Psme2	0.34525	0.875	0.868	1.19883e-09
7	Cldn7	0.376298	0.827	0.735	1.7819e-09
7	Rab7	0.279313	0.907	0.916	2.81455e-09
7	Pdzk1ip1	0.310468	0.637	0.49	1.24937e-08
7	Atf5	0.311674	0.891	0.795	1.49127e-08
7	Ghitm	0.263917	0.863	0.838	1.24863e-07
7	Creb3	0.269001	0.738	0.638	2.0928e-07
7	Tapbpl	0.25222	0.714	0.588	3.11121e-07
7	Tbrg1	0.29514	0.863	0.898	4.07501e-07
7	Ehd1	0.281169	0.565	0.4	1.35721e-06
7	Psmb8	0.255319	0.831	0.717	1.6151e-06
7	Hamp	0.258367	0.226	0.098	2.1831e-06
7	Spint1	0.283331	0.746	0.697	0.000873449
7	Parp14	0.265566	0.645	0.485	0.00140139
7	Try5	0.388562	0.101	0.038	0.0125322
7	Prss2	0.454706	0.105	0.058	1
7	Ctrb1	0.636577	0.177	0.115	1
8	Apoe	4.54178	0.996	0.089	0
8	Lgals3	3.98407	1	0.077	0
8	C1qb	3.66505	1	0.014	0
8	Fcer1g	3.54582	1	0.045	0
8	Lyz2	3.4308	0.967	0.015	0
8	Ccl5	3.41425	0.98	0.048	0
8	Ctss	3.40981	1	0.022	0
8	C1qc	3.18758	0.996	0.012	0
8	H2-Aa	3.17298	0.98	0.061	0
8	H2-Ab1	3.165	0.984	0.074	0
8	Tyrobp	3.11006	1	0.012	0
8	Cyba	2.89396	0.996	0.086	0
8	H2-Eb1	2.79774	0.947	0.041	0
8	Ms4a7	2.75734	0.996	0.008	0
8	Cd36	2.63671	0.943	0.012	0
8	Srgn	2.52023	0.976	0.051	0
8	Ctsh	2.51648	0.988	0.066	0
8	Cd68	2.41709	0.996	0.16	0
8	Bcl2a1b	2.40617	0.98	0.009	0
8	Clec4d	2.37003	0.963	0.009	0
8	Trem2	2.34677	0.971	0.008	0
8	Tgfbi	2.34658	0.963	0.015	0
8	Pla2g7	2.32882	0.955	0.006	0
8	Ctsc	2.282	0.971	0.039	0
8	Rgs1	2.26811	0.951	0.007	0
8	Aif1	2.25437	0.951	0.008	0
8	Cd52	2.20956	0.947	0.013	0
8	Acp5	2.19951	0.91	0.007	0
8	Pf4	2.19941	0.498	0.01	0
8	Mpeg1	2.17364	0.988	0.083	0
8	Laptm5	2.17009	0.996	0.009	0
8	Cd14	2.16968	0.886	0.037	0
8	Vim	2.12041	0.988	0.079	0
8	AA467197	2.1095	0.751	0.042	0
8	Gpnmb	2.10379	0.629	0.004	0
8	Adam8	2.08152	0.935	0.032	0
8	Ifi27l2a	2.07211	0.841	0.015	0
8	Ms4a6d	1.98131	0.967	0.005	0
8	Fxyd5	1.96023	0.996	0.088	0
8	C3ar1	1.95128	0.98	0.005	0
8	Gngt2	1.87142	0.939	0.039	0
8	Ms4a6c	1.85208	0.939	0.005	0
8	Mmp12	1.85058	0.531	0.004	0
8	Coro1a	1.82915	0.959	0.011	0
8	Fcgr3	1.8029	0.865	0.004	0
8	Lgals1	1.78813	0.869	0.056	0
8	Cd300c2	1.74261	0.963	0.005	0
8	Irf8	1.71661	0.922	0.127	0
8	Emp3	1.68747	0.943	0.047	0
8	Capg	1.67849	0.931	0.069	0
8	Fcgr1	1.66319	0.894	0.003	0
8	Slc11a1	1.66266	0.959	0.011	0
8	Zeb2	1.60613	0.951	0.039	0
8	Trf	1.60209	0.82	0.033	0
8	Spi1	1.59763	0.955	0.005	0
8	Fyb	1.59382	0.951	0.046	0
8	Il7r	1.59318	0.873	0.005	0
8	Zmynd15	1.56823	0.784	0.029	0
8	Lst1	1.56166	0.898	0.065	0
8	Cybb	1.50488	0.845	0.008	0
8	Csf1r	1.4988	0.947	0.004	0
8	Arhgdib	1.49176	0.878	0.035	0
8	Ifi204	1.48096	0.829	0.041	0
8	Hcls1	1.47464	0.89	0.03	0
8	Lrp1	1.4746	0.943	0.092	0
8	Ms4a6b	1.4706	0.873	0.004	0
8	Fcgr4	1.46839	0.69	0.003	0
8	Cd53	1.46618	0.935	0.007	0
8	Lcp1	1.4336	0.931	0.047	0
8	Slc15a3	1.35794	0.91	0.024	0
8	Ccl4	1.35524	0.388	0.001	0
8	Apoc2	1.34834	0.457	0.001	0
8	Wfdc17	1.33749	0.718	0.004	0
8	Ccr5	1.33279	0.804	0.004	0
8	Slamf7	1.3137	0.82	0.005	0
8	Itgb2	1.30445	0.857	0.005	0
8	Hk3	1.28926	0.767	0.006	0
8	Ptprc	1.28461	0.898	0.006	0
8	Slfn2	1.27005	0.759	0.068	0
8	Cd84	1.26619	0.886	0.005	0
8	Msr1	1.25987	0.845	0.003	0
8	H2-DMa	1.22256	0.694	0.061	0
8	H2-DMb1	1.21897	0.71	0.029	0
8	Cd86	1.18316	0.763	0.004	0
8	Nckap1l	1.16422	0.857	0.004	0
8	Mgst1	1.16232	0.567	0.031	0
8	Rgs10	1.13551	0.812	0.078	0
8	Cd72	1.13416	0.686	0.006	0
8	C5ar1	1.13365	0.824	0.002	0
8	Mmp14	1.10178	0.845	0.03	0
8	Arl4c	1.09879	0.824	0.076	0
8	Il4ra	1.09562	0.824	0.073	0
8	Ly86	1.09552	0.784	0.004	0
8	Adgre1	1.09253	0.796	0.002	0
8	Ptpn18	1.09039	0.82	0.057	0
8	Dab2	1.09008	0.804	0.02	0
8	Lilr4b	1.0856	0.784	0.003	0
8	Cxcl14	1.08408	0.453	0.005	0
8	Glipr1	1.07782	0.767	0.005	0
8	Vsir	1.07528	0.796	0.007	0
8	Irf5	1.05227	0.824	0.012	0
8	Cd300a	1.05093	0.792	0.004	0
8	Stab1	1.03789	0.796	0.025	0
8	Ms4a4c	1.03564	0.408	0.003	0
8	Acvrl1	1.03226	0.759	0.036	0
8	Rab7b	1.02856	0.833	0.006	0
8	Fermt3	1.01995	0.833	0.012	0
8	Pltp	1.01387	0.616	0.008	0
8	Ifi207	1.00973	0.771	0.014	0
8	Metrnl	1.0056	0.771	0.035	0
8	Il1rn	1.00342	0.453	0.012	0
8	Pirb	0.999748	0.8	0.002	0
8	Ccr1	0.992671	0.58	0.001	0
8	Msn	0.977349	0.91	0.079	0
8	Cd48	0.96738	0.804	0.005	0
8	Csf2rb	0.967312	0.763	0.012	0
8	Ccl3	0.967119	0.363	0.002	0
8	Lilrb4a	0.953375	0.624	0.002	0
8	Lat2	0.950362	0.759	0.008	0
8	Slamf8	0.937688	0.457	0.006	0
8	Stap1	0.92054	0.637	0.007	0
8	Entpd1	0.919941	0.702	0.02	0
8	Adssl1	0.918745	0.706	0.037	0
8	Cyth4	0.909299	0.767	0.01	0
8	Csf2rb2	0.903397	0.767	0.005	0
8	Evi2a	0.898952	0.739	0.005	0
8	Hck	0.892783	0.694	0.003	0
8	Ifi211	0.884707	0.596	0.031	0
8	Itgam	0.876385	0.698	0.002	0
8	Ncf2	0.874173	0.771	0.009	0
8	Ncf4	0.865295	0.727	0.004	0
8	Milr1	0.862442	0.718	0.009	0
8	Igsf6	0.849622	0.686	0.003	0
8	Runx3	0.842252	0.673	0.003	0
8	Tnfrsf1b	0.842097	0.722	0.025	0
8	Slc37a2	0.84067	0.739	0.005	0
8	Olfml3	0.840063	0.69	0.017	0
8	Cmtm7	0.839697	0.763	0.067	0
8	Gpsm3	0.832548	0.706	0.021	0
8	Cebpa	0.824373	0.673	0.016	0
8	Mmp13	0.824158	0.339	0.003	0
8	Arhgap30	0.818663	0.739	0.006	0
8	Dnase1l3	0.817966	0.363	0.004	0
8	Pik3ap1	0.817081	0.576	0.006	0
8	Phf11b	0.81338	0.535	0.007	0
8	Mdfic	0.809983	0.731	0.023	0
8	Bcl2a1a	0.809063	0.584	0.003	0
8	Snx20	0.804818	0.722	0.01	0
8	Lair1	0.802704	0.645	0.002	0
8	Cst7	0.800747	0.535	0.002	0
8	Plek	0.789984	0.669	0.023	0
8	Clec4n	0.787691	0.318	0	0
8	Ccl9	0.782765	0.249	0.001	0
8	Arl11	0.774686	0.608	0.002	0
8	Selplg	0.769884	0.686	0.007	0
8	Bcl2a1d	0.760148	0.657	0.004	0
8	Trim30a	0.758387	0.649	0.038	0
8	Abi3	0.754111	0.673	0.016	0
8	Vcam1	0.748645	0.314	0.007	0
8	Fcgr2b	0.747749	0.584	0.003	0
8	Itgax	0.738912	0.567	0.002	0
8	Renbp	0.734709	0.649	0.034	0
8	P2ry6	0.734402	0.698	0.009	0
8	Rac2	0.732023	0.649	0.01	0
8	Ptpre	0.717699	0.657	0.035	0
8	Tm6sf1	0.717102	0.661	0.011	0
8	Vav1	0.71516	0.665	0.003	0
8	Axl	0.710713	0.633	0.031	0
8	Myof	0.705954	0.616	0.033	0
8	Cytip	0.704342	0.522	0.008	0
8	Gpr65	0.703734	0.555	0.004	0
8	Ncf1	0.701234	0.6	0.006	0
8	Cx3cr1	0.701108	0.331	0.002	0
8	Scimp	0.697129	0.608	0.001	0
8	BC028528	0.695124	0.682	0.039	0
8	Lpxn	0.69235	0.649	0.007	0
8	Pld4	0.688829	0.547	0.005	0
8	Filip1l	0.688432	0.657	0.046	0
8	Tnfaip8l2	0.685227	0.678	0.003	0
8	Cd180	0.679698	0.58	0.002	0
8	Ppp1r18	0.676125	0.702	0.044	0
8	Ptafr	0.672372	0.559	0.003	0
8	Plekho2	0.661755	0.678	0.037	0
8	Syk	0.658962	0.653	0.009	0
8	Adap2	0.657839	0.62	0.008	0
8	Inpp5d	0.656512	0.645	0.027	0
8	Hk2	0.653978	0.567	0.03	0
8	Pla2g4a	0.640722	0.588	0.012	0
8	Runx1	0.632609	0.62	0.042	0
8	Plbd1	0.631066	0.576	0.002	0
8	Pou2f2	0.627072	0.478	0.006	0
8	Il2rg	0.625381	0.584	0.017	0
8	Themis2	0.624945	0.527	0.002	0
8	Lrrc25	0.621911	0.592	0.001	0
8	Slamf9	0.62145	0.429	0.005	0
8	Ifi205	0.614785	0.384	0.008	0
8	Zeb2os	0.614641	0.608	0.004	0
8	Rab32	0.613118	0.592	0.029	0
8	Rftn1	0.606085	0.62	0.031	0
8	Igf1	0.605487	0.278	0.003	0
8	Myo1f	0.591071	0.559	0.001	0
8	Creb5	0.590194	0.555	0.015	0
8	Fblim1	0.584081	0.543	0.028	0
8	AU020206	0.583659	0.584	0.031	0
8	Pdlim4	0.569099	0.555	0.009	0
8	Cyp4f18	0.558543	0.392	0.003	0
8	Tlr13	0.556653	0.527	0.003	0
8	Gpr35	0.546111	0.482	0.003	0
8	Tmem119	0.539922	0.38	0.003	0
8	Ifi206	0.539117	0.384	0.007	0
8	Clec5a	0.537976	0.478	0.001	0
8	Lcp2	0.531093	0.522	0.002	0
8	Ggta1	0.526745	0.539	0.029	0
8	Tnfsf13b	0.522347	0.429	0.012	0
8	Itga9	0.520221	0.531	0.029	0
8	Ifi209	0.519193	0.404	0.006	0
8	Aph1c	0.516594	0.445	0.014	0
8	Fes	0.515913	0.567	0.023	0
8	Rhoh	0.513217	0.49	0.005	0
8	Impa2	0.499209	0.412	0.009	0
8	Clec4a2	0.492476	0.331	0.001	0
8	Itgb7	0.484365	0.392	0.004	0
8	Hacd4	0.484316	0.42	0.002	0
8	Dock2	0.478667	0.478	0.005	0
8	AI662270	0.470893	0.392	0.003	0
8	Lpcat2	0.469931	0.42	0.004	0
8	Sh3pxd2b	0.467746	0.527	0.023	0
8	Apobr	0.467645	0.49	0.014	0
8	Trim30d	0.460934	0.424	0.01	0
8	Piezo1	0.460615	0.486	0.021	0
8	Was	0.451247	0.51	0.004	0
8	Maf	0.44368	0.343	0.007	0
8	Dppa3	0.442401	0.233	0.002	0
8	Rasa4	0.440932	0.449	0.011	0
8	Itgal	0.439669	0.465	0.004	0
8	Susd3	0.439452	0.429	0.001	0
8	Smim3	0.437754	0.478	0.013	0
8	Rab3il1	0.435792	0.478	0.007	0
8	Havcr2	0.430781	0.461	0.001	0
8	Pqlc3	0.427616	0.49	0.009	0
8	Slco2b1	0.427142	0.322	0.002	0
8	Sh3bp2	0.424382	0.478	0.018	0
8	Tnf	0.422515	0.38	0.007	0
8	Arl5c	0.419939	0.404	0.005	0
8	March1	0.413656	0.404	0.002	0
8	Arhgap45	0.402289	0.437	0.005	0
8	Apbb1ip	0.397941	0.367	0.006	0
8	Arhgap9	0.395054	0.473	0.003	0
8	Plau	0.392595	0.335	0.007	0
8	Tifab	0.392431	0.388	0.003	0
8	Ifi213	0.392292	0.286	0.005	0
8	Il10ra	0.389379	0.396	0.001	0
8	Bin2	0.382984	0.367	0.003	0
8	Emilin2	0.381847	0.343	0.002	0
8	Slc7a7	0.379421	0.437	0.017	0
8	Slfn1	0.37623	0.269	0.003	0
8	Nlrp3	0.374	0.388	0.001	0
8	Hvcn1	0.373847	0.371	0.002	0
8	G530011O06Rik	0.372341	0.273	0.002	0
8	B3gnt8	0.369839	0.392	0.008	0
8	Fgd3	0.367694	0.404	0.002	0
8	Tbxas1	0.362674	0.388	0.002	0
8	Galnt6	0.35243	0.339	0.002	0
8	Ly9	0.35138	0.335	0.001	0
8	Arhgap19	0.342772	0.347	0.007	0
8	Kcnk13	0.328344	0.396	0.007	0
8	Napsa	0.317832	0.318	0.004	0
8	Cmklr1	0.312982	0.367	0.006	0
8	Arhgap25	0.303463	0.343	0.008	0
8	Clec4a3	0.300381	0.233	0.001	0
8	Fam49a	0.297927	0.343	0.008	0
8	Adcy7	0.297454	0.347	0.01	0
8	Ikzf1	0.29608	0.31	0.003	0
8	Sh2d1b1	0.293615	0.31	0.001	0
8	Cd300ld	0.289982	0.282	0.001	0
8	Serpinb8	0.285084	0.318	0.003	0
8	Sla	0.275971	0.302	0.002	0
8	Phf11a	0.271709	0.216	0.001	0
8	Il21r	0.270353	0.306	0.002	0
8	Ccdc88b	0.270112	0.347	0.009	0
8	Aim2	0.268841	0.302	0.004	0
8	C130050O18Rik	0.268701	0.302	0.005	0
8	Myo1g	0.267107	0.298	0.004	0
8	Cd37	0.266696	0.294	0.003	0
8	Adap1	0.262088	0.327	0.006	0
8	Pilra	0.261526	0.245	0.001	0
8	Ms4a14	0.253494	0.265	0	0
8	Casp1	0.565864	0.584	0.04	2.08403e-302
8	Arhgap22	0.252893	0.269	0.004	7.02814e-302
8	Plekho1	0.926233	0.82	0.093	9.0417e-300
8	Mapkapk3	0.714295	0.645	0.054	2.83355e-296
8	Fli1	0.41911	0.461	0.022	2.20047e-293
8	Rin3	0.345281	0.367	0.012	1.82031e-291
8	Ctla2b	0.556084	0.343	0.01	2.47675e-291
8	Rab20	0.958595	0.792	0.095	2.39354e-288
8	Tmem173	0.464735	0.49	0.027	6.45802e-287
8	Cd74	3.59199	0.988	0.191	1.13721e-285
8	Dtx4	0.614683	0.543	0.037	4.73282e-283
8	Cmtm3	0.543468	0.612	0.045	1.3265e-281
8	Ccl12	0.399753	0.184	0.001	3.32702e-279
8	Trpv2	0.361143	0.404	0.018	8.22649e-277
8	Rin2	0.722622	0.694	0.07	1.25287e-276
8	Basp1	2.07617	0.984	0.185	2.05028e-276
8	Ccl6	0.303123	0.176	0.001	2.10474e-276
8	Dnase1l1	0.476149	0.498	0.031	3.51036e-276
8	Tnip3	0.401036	0.347	0.012	3.29803e-275
8	S1pr2	0.307412	0.351	0.012	4.69275e-274
8	Tgfb1	0.829245	0.763	0.081	2.33903e-271
8	Hpgd	0.280957	0.2	0.002	5.38684e-267
8	Pdpn	0.338062	0.273	0.006	9.37883e-267
8	Tmem37	0.822252	0.657	0.065	6.55611e-266
8	Ppfia4	0.265561	0.278	0.007	1.77443e-264
8	Anxa2	1.24628	0.861	0.112	1.72268e-263
8	Fam102b	0.542107	0.498	0.033	8.95617e-261
8	Tcirg1	0.888483	0.792	0.108	2.90872e-260
8	Tlr4	0.333261	0.335	0.012	5.2681e-258
8	Cxcr4	0.534196	0.49	0.03	1.28702e-255
8	Hcst	0.479588	0.486	0.033	9.80198e-248
8	Timp2	1.35979	0.849	0.141	3.1488e-247
8	Kcnn4	0.277988	0.265	0.007	6.49134e-243
8	Tmem86a	0.97024	0.796	0.118	1.08476e-242
8	Flna	0.706389	0.759	0.093	2.83199e-242
8	S1pr1	0.43787	0.539	0.039	2.35196e-239
8	Blvrb	2.13604	0.976	0.233	1.50685e-238
8	Vav3	0.261575	0.31	0.011	8.51113e-237
8	Dhrs3	0.782655	0.645	0.07	2.16493e-234
8	Phf11d	0.746546	0.51	0.04	3.83472e-229
8	Clec4a1	0.381227	0.208	0.004	8.1792e-229
8	Lgmn	2.72391	0.996	0.278	1.30141e-228
8	Lipa	1.70875	0.918	0.206	1.04157e-225
8	Rcbtb2	1.92784	0.951	0.234	1.66192e-225
8	Sp110	0.382479	0.359	0.018	1.0731e-224
8	Tgif1	0.624956	0.649	0.072	1.161e-224
8	Prr5l	0.287333	0.306	0.012	1.51317e-222
8	Anxa3	0.605203	0.571	0.052	3.10137e-222
8	Dpys	0.275955	0.278	0.009	2.79269e-220
8	Rassf2	0.461755	0.514	0.045	1.57346e-219
8	Slc29a3	0.784388	0.669	0.087	1.84263e-219
8	Ldha	1.9333	0.996	0.229	6.85777e-219
8	Calhm6	0.797996	0.269	0.009	4.26702e-214
8	Ehbp1l1	0.44379	0.527	0.047	5.21738e-212
8	Nrros	0.307757	0.371	0.021	3.44224e-211
8	Slfn5	0.612672	0.502	0.041	6.54271e-211
8	Mndal	0.865029	0.555	0.054	4.36179e-207
8	Klhl6	0.259614	0.302	0.013	5.58559e-206
8	Sdc3	0.911903	0.8	0.143	1.26127e-203
8	Xlr	0.285653	0.212	0.005	1.87464e-203
8	Stk17b	0.417754	0.437	0.033	4.79255e-203
8	Nrp2	0.568544	0.58	0.058	1.38301e-202
8	Rab8b	0.936559	0.816	0.159	1.34643e-201
8	Galk1	0.476356	0.494	0.042	7.43032e-201
8	Anxa1	0.399192	0.355	0.02	2.69739e-200
8	Tnfaip2	0.855995	0.698	0.094	5.86661e-200
8	Lhfpl2	0.542749	0.514	0.049	1.22094e-199
8	Tgm2	1.13118	0.584	0.067	3.55385e-199
8	Atf3	1.14605	0.784	0.14	4.22619e-198
8	Sgk1	1.03506	0.792	0.137	5.53969e-197
8	Tmem106a	0.896215	0.771	0.143	1.01218e-196
8	Sp140	0.331755	0.363	0.022	4.37558e-196
8	Epb41l2	0.683224	0.657	0.09	1.86579e-192
8	Plin2	2.62497	1	0.386	6.09498e-191
8	Stra6l	0.285203	0.306	0.015	9.59531e-191
8	Zfp36l1	0.568845	0.588	0.063	1.43278e-188
8	Itpripl2	0.402232	0.478	0.042	7.02823e-187
8	E230029C05Rik	0.372002	0.294	0.014	2.30393e-186
8	Coro2a	0.389847	0.392	0.029	2.60967e-183
8	Nrp1	0.452397	0.498	0.046	4.93503e-183
8	Ifitm3	1.08821	0.816	0.138	1.88724e-182
8	Pik3r5	0.281258	0.265	0.012	1.86043e-180
8	Cdt1	0.275935	0.302	0.016	8.87342e-179
8	Zranb3	0.365724	0.367	0.026	9.01056e-179
8	Mpp1	0.588026	0.584	0.077	1.99373e-178
8	Slc16a3	0.774881	0.645	0.088	1.63564e-176
8	Gcnt1	0.299098	0.282	0.014	1.90658e-176
8	Rap2b	0.713311	0.747	0.144	2.82546e-176
8	Ifi203	0.815475	0.567	0.069	2.97203e-175
8	Hebp1	0.356792	0.359	0.026	6.08748e-173
8	Mafb	1.61688	0.931	0.279	1.56924e-172
8	Cpne2	0.335937	0.388	0.03	7.46565e-172
8	H2-M2	0.281904	0.118	0.001	1.92413e-170
8	Angptl4	0.287883	0.31	0.018	4.19636e-170
8	Cnn2	0.357248	0.457	0.041	6.72484e-169
8	Tgfbr2	0.381254	0.412	0.035	6.89764e-168
8	Cxcl16	1.85946	0.988	0.429	2.57781e-167
8	C1qa	3.06004	0.984	0.475	5.9347e-166
8	Prex1	0.56122	0.616	0.093	1.83985e-165
8	Gpr137b	0.938658	0.788	0.186	2.18081e-165
8	Ctsa	1.72683	0.98	0.452	3.03938e-165
8	Gmfg	0.439651	0.4	0.035	1.54535e-164
8	Mvb12b	0.317776	0.384	0.031	3.03788e-162
8	Il10rb	0.936474	0.796	0.193	1.12283e-161
8	Plcg2	0.343692	0.392	0.034	1.91393e-161
8	Cyfip1	1.31879	0.971	0.422	3.8364e-160
8	Lyn	0.923183	0.808	0.198	4.29213e-160
8	Bst2	2.21969	1	0.509	2.8791e-159
8	Procr	0.580182	0.433	0.04	1.06738e-157
8	Cadm1	1.00485	0.833	0.209	1.61351e-157
8	Sp100	0.497065	0.465	0.051	5.26878e-156
8	Ctsz	2.58937	0.996	0.594	1.18885e-155
8	Slfn8	0.31809	0.314	0.021	8.87122e-155
8	Sh3bgrl3	2.26309	0.992	0.582	5.16678e-154
8	Pik3cb	0.419649	0.531	0.073	9.10039e-153
8	Otulinl	0.456049	0.363	0.031	1.1746e-152
8	Efhd2	1.26192	0.943	0.392	3.25258e-152
8	Arrb2	0.860865	0.784	0.2	3.37068e-152
8	Psap	2.30141	1	0.967	1.01333e-150
8	Ctsb	2.58287	1	0.946	1.28603e-150
8	Npc2	2.20819	1	0.93	1.43545e-150
8	Cat	0.614247	0.563	0.084	3.87284e-150
8	Fth1	3.41357	1	0.993	7.18505e-150
8	Pycard	1.15459	0.857	0.273	7.41455e-150
8	Gng2	1.01203	0.878	0.28	7.80359e-150
8	Ahnak2	0.267409	0.249	0.013	1.53801e-149
8	Gk	0.313411	0.327	0.025	2.20442e-148
8	Gm2a	0.890228	0.824	0.236	1.44994e-147
8	Soat1	1.04446	0.873	0.29	2.28415e-147
8	Rhog	0.735174	0.759	0.183	2.50104e-146
8	Grn	1.80025	0.988	0.631	8.41214e-146
8	Ftl1	2.14279	1	0.996	9.70741e-146
8	Msrb1	1.46353	0.898	0.351	1.20496e-145
8	Cotl1	1.5918	0.984	0.594	2.5275e-145
8	Svbp	0.742447	0.776	0.186	6.84101e-145
8	Prdx1	2.68174	0.996	0.933	7.51397e-145
8	Oas3	0.390733	0.327	0.026	2.79389e-144
8	Prcp	0.535126	0.531	0.078	1.89222e-143
8	B2m	1.98407	1	0.907	2.23405e-143
8	Ctsd	2.29042	0.996	0.875	1.25188e-141
8	Zfp36	1.0365	0.812	0.227	1.26424e-141
8	Ostf1	1.16698	0.959	0.451	3.24217e-141
8	Sash1	0.582962	0.596	0.096	4.04014e-140
8	Dok3	0.297651	0.351	0.031	7.40285e-140
8	Clec2d	0.829928	0.673	0.127	5.85472e-139
8	Cstb	1.92371	0.988	0.858	6.3193e-139
8	Cttnbp2nl	0.4847	0.571	0.09	3.57974e-136
8	Abhd12	1.18371	0.89	0.369	1.56941e-135
8	Actb	1.87676	1	0.988	6.336e-135
8	Dusp6	0.435205	0.482	0.061	2.35026e-134
8	Gla	1.12143	0.833	0.288	5.29641e-134
8	Unc93b1	1.04631	0.865	0.318	1.59318e-133
8	Tspo	1.63039	0.971	0.543	1.24944e-132
8	Tmem189	0.802055	0.767	0.221	2.98707e-132
8	Pfn1	1.59244	0.984	0.842	7.29443e-132
8	H2-D1	1.60682	1	0.972	3.27189e-131
8	Pmepa1	1.03781	0.898	0.305	1.2495e-130
8	Prdx5	1.75135	0.988	0.872	2.87351e-130
8	Tmsb4x	2.82533	0.98	0.96	2.45901e-129
8	Crlf2	0.982908	0.841	0.297	3.56164e-129
8	Hexb	1.53192	0.861	0.353	1.86217e-127
8	Prkcd	0.645988	0.673	0.159	1.16041e-126
8	Pkm	1.22519	1	0.986	2.09704e-126
8	Cdc42	1.12149	0.992	0.918	4.06659e-126
8	Arhgap10	0.333836	0.347	0.033	7.80245e-126
8	Taldo1	1.63871	0.971	0.834	1.4879e-125
8	Specc1	0.515769	0.551	0.097	2.06456e-125
8	Cfl1	1.1725	0.996	0.956	9.4253e-125
8	Arpc1b	1.34365	0.984	0.706	1.15135e-124
8	Arpc3	1.37929	0.976	0.899	1.43048e-124
8	Lgals9	0.561757	0.661	0.135	2.0609e-124
8	Arpc2	1.03094	0.996	0.941	1.07641e-122
8	Myo1e	0.418158	0.547	0.089	1.18559e-122
8	Itm2b	1.25186	1	0.977	2.69878e-122
8	Oasl1	0.795723	0.465	0.068	7.95368e-122
8	Apobec1	0.764222	0.792	0.26	2.17005e-121
8	Slc35f6	0.617666	0.661	0.158	1.81575e-120
8	Fcgrt	0.283115	0.31	0.027	1.96406e-118
8	Pgd	1.13814	0.906	0.47	2.14902e-118
8	Mylip	0.655287	0.661	0.156	5.85185e-118
8	Dse	0.355652	0.469	0.071	6.92981e-118
8	Abcc3	0.543392	0.563	0.108	1.89288e-117
8	Esd	1.65502	0.984	0.886	6.68187e-117
8	Ucp2	1.62724	0.963	0.726	7.99926e-117
8	Dock4	0.38371	0.457	0.065	1.14985e-116
8	Plbd2	0.696932	0.71	0.196	1.94389e-116
8	Ninj1	1.33301	0.963	0.758	6.15037e-116
8	Higd1a	0.961915	0.865	0.243	1.25107e-114
8	Capzb	1.01964	0.976	0.817	1.47424e-114
8	AW112010	2.39643	0.861	0.304	2.04291e-113
8	Akr1a1	1.27734	0.984	0.931	1.29816e-112
8	H2-Q7	1.57012	0.918	0.407	2.78855e-112
8	Ptk2b	0.594444	0.637	0.154	4.34821e-112
8	Plin3	0.507553	0.551	0.104	1.00894e-111
8	Sipa1	0.339167	0.445	0.062	1.18001e-111
8	Sdcbp	1.09179	0.98	0.846	4.40646e-111
8	Ncapg2	0.460332	0.469	0.076	5.25427e-111
8	Plxnd1	0.289448	0.384	0.044	9.70108e-111
8	Pitpna	1.05049	0.943	0.635	1.25137e-110
8	Ftl1-ps1	1.0486	0.898	0.482	1.51931e-110
8	Txn1	1.34538	0.984	0.86	2.11848e-109
8	Id2	1.42811	0.927	0.495	2.77877e-109
8	Rps6ka1	0.28003	0.327	0.035	1.01214e-108
8	Xdh	0.458455	0.473	0.079	3.61931e-108
8	Jpt1	0.955382	0.886	0.438	1.64393e-107
8	Cst3	1.03573	1	0.973	8.54207e-107
8	Plaur	0.428427	0.473	0.072	1.95805e-105
8	Ifnar2	1.04291	0.886	0.441	2.76383e-105
8	Serpina3g	0.674724	0.273	0.024	6.00742e-105
8	Myl12a	0.950942	0.951	0.594	1.55038e-104
8	Ldlrap1	0.455061	0.592	0.131	7.87763e-104
8	Gltp	0.708452	0.751	0.264	1.27743e-102
8	Tpm3	0.87476	0.967	0.73	1.48674e-102
8	Clic1	0.996863	0.984	0.873	1.49337e-102
8	Card19	0.965036	0.902	0.53	2.65211e-102
8	Slc48a1	1.06584	0.902	0.52	2.79337e-102
8	Crlf3	0.422225	0.506	0.096	3.71756e-102
8	Rap2a	0.707352	0.69	0.202	9.35929e-102
8	Ly6a	1.63002	0.445	0.071	1.47333e-101
8	Alox5ap	0.705875	0.514	0.105	4.39018e-101
8	Necap2	0.628448	0.747	0.253	4.87742e-101
8	Aldh3b1	0.375861	0.457	0.078	1.85929e-100
8	Ptpn6	0.76945	0.714	0.246	4.68858e-100
8	Tmem160	0.825545	0.943	0.746	1.03455e-99
8	Tuba1c	0.54531	0.637	0.165	2.79201e-99
8	Snx5	0.946425	0.91	0.596	6.44009e-99
8	Epsti1	0.523477	0.506	0.099	6.92655e-99
8	Klf6	0.952706	0.882	0.385	8.03e-99
8	Myl6	0.792744	0.988	0.97	1.75884e-98
8	H2-K1	1.19557	1	0.981	3.52457e-98
8	Fmn1	0.254772	0.269	0.026	7.22188e-98
8	Creg1	1.20854	0.98	0.905	9.99093e-98
8	Itgb5	0.934506	0.82	0.369	1.29049e-97
8	Man2b1	0.894591	0.824	0.389	3.94182e-97
8	Rnh1	1.03606	0.963	0.826	7.99416e-97
8	Ppib	0.91734	0.98	0.85	8.92255e-97
8	Tln1	0.878732	0.935	0.595	1.33445e-96
8	Slc8b1	0.2851	0.318	0.037	1.52187e-96
8	Iqgap1	0.974894	0.963	0.799	1.39584e-95
8	Tspan4	0.340391	0.449	0.071	1.62314e-95
8	Pcna	0.854827	0.788	0.322	1.7023e-95
8	Tnfaip8	0.768108	0.833	0.361	1.57105e-94
8	Skap2	0.753615	0.845	0.423	1.75981e-94
8	Nt5c	0.755887	0.878	0.483	3.04737e-94
8	Abca1	0.906301	0.914	0.555	2.00537e-93
8	Nek6	0.314552	0.376	0.055	2.52219e-93
8	Fam26f	0.630156	0.18	0.011	2.975e-93
8	1700017B05Rik	0.541645	0.588	0.148	3.7175e-93
8	Fmnl3	0.25771	0.347	0.044	2.89121e-92
8	Smox	0.691164	0.706	0.225	7.86174e-92
8	Samhd1	1.43559	0.776	0.312	1.32651e-91
8	Cndp2	0.948673	0.796	0.364	1.51464e-91
8	Dynll1	0.95889	0.951	0.774	7.65579e-91
8	Rhov	0.444315	0.396	0.064	1.02929e-90
8	Rbms1	0.803472	0.796	0.327	1.3831e-89
8	Evl	0.588163	0.678	0.22	2.35119e-89
8	Tmem14c	0.850992	0.931	0.715	2.39845e-89
8	Gapdh	1.113	0.996	0.981	3.42574e-89
8	Gsn	0.933929	0.878	0.551	5.2681e-89
8	Rab5c	0.84816	0.939	0.74	5.6445e-89
8	Arpc4	0.702085	0.853	0.439	7.27826e-89
8	Gsto1	0.639624	0.661	0.209	9.86427e-89
8	Eif4a1	0.846987	0.967	0.938	1.02513e-88
8	Ppia	0.691595	1	0.977	1.03817e-88
8	Gng5	0.714724	0.98	0.97	1.28549e-88
8	Wipf1	0.365806	0.449	0.084	1.36768e-88
8	Ptgr1	0.271831	0.241	0.022	2.05229e-88
8	Peak1	0.275514	0.396	0.06	1.2611e-87
8	Arl6ip1	0.845177	0.951	0.795	3.02068e-87
8	Pnp	1.27078	0.894	0.548	3.14017e-87
8	Sat1	1.01422	0.943	0.606	5.2963e-87
8	Sem1	0.703421	0.988	0.96	1.06209e-86
8	Dok1	0.368744	0.433	0.08	1.30203e-86
8	Smpdl3a	0.739638	0.718	0.265	1.37256e-86
8	Hexa	0.925762	0.951	0.824	3.24023e-86
8	Blnk	0.396744	0.449	0.087	3.24038e-86
8	Glrx	1.32148	0.865	0.549	3.27008e-86
8	Tmem120a	0.487215	0.567	0.151	4.26735e-85
8	Arhgdia	0.730227	0.984	0.888	1.91125e-84
8	Nr1h3	0.476904	0.527	0.128	2.49988e-84
8	Hmox1	1.72534	0.898	0.479	5.11193e-84
8	Fnbp1	0.406746	0.531	0.128	1.1406e-83
8	Cox5a	0.846643	0.947	0.86	2.54252e-83
8	Bmp2k	0.466314	0.551	0.14	2.89251e-83
8	Casp8	0.500289	0.616	0.181	4.57287e-83
8	Blvra	0.539331	0.633	0.199	1.16701e-82
8	Marcks	0.950225	0.955	0.753	1.70313e-82
8	Lrrfip1	0.570884	0.718	0.266	6.59805e-82
8	Tpp1	0.75244	0.849	0.494	6.81605e-82
8	Pkib	0.538915	0.612	0.189	2.55498e-81
8	Rbx1	0.693128	0.984	0.931	4.09176e-81
8	Capza2	0.828903	0.927	0.792	8.23413e-81
8	Mgat4a	0.301951	0.363	0.059	3.05762e-80
8	Cd302	0.273412	0.355	0.053	9.71956e-80
8	Selenow	0.864252	0.963	0.82	1.09089e-79
8	Cd81	0.977669	0.939	0.454	1.68099e-79
8	Mcl1	0.89211	0.918	0.702	1.70305e-79
8	Dennd4b	0.266722	0.322	0.047	2.67831e-79
8	Swap70	0.260099	0.347	0.051	3.231e-79
8	Slc27a1	0.473999	0.469	0.106	6.9736e-79
8	Atp6v0b	0.615976	0.996	0.957	1.28611e-78
8	Qk	0.581634	0.784	0.333	2.77978e-78
8	Abcg1	0.769478	0.873	0.568	9.04343e-78
8	Aldh2	0.677025	0.653	0.22	1.22896e-77
8	Atox1	0.791686	0.963	0.882	1.4437e-77
8	Bax	0.785726	0.967	0.878	1.93404e-77
8	Ppt2	0.332218	0.433	0.088	3.57095e-76
8	Calm1	0.593534	0.992	0.988	4.53405e-76
8	Anxa5	0.655643	0.988	0.958	2.7199e-75
8	Aprt	0.93003	0.869	0.626	8.94933e-75
8	Fam49b	0.703607	0.833	0.511	9.24838e-75
8	Atp6v1g1	0.639542	0.984	0.957	9.37258e-75
8	Shisa5	0.769009	0.935	0.673	1.00109e-74
8	Rhoa	0.603989	0.976	0.945	1.87848e-74
8	Vamp8	0.682874	0.963	0.885	3.18779e-74
8	Mef2c	0.278163	0.433	0.081	2.12196e-73
8	Acsl1	0.530503	0.51	0.136	4.68786e-73
8	Irf7	1.06872	0.784	0.371	6.2388e-73
8	Neurl3	0.317455	0.6	0.151	9.21455e-73
8	Nedd8	0.639898	0.955	0.894	1.11727e-72
8	Rgs19	0.316081	0.441	0.096	1.33712e-72
8	Slc7a11	0.609625	0.453	0.102	1.44655e-72
8	Gas2l3	0.272311	0.286	0.039	1.46725e-72
8	Casp4	0.47977	0.42	0.087	1.71335e-72
8	Gusb	0.760477	0.763	0.39	2.81986e-72
8	Camk1	0.643874	0.706	0.284	9.23097e-72
8	Nfe2l2	0.724924	0.808	0.448	1.57957e-71
8	Rap1b	0.694503	0.967	0.866	3.58584e-71
8	Tmem50a	0.708283	0.914	0.747	3.68561e-71
8	Dock8	0.381339	0.465	0.109	9.23099e-71
8	Cdk6	0.250193	0.249	0.03	1.7102e-70
8	Jag1	0.390408	0.351	0.061	3.6297e-70
8	Ppp1ca	0.634836	0.931	0.842	4.28534e-70
8	Ccdc71l	0.465526	0.571	0.17	4.4628e-70
8	Bnip2	0.516929	0.665	0.233	4.57543e-70
8	Sirpa	0.777686	0.857	0.566	7.03915e-70
8	H3f3b	0.664779	0.996	0.98	7.63132e-70
8	Grb2	0.710256	0.918	0.771	1.7078e-69
8	Serf2	0.604383	0.992	0.982	3.50351e-69
8	Isg15	1.53115	0.661	0.236	6.82456e-69
8	Zbp1	0.933748	0.702	0.257	1.19275e-68
8	Sema4d	0.462669	0.506	0.141	3.92941e-68
8	M6pr	0.668242	0.918	0.76	5.04717e-68
8	Bin1	0.588156	0.682	0.287	7.95695e-68
8	Rrbp1	0.690344	0.992	0.96	1.53607e-67
8	Ntpcr	0.578157	0.58	0.197	1.80477e-67
8	Crip1	0.96103	0.776	0.408	2.44769e-67
8	Syngr1	0.806381	0.592	0.212	2.75788e-67
8	Elob	0.578473	0.976	0.955	3.92045e-67
8	Oat	0.298989	0.449	0.098	5.7179e-67
8	Nceh1	0.832784	0.755	0.412	8.23384e-67
8	Srgap2	0.316905	0.437	0.1	1.19483e-66
8	Cnih4	0.676146	0.776	0.42	2.54697e-66
8	Slc3a2	0.851572	0.967	0.85	3.53164e-66
8	Psmb8	0.905475	0.988	0.712	3.93314e-66
8	Dnase2a	0.554824	0.641	0.242	9.7334e-66
8	Btg1	0.847936	0.935	0.747	2.69088e-65
8	Bri3	0.666384	0.971	0.913	5.8398e-65
8	Psen2	0.589757	0.69	0.313	6.10273e-65
8	Psmb6	0.6536	0.955	0.885	9.49751e-65
8	Lacc1	0.594921	0.551	0.181	1.28862e-64
8	Rgs2	0.77607	0.727	0.32	1.44496e-64
8	Cd9	0.74785	0.673	0.245	1.69152e-64
8	Rnpep	0.642418	0.8	0.47	2.40618e-64
8	Clta	0.588225	0.967	0.955	2.78683e-64
8	Pgam1	0.854894	0.963	0.944	8.84889e-64
8	Brk1	0.598783	0.935	0.871	9.18038e-64
8	Actr2	0.672893	0.886	0.764	1.02526e-63
8	Prelid1	0.653081	0.935	0.79	1.20817e-63
8	Gatm	1.10652	0.657	0.27	1.32456e-63
8	Dgkz	0.601849	0.718	0.341	3.68371e-63
8	Got1	0.708142	0.784	0.444	4.25392e-63
8	Slc7a8	0.696068	0.78	0.457	6.43104e-63
8	Cklf	0.320455	0.449	0.112	8.05097e-63
8	Actr3	0.678556	0.931	0.883	8.75395e-63
8	Ifi30	1.0177	0.506	0.155	9.68116e-63
8	Gpx1	0.887699	0.922	0.802	1.1461e-62
8	Rac1	0.574194	0.947	0.865	2.79965e-62
8	Cln8	0.390745	0.498	0.145	2.81085e-62
8	Psmb5	0.640893	0.951	0.88	2.91751e-62
8	Ubash3b	0.258492	0.343	0.065	3.34814e-62
8	Bak1	0.441375	0.576	0.199	4.27226e-62
8	Dhx58	0.502744	0.531	0.166	6.81649e-62
8	Arpc5	0.58454	0.959	0.88	8.89084e-62
8	Cebpb	0.914089	0.902	0.724	2.30494e-61
8	Cfp	0.277537	0.224	0.028	4.11627e-61
8	Dazap2	0.676337	0.865	0.674	6.33989e-61
8	Tnfsf12	0.578898	0.604	0.237	1.22681e-60
8	Litaf	0.663357	0.841	0.448	1.76244e-60
8	Tmem256	0.649581	0.906	0.806	1.80244e-60
8	Psmb3	0.572365	0.918	0.811	2.40962e-60
8	Por	0.788966	0.869	0.678	2.66297e-60
8	P2rx4	0.641294	0.788	0.472	5.59284e-60
8	Mthfs	0.426165	0.547	0.185	8.83456e-60
8	Rnf149	0.944476	0.657	0.297	2.00384e-59
8	Gnptab	0.385806	0.437	0.114	2.99437e-59
8	Ehd1	0.74774	0.743	0.395	4.80745e-59
8	Pld3	0.726467	0.784	0.498	5.16949e-59
8	Il18bp	1.22819	0.849	0.577	5.56464e-59
8	Lmo4	0.467297	0.522	0.16	7.84565e-59
8	Pole4	0.423451	0.6	0.218	8.10263e-59
8	Ywhah	0.630013	0.935	0.852	9.18797e-59
8	Ggh	0.521843	0.722	0.366	3.84073e-58
8	Sh3bp5	0.250508	0.371	0.075	4.51676e-58
8	Tec	0.399167	0.469	0.136	1.30564e-57
8	Slc9a3r1	0.443937	0.584	0.217	1.95916e-57
8	Mrpl18	0.557731	0.796	0.506	4.9387e-57
8	Rilpl2	0.591256	0.588	0.226	6.32569e-57
8	Spred1	0.268011	0.404	0.089	6.46298e-57
8	Ifngr2	0.491153	0.673	0.286	1.36014e-56
8	Rhbdf2	0.254616	0.376	0.084	1.46626e-56
8	Ier5	0.574432	0.727	0.362	1.89671e-56
8	Rab5if	0.770892	0.571	0.218	1.99736e-56
8	Scp2	0.652092	0.931	0.883	3.63357e-56
8	Fau	0.492914	0.996	0.994	3.77931e-56
8	Diaph1	0.60191	0.833	0.564	1.54563e-55
8	Tubb6	0.356415	0.457	0.119	2.02315e-55
8	Tpi1	1.01248	0.963	0.926	2.18407e-55
8	Zyx	0.586429	0.522	0.163	2.70694e-55
8	Cap1	0.637602	0.784	0.499	3.56022e-55
8	H2-Q6	0.763169	0.629	0.253	6.79738e-55
8	Spg21	0.629619	0.82	0.591	7.47128e-55
8	Map1lc3b	0.635378	0.931	0.891	1.5406e-54
8	Slc31a2	0.683974	0.637	0.293	1.79147e-54
8	Pid1	0.520709	0.518	0.171	3.08803e-54
8	Amdhd2	0.443977	0.584	0.234	1.74617e-53
8	Ppt1	0.660844	0.755	0.49	1.8094e-53
8	H2-T23	0.969028	0.959	0.735	1.95558e-53
8	Snapc5	0.517729	0.69	0.355	2.17249e-53
8	Psma1	0.578206	0.906	0.833	2.719e-53
8	Lamtor5	0.561262	0.873	0.725	3.00725e-53
8	Sdc4	0.733904	0.894	0.72	5.87186e-53
8	Hnrnpf	0.513959	0.943	0.887	7.43379e-53
8	Lrpap1	0.617551	0.857	0.699	1.48229e-52
8	Cers2	0.610738	0.796	0.557	5.28233e-52
8	Arid5b	0.46607	0.62	0.252	1.10592e-51
8	Arhgap17	0.548767	0.641	0.306	1.18949e-51
8	Frrs1	0.398232	0.527	0.19	1.66688e-51
8	Man2a1	0.433105	0.555	0.197	1.92057e-51
8	Ap2s1	0.545421	0.869	0.765	2.30544e-51
8	Ehd4	0.523238	0.58	0.223	2.72471e-51
8	Glmp	0.548479	0.849	0.641	3.96799e-51
8	Plgrkt	0.574687	0.722	0.415	4.69578e-51
8	Mtpn	0.575938	0.849	0.693	5.44365e-51
8	Tnfrsf11a	0.345027	0.4	0.108	6.60173e-51
8	Cyth1	0.494347	0.665	0.333	7.9417e-51
8	Cox6b1	0.488695	0.971	0.955	9.86002e-51
8	Cd44	0.578354	0.706	0.371	2.02695e-50
8	Myo9b	0.402989	0.518	0.184	2.61257e-50
8	Tsc22d4	0.595659	0.767	0.493	2.7663e-50
8	Rab10	0.612914	0.898	0.798	4.49557e-50
8	Grina	1.0591	0.882	0.78	4.53194e-50
8	Eno1	0.685176	0.927	0.807	4.77057e-50
8	Lmo2	0.253263	0.384	0.094	6.88572e-50
8	Osbpl8	0.555468	0.653	0.319	1.69336e-49
8	Dck	0.285106	0.343	0.08	2.55102e-49
8	Psma2	0.494835	0.951	0.909	2.71406e-49
8	Haus8	0.304912	0.347	0.082	4.06243e-49
8	Capza1	0.525012	0.653	0.318	4.53813e-49
8	Usp25	0.40564	0.571	0.221	4.63035e-49
8	Gna12	0.486648	0.624	0.286	5.68695e-49
8	Ndufb7	0.471245	0.963	0.901	6.78549e-49
8	Cox5b	0.471514	0.988	0.941	1.17766e-48
8	Ecm1	0.258255	0.286	0.052	1.69155e-48
8	Rtf2	0.535051	0.759	0.511	3.72709e-48
8	Acod1	0.793812	0.355	0.085	4.43969e-48
8	Aup1	0.492551	0.722	0.422	4.60592e-48
8	AY036118	1.44254	0.955	0.856	4.7126e-48
8	C3	0.686175	0.433	0.128	7.62084e-48
8	Tpm4	0.447064	0.865	0.622	7.89584e-48
8	Baz1a	0.395032	0.559	0.215	8.05854e-48
8	Cox4i1	0.410855	0.984	0.978	8.98098e-48
8	Psma4	0.546426	0.886	0.761	2.84056e-47
8	Cd63	0.583636	0.996	0.972	3.44136e-47
8	Supt4a	0.49921	0.763	0.486	3.64435e-47
8	Irak2	0.311364	0.441	0.133	4.65428e-47
8	Nampt	0.933785	0.849	0.659	5.13282e-47
8	Mitf	0.312839	0.335	0.081	6.90393e-47
8	Bcl2l11	0.452103	0.555	0.22	8.45725e-47
8	Gsr	0.61515	0.833	0.666	1.0446e-46
8	Abr	0.600663	0.718	0.455	1.35808e-46
8	Adam17	0.481046	0.596	0.266	2.61866e-46
8	Stx4a	0.534562	0.8	0.593	2.69541e-46
8	Pnkp	0.37686	0.506	0.188	4.10903e-46
8	Pdgfb	0.251288	0.343	0.079	4.95807e-46
8	Psmb9	0.808182	0.869	0.54	7.83684e-46
8	Npc1	0.525812	0.559	0.24	8.04095e-46
8	Snx18	0.484125	0.612	0.281	2.73132e-45
8	Dbi	0.552233	0.873	0.711	5.49829e-45
8	Prr13	0.583408	0.861	0.745	6.19321e-45
8	Rsu1	0.465851	0.657	0.343	1.24557e-44
8	Dusp1	0.633352	0.637	0.297	1.30348e-44
8	Mob1a	0.40121	0.629	0.304	1.36768e-44
8	Gba	0.468692	0.624	0.314	1.88449e-44
8	Dynlrb1	0.4883	0.906	0.841	1.97424e-44
8	Rbpj	0.443521	0.616	0.297	3.72227e-44
8	Nubp2	0.372351	0.514	0.196	3.88638e-44
8	H2-M3	0.480396	0.686	0.382	4.58828e-44
8	Uap1l1	0.601224	0.759	0.524	5.91617e-44
8	Tifa	0.345816	0.629	0.249	6.69654e-44
8	Wdr1	0.502987	0.837	0.592	8.8698e-44
8	Vdac2	0.504765	0.914	0.876	8.92427e-44
8	Mrpl52	0.595221	0.869	0.783	1.09757e-43
8	Mt1	1.35526	0.984	0.951	1.58408e-43
[truncated: 8,922 more rows]
