# Supplementary material for: Cytokine and Nitric Oxide-Dependent Gene Regulation in Islet Endocrine and Nonendocrine Cells
Source: Function (Oxf). 2021 Dec 1;3(1):zqab063. doi: 10.1093/function/zqab063 (PMC8674205; doi:10.1093/function/zqab063)
Supplement: zqab063_Supplemental_Files [file zqab063_supplemental_files.zip › Table S3.xlsx]

## Sheet: Beta_markers_S2_vs_Control
Gene	Avg log2(Fold change)	Fraction cells in S2 expressing gene	Fraction cells in Untreated Sample expressing gene	Adjusted p-value
Gbp2	3.4718	0.92	0.039	0
Defb1	2.6802	0.939	0.323	0
Mt2	2.44199	0.997	0.759	0
Gbp3	2.30497	0.868	0.049	0
Psmb8	2.26624	0.948	0.526	0
B2m	2.26064	0.989	0.839	0
Mt1	2.18144	1	0.967	0
Sod2	2.03871	0.964	0.829	0
Gbp4	2.02681	0.832	0.004	0
AW112010	1.91784	0.627	0.066	0
Iigp1	1.84934	0.73	0.004	0
Ddit3	1.8021	0.952	0.536	0
Hspa8	1.79133	0.995	0.986	0
Gbp8	1.74903	0.834	0.039	0
Psme2	1.74259	0.969	0.841	0
Cd274	1.70502	0.866	0.102	0
Igtp	1.64816	0.838	0.065	0
Gbp6	1.64275	0.848	0.028	0
Psmb9	1.63307	0.91	0.31	0
Stat1	1.63059	0.92	0.327	0
H2-T23	1.60769	0.936	0.58	0
Hsp90aa1	1.58455	0.992	0.989	0
Icam1	1.55451	0.612	0.008	0
Actg1	1.53572	0.99	0.992	0
Psmb10	1.5327	0.926	0.578	0
Sqstm1	1.50977	0.986	0.805	0
H2-D1	1.50539	0.992	0.968	0
Irgm1	1.48814	0.839	0.217	0
Pabpc1	1.45153	0.985	0.962	0
Nos2	1.39988	0.573	0	0
Psme1	1.32104	0.955	0.709	0
Clic4	1.27819	0.929	0.594	0
Ctsb	1.27093	0.986	0.928	0
Gbp7	1.23787	0.802	0.171	0
Ghitm	1.22525	0.976	0.798	0
Parp14	1.17516	0.809	0.234	0
Litaf	1.17513	0.844	0.152	0
Gbp9	1.13191	0.684	0.004	0
Tapbpl	1.11894	0.904	0.437	0
Gbp5	1.09083	0.684	0.004	0
Tbrg1	1.08731	0.973	0.877	0
Eif6	1.05042	0.937	0.656	0
Tap1	1.03951	0.82	0.11	0
Gadd45b	1.01769	0.756	0.108	0
Tap2	0.987499	0.857	0.313	0
Ube2l6	0.984082	0.816	0.157	0
Cd40	0.958937	0.603	0.009	0
Rab7	0.955284	0.982	0.917	0
Sh3glb1	0.937528	0.979	0.921	0
Cd82	0.932974	0.883	0.377	0
Psma7	0.932698	0.977	0.925	0
Tmem140	0.927599	0.751	0.123	0
Znrf1	0.877443	0.82	0.264	0
Eif1	0.862155	0.997	0.997	0
Zbp1	0.839882	0.537	0.01	0
Xaf1	0.723398	0.712	0.1	0
C1ra	0.702859	0.619	0.015	0
Rps20	0.700166	0.997	0.997	0
Pdx1	-0.938111	0.321	0.862	0
Hadh	-0.94453	0.855	0.971	0
Ociad2	-0.945954	0.716	0.957	0
mt-Nd4l	-0.988032	0.607	0.941	0
mt-Cytb	-1.0101	0.994	0.999	0
Slc30a8	-1.03266	0.824	0.971	0
H3f3a	-1.03645	0.901	0.977	0
Ucn3	-1.04104	0.334	0.845	0
Ndufa4	-1.10799	0.623	0.927	0
Acly	-1.11162	0.958	0.993	0
G6pc2	-1.19975	0.682	0.944	0
mt-Nd2	-1.31098	0.985	0.996	0
mt-Nd1	-1.56193	0.989	0.997	0
mt-Nd3	-1.9559	0.735	0.982	0
Mafa	-2.22492	0.448	0.9	0
March5	0.941665	0.95	0.764	1.95335e-302
Snx10	1.09667	0.929	0.643	2.0864e-302
Stat2	0.772228	0.801	0.241	2.40125e-302
Arrdc4	0.730583	0.678	0.111	1.08869e-301
H2-Q7	0.861204	0.73	0.154	1.05744e-300
Ppp1r1a	-1.28047	0.754	0.939	1.27866e-299
mt-Nd4	-0.967448	0.994	0.998	1.0839e-297
Btf3	0.841983	0.982	0.943	4.3037e-297
Hsp90ab1	0.921221	0.999	0.996	4.43483e-295
Pnmal2	-0.818816	0.321	0.835	6.78365e-294
Ffar1	-0.845077	0.243	0.802	2.99787e-293
Slc2a2	-1.01114	0.161	0.741	3.81161e-293
Chmp4b	0.832834	0.953	0.717	1.48457e-291
Ppa1	0.953322	0.927	0.687	2.41356e-288
Abcd3	-0.822119	0.506	0.883	7.90556e-287
Cyb5r3	-0.942644	0.757	0.94	7.88542e-286
Irgm2	0.615945	0.553	0.035	1.91243e-285
Sorbs2	-0.904889	0.367	0.85	3.60581e-282
Eif4ebp1	1.01697	0.89	0.429	1.14361e-281
Kdm2b	-0.90235	0.251	0.768	1.90552e-281
Gmpr	-0.791949	0.313	0.811	1.5083e-279
Serping1	1.11784	0.886	0.491	3.03538e-279
Krt18	1.11643	0.973	0.907	3.69481e-279
Ddc	-0.994493	0.566	0.895	2.49653e-274
Gbp10	0.495036	0.47	0.001	3.80084e-274
Cxcl10	1.55639	0.492	0.012	2.108e-272
Oasl2	0.564263	0.613	0.081	4.42356e-271
Pomp	0.789149	0.971	0.923	8.89859e-269
Cldn7	1.12446	0.922	0.71	1.3929e-267
Pax6	-0.899899	0.687	0.947	4.84932e-266
Irf1	1.19156	0.8	0.342	1.20391e-265
Prlr	-0.909434	0.393	0.833	1.26247e-265
Ttr	-0.976981	0.47	0.882	9.00094e-265
Atp1a1	-0.949326	0.692	0.947	3.91701e-264
Slc2a5	-0.868847	0.541	0.905	8.53508e-264
Wnt4	-1.13114	0.685	0.945	1.11096e-263
H2-K1	1.04796	0.992	0.99	9.0013e-261
Hist1h1c	-1.04863	0.395	0.855	1.40224e-259
Creb3	0.804113	0.883	0.539	2.30614e-259
Il4i1	1.08098	0.478	0.016	2.77779e-258
Tubb5	0.893632	0.921	0.645	8.22592e-256
Apobec3	0.683665	0.735	0.213	9.97968e-255
Mvp	0.833281	0.894	0.573	1.52014e-252
Ubb	1.05495	0.995	0.993	1.76208e-252
Ttc28	-0.902496	0.359	0.814	7.18644e-248
Ppy	-1.40416	0.392	0.868	1.47152e-245
Gpx1	0.942576	0.933	0.706	3.58086e-245
Clta	0.677167	0.983	0.963	6.62296e-245
Mrln	-0.791036	0.35	0.795	9.2889e-245
Dtx3l	0.647958	0.727	0.222	4.76802e-244
Lrrc10b	-0.849026	0.499	0.873	1.3052e-242
Herc6	0.55773	0.651	0.137	1.92127e-241
Gatsl2	-1.08793	0.206	0.686	2.24478e-241
Fam183b	-0.801905	0.652	0.897	5.64614e-241
Rpl35a	0.633785	0.997	0.997	8.39721e-241
9930111J21Rik2	0.483613	0.42	0	3.39223e-240
Nampt	0.814766	0.884	0.509	1.68899e-239
Ero1lb	-0.920334	0.922	0.98	1.23408e-238
Tapbp	0.931671	0.953	0.87	8.02932e-236
Ccl2	2.27286	0.419	0.003	2.65008e-235
Eif5a	0.694099	0.98	0.963	6.62225e-235
Hmox1	1.8385	0.778	0.289	9.48399e-235
Rer1	0.695667	0.959	0.797	3.14344e-234
Cfb	1.10394	0.487	0.037	6.41296e-234
Bst2	0.798702	0.756	0.259	1.85839e-233
Il18bp	0.908585	0.828	0.415	1.16127e-232
Unc80	-0.72649	0.497	0.852	5.1126e-231
H2-T22	0.758424	0.87	0.467	1.41143e-230
Isg20	0.914199	0.957	0.881	1.06418e-229
Wdr6	-0.59913	0.149	0.658	2.36733e-229
Ntrk2	-0.678948	0.281	0.738	2.51679e-227
Rps27a	0.56364	0.997	0.998	6.60909e-227
Cacybp	0.846366	0.939	0.739	7.4418e-227
Tmem176b	0.792182	0.97	0.944	1.17812e-226
Cxcl16	0.924201	0.756	0.288	8.03416e-225
Lrrc59	0.71172	0.929	0.688	7.27364e-223
Rnf115	0.693221	0.919	0.666	3.58942e-222
Hepacam2	-0.730942	0.446	0.834	5.43496e-222
Syt13	-0.775139	0.869	0.98	7.46588e-222
Ifi47	0.423994	0.397	0.002	3.06441e-221
Tmbim4	0.711537	0.952	0.835	6.33931e-221
Shisa5	0.734444	0.867	0.509	8.75896e-221
Ifit1	0.736314	0.591	0.111	7.6914e-220
Atp1b1	-0.733178	0.689	0.923	1.34934e-219
Tm4sf4	-0.849089	0.663	0.915	3.38139e-218
Pnmal1	-0.603094	0.159	0.661	1.03071e-217
Irf9	0.491567	0.693	0.199	1.58562e-217
Enho	-0.786356	0.758	0.936	3.17303e-216
Rpl3	0.564929	0.997	0.994	1.04933e-215
Chic1	-0.791643	0.705	0.912	2.43211e-214
H2-Q6	0.386622	0.485	0.047	4.16564e-214
Maged1	-0.755522	0.965	0.988	2.34667e-213
Ube2d3	0.642858	0.979	0.948	2.87681e-213
Cadps	-0.646615	0.353	0.77	1.16882e-211
Rmdn3	0.614001	0.8	0.366	3.55998e-211
Mlkl	0.337586	0.429	0.023	2.10556e-209
Rps14	0.50659	0.997	0.997	1.01547e-208
Spcs3	-0.717536	0.744	0.934	9.69184e-207
Selenow	0.805397	0.954	0.745	3.65823e-206
Rpl17	0.558084	0.997	0.997	1.02143e-205
Atf4	0.86942	0.978	0.888	2.20126e-205
Grina	0.709782	0.927	0.728	5.02292e-205
Slc20a1	0.780203	0.662	0.209	3.94925e-204
Peg3	-0.916597	0.93	0.987	9.51666e-204
Rnf19b	0.622155	0.751	0.301	2.63407e-203
Ins1	-0.744244	1	1	3.98875e-203
Gpd2	-0.714481	0.501	0.824	4.40767e-203
Tmed3	-0.746122	0.919	0.976	9.78919e-203
Sat1	0.980005	0.816	0.411	4.28088e-202
Nedd4	-0.678146	0.778	0.929	5.43362e-202
Glul	1.03612	0.95	0.844	1.08083e-201
Psma2	0.668843	0.966	0.88	3.01327e-201
Tmem147	-0.757113	0.705	0.887	1.29569e-200
Birc3	0.494322	0.532	0.09	6.61941e-200
Ddx5	-0.642485	0.955	0.988	8.54042e-200
Rps27	0.646069	0.996	0.994	1.98089e-198
Scg2	-0.599109	0.997	0.998	3.17788e-198
Ankrd33b	0.7921	0.754	0.336	2.30055e-197
Gtpbp2	0.764975	0.877	0.554	4.49485e-197
Ldlr	-0.670135	0.469	0.821	1.37823e-196
Fth1	1.08775	0.998	0.998	6.00758e-196
Rab27a	-0.605889	0.448	0.817	1.13533e-195
Zmynd8	-0.667679	0.516	0.86	1.40544e-195
Rps15a	0.585823	0.997	0.996	6.34295e-195
Fam151a	-0.749782	0.668	0.889	7.50046e-195
Kcnk16	-0.735144	0.236	0.678	8.16884e-195
Isg15	0.547867	0.392	0.018	9.98403e-195
Rtp4	0.454076	0.578	0.128	1.67561e-193
Cxxc4	-0.579448	0.304	0.752	5.82477e-193
Ptprf	-0.727825	0.805	0.934	1.23582e-192
Hspa9	0.760001	0.971	0.89	1.34662e-191
Rab3a	-0.555006	0.387	0.786	1.60465e-191
Entpd3	0.693834	0.904	0.618	5.86503e-191
Ripk2	0.43519	0.519	0.09	9.19529e-191
Actb	0.991942	0.997	0.991	3.07762e-190
Rtn4	0.672096	0.976	0.944	8.30277e-190
Scgn	-0.70204	0.596	0.866	3.56335e-189
Npm1	0.649687	0.98	0.941	5.49318e-189
Uqcrb	0.569033	0.979	0.943	2.86299e-188
Tcea1	0.72546	0.911	0.642	3.23804e-188
Chd4	-0.670082	0.531	0.85	2.36293e-187
Chmp2a	0.597911	0.967	0.887	3.82157e-186
H2-Q4	0.443942	0.628	0.178	7.99993e-186
Tmsb4x	-0.827242	0.947	0.979	1.14835e-185
Frzb	-0.566856	0.318	0.722	2.86058e-185
Il1r1	-0.814538	0.629	0.917	3.41774e-185
Pclo	-0.712284	0.733	0.919	3.94939e-185
Ppib	-0.692027	0.698	0.917	1.65713e-184
Cplx2	-0.662513	0.473	0.819	3.28996e-184
Idnk	0.600425	0.851	0.502	3.31928e-184
Anxa7	0.676676	0.887	0.61	4.0554e-184
Eif5	0.714591	0.981	0.954	9.88035e-184
Rpl24	0.525986	0.994	0.993	1.087e-183
Grb2	0.62229	0.912	0.689	3.03644e-183
Nfkbia	1.3578	0.812	0.473	3.08517e-183
Atp2a2	-0.826759	0.902	0.99	3.38549e-183
Riok3	0.615868	0.927	0.698	1.37538e-182
Socs1	0.422295	0.377	0.019	1.91375e-182
Rala	0.644258	0.925	0.729	1.12492e-180
Rtraf	0.594931	0.957	0.841	1.29759e-180
Rps23	0.494485	0.999	0.998	6.97138e-180
Tmem215	-0.63081	0.4	0.757	2.525e-179
Rplp2	0.508513	0.994	0.991	3.1195e-179
Krt8	1.25097	0.922	0.786	7.34413e-179
Cd74	0.650668	0.402	0.034	1.14372e-178
8430408G22Rik	0.73843	0.413	0.04	9.9786e-178
Pyy	-2.13803	0.186	0.658	3.00647e-177
Rnh1	0.673103	0.923	0.774	3.52872e-177
Atp8b1	-0.668569	0.63	0.886	1.5546e-176
Mlxipl	-0.744237	0.489	0.809	2.23659e-176
Rps18	0.529069	0.994	0.996	8.3536e-176
Cycs	0.630707	0.922	0.752	2.77266e-175
Slc7a14	-0.67606	0.729	0.93	4.32159e-175
St13	0.620526	0.965	0.845	4.4615e-175
Sytl4	-0.657093	0.587	0.846	5.86948e-175
Nipal1	-0.551504	0.232	0.661	9.31674e-175
Nkx2-2	-0.586263	0.381	0.767	1.89585e-174
Parp12	0.47486	0.668	0.242	4.71393e-174
Grpel2	0.539186	0.689	0.262	6.88131e-174
Dstn	0.705232	0.979	0.928	9.28882e-174
Rpl37	0.604729	0.997	0.996	1.15183e-172
Rpl14	0.479622	0.997	0.995	2.00969e-172
Serpina10	0.851549	0.942	0.839	2.64468e-172
Phyh	0.690472	0.92	0.743	4.7571e-172
Ift20	-0.603325	0.831	0.934	5.59385e-172
Snhg6	0.496521	0.76	0.321	8.07439e-172
Hsph1	1.35478	0.879	0.614	1.60724e-171
Isl1	-0.688303	0.526	0.829	1.76117e-169
Nfkbib	0.454395	0.666	0.238	1.86922e-169
Zdhhc2	-0.723301	0.863	0.961	2.88352e-169
Gjd2	-0.517845	0.221	0.661	3.07342e-169
Fas	0.253782	0.32	0.004	6.38722e-169
Rpl34	0.530866	0.999	0.996	7.08624e-169
Sh3bgrl3	0.68112	0.77	0.409	1.07377e-168
Bag1	0.598462	0.958	0.879	2.34915e-168
Nkx6-1	-0.685535	0.732	0.923	2.03141e-167
Pdcd4	-0.666495	0.606	0.856	2.44676e-167
Rpl19	0.408759	0.998	0.999	2.90554e-167
Camk2b	-0.606522	0.685	0.882	1.76825e-166
Prr13	0.693239	0.894	0.691	2.05345e-166
Kars	0.539801	0.867	0.579	4.17029e-166
Hspe1	0.928636	0.973	0.934	6.8913e-166
Sphkap	-0.649634	0.607	0.889	1.51044e-165
Rimbp2	-0.495365	0.293	0.702	2.22923e-165
Rbm3	0.583025	0.974	0.94	3.16334e-165
Flot2	0.497107	0.754	0.358	9.84513e-165
Igfbp7	-0.778654	0.552	0.821	1.99672e-164
Rhou	0.617762	0.608	0.195	6.60607e-164
Trib3	0.552339	0.582	0.158	1.03938e-163
Gpsm1	-0.476517	0.15	0.582	2.58396e-163
Psmd4	0.545049	0.939	0.777	2.65176e-163
Fau	0.482589	0.998	0.998	3.15612e-163
Cebpd	1.26058	0.812	0.464	4.84789e-163
Ccnd2	-0.687791	0.945	0.977	6.07512e-163
Vps8	-0.536979	0.23	0.631	1.83457e-161
Ppat	-0.514422	0.229	0.631	2.20266e-161
Ppp1r15a	0.590514	0.711	0.309	5.37526e-161
Eif3c	0.654176	0.971	0.921	2.26352e-160
Lyn	0.281359	0.383	0.037	3.50563e-160
Rab5c	0.548105	0.897	0.649	5.74733e-160
Vmp1	0.748534	0.858	0.579	8.3306e-160
Scd2	-0.602789	0.251	0.661	2.36796e-159
Acat1	-0.534278	0.441	0.773	2.99102e-159
Tnfrsf12a	0.629931	0.623	0.217	1.12473e-158
Tnfrsf1a	0.657651	0.83	0.522	1.41713e-158
Rpl9	0.478901	0.996	0.998	2.23134e-158
Irf7	0.562348	0.59	0.176	1.24786e-157
Rps3	0.445516	0.995	0.995	1.87872e-156
Tifa	0.528948	0.47	0.095	1.89329e-156
Ccng2	0.402155	0.53	0.134	2.83557e-156
Stbd1	0.416124	0.496	0.103	4.9368e-156
Sdcbp	0.55306	0.938	0.769	1.2227e-155
Upp1	1.11468	0.809	0.543	1.81074e-155
Rpl11	0.433038	0.996	0.996	3.03804e-155
Eif5b	0.591354	0.95	0.859	4.20245e-155
Chchd2	0.46036	0.992	0.993	4.74322e-155
Rpl27a	0.447559	0.998	0.999	7.58123e-155
Psma6	0.538839	0.917	0.738	9.60713e-155
Rpl6	0.457232	0.996	0.995	6.23169e-154
Trafd1	0.509519	0.762	0.382	1.05659e-153
Pla2g16	0.885829	0.624	0.288	2.19635e-153
Cacna2d1	-0.587864	0.622	0.854	3.40814e-153
Wdr1	0.52556	0.805	0.447	3.42785e-153
Egr1	-0.758185	0.09	0.496	3.7373e-153
Rac1	0.549103	0.948	0.805	1.40239e-152
Slc35g1	-0.445385	0.176	0.576	2.99846e-152
Optn	0.364877	0.58	0.175	3.07968e-152
Usp9x	-0.573415	0.744	0.902	3.63069e-152
Hspa1a	1.11849	0.57	0.15	1.59029e-151
Aplp1	-0.59881	0.837	0.931	1.61074e-151
Slc7a2	-0.519471	0.393	0.734	1.65836e-151
Cpe	0.421421	0.996	0.998	2.84171e-151
S100a10	0.786761	0.862	0.617	4.05886e-151
Hspa1b	1.11941	0.54	0.127	1.23297e-150
Zfhx2	-0.550289	0.461	0.765	1.68367e-150
Dnajb1	0.892548	0.689	0.3	1.72789e-150
Slc2a1	0.891954	0.648	0.254	1.75784e-150
Sub1	-0.571937	0.79	0.926	3.69274e-150
Gng5	0.575065	0.988	0.971	4.01439e-150
Sars	0.599259	0.962	0.886	5.85597e-150
Samd9l	0.590524	0.651	0.259	1.01574e-149
Gsap	0.383838	0.508	0.127	1.21538e-149
Tagln2	0.655526	0.95	0.851	1.84738e-149
Tnip1	0.383035	0.533	0.141	9.93224e-149
Nars	0.578228	0.926	0.737	1.31469e-148
Rps11	0.445057	0.995	0.994	1.58784e-148
Smox	0.352038	0.403	0.058	7.65969e-148
Rpl26	0.435009	0.997	0.998	7.72607e-148
Gabarap	0.406262	0.989	0.992	1.45683e-146
Rpl31	0.504518	0.988	0.98	3.95501e-146
Rps13	0.445002	0.996	0.994	4.96719e-146
Creb3l2	-0.500742	0.395	0.731	6.6678e-146
Kcnmb2	-0.510339	0.398	0.743	6.82589e-146
Clic1	0.654127	0.93	0.808	1.18137e-145
Il1b	0.556562	0.51	0.136	2.94062e-145
Sv2a	-0.505059	0.363	0.714	3.09373e-145
Nmi	0.394347	0.595	0.198	3.37772e-145
Rsad2	0.579977	0.408	0.067	3.4257e-145
Rpl36	0.535544	0.995	0.993	7.42477e-145
Raph1	0.437316	0.5	0.126	8.55018e-145
Ly6e	0.910476	0.881	0.71	6.472e-144
Papss2	-0.580965	0.861	0.937	1.50837e-143
Cct4	0.515368	0.895	0.669	1.75266e-143
Nfkbiz	0.552782	0.635	0.24	4.51557e-143
Gm30648	-0.448835	0.242	0.625	6.27504e-143
Gm27033	-0.350788	0.055	0.431	1.3022e-142
Srsf5	-0.511427	0.724	0.913	1.62319e-142
Cox7c	0.479818	0.987	0.978	2.27854e-142
Sdk2	-0.509966	0.434	0.754	5.99573e-142
Tshz1	-0.52096	0.494	0.819	1.03964e-141
Hmgn3	-0.622081	0.849	0.933	1.2612e-141
Dap	0.578372	0.985	0.962	1.76534e-141
Serpina3n	0.442914	0.317	0.02	2.07728e-141
Slc11a2	0.392726	0.636	0.237	2.11692e-141
Picalm	0.553264	0.888	0.633	1.06836e-140
Sox4	-0.49529	0.165	0.564	2.13673e-140
Ngdn	0.428764	0.809	0.452	2.60489e-140
Ppp1r11	0.511588	0.904	0.709	6.1657e-140
Disp2	-0.532217	0.601	0.849	8.78584e-140
Rpl23	0.430272	0.997	0.998	1.55791e-139
Nupr1	2.15257	0.801	0.496	4.36275e-139
Arpc5l	0.526491	0.957	0.862	1.326e-138
Krtcap2	0.493941	0.984	0.975	1.74027e-138
Mia3	-0.541836	0.844	0.937	3.06118e-138
Ran	0.544286	0.958	0.897	6.18862e-138
Itpk1	0.433471	0.55	0.169	7.26438e-138
Ccnd1	-0.584857	0.438	0.741	9.53344e-138
Pcsk2	-0.502272	0.996	0.997	1.21971e-137
Slc33a1	-0.455328	0.364	0.729	2.95717e-137
Ubc	0.760155	0.984	0.986	5.02578e-137
Naca	0.475153	0.988	0.982	6.53071e-137
Mreg	0.408829	0.533	0.157	1.11809e-136
Syf2	0.499971	0.906	0.687	1.58251e-136
Tnfsf10	0.344444	0.397	0.065	1.81329e-136
Rplp0	0.381503	0.998	0.996	7.07419e-136
Pdzk1ip1	0.669407	0.739	0.439	1.5077e-135
Slc3a2	0.862898	0.93	0.835	2.66063e-135
Arpp19	0.485633	0.936	0.762	3.63228e-135
Atp6v1b2	0.557507	0.954	0.879	3.74013e-135
Rnd3	0.303626	0.364	0.046	1.07568e-134
Vcl	0.348215	0.533	0.154	1.37541e-134
Vstm2l	-0.466709	0.303	0.647	1.47226e-134
Sesn3	-0.520966	0.526	0.797	3.99107e-134
Fmnl2	0.547186	0.806	0.504	4.34429e-134
Rpl32	0.429013	0.999	0.999	8.72327e-134
Meis2	-0.538107	0.639	0.857	9.81981e-134
Rps16	0.430387	0.996	0.994	1.02582e-133
Zbtb20	-0.583212	0.834	0.951	2.26214e-133
Ddx6	-0.543068	0.7	0.886	2.33684e-133
Parp9	0.432227	0.599	0.221	3.72537e-133
Trp53inp1	0.598238	0.681	0.316	5.85529e-133
Dnajc3	-0.53256	0.965	0.981	1.05042e-132
Atf5	0.757794	0.968	0.834	1.10284e-132
Rars	0.455188	0.79	0.469	1.70624e-132
Ucp2	-0.597621	0.638	0.843	2.3139e-132
Psma3	0.497759	0.966	0.921	2.60218e-132
Arpc1b	0.576431	0.838	0.566	3.10273e-132
Morf4l1	0.468841	0.983	0.973	1.14478e-131
Pcsk1	-0.598717	0.72	0.867	1.17184e-131
Rpl29	0.448687	0.993	0.992	2.35281e-131
Il6ra	-0.495228	0.342	0.69	2.59e-131
Prnp	-0.532991	0.916	0.976	2.65355e-131
Anapc5	-0.526955	0.716	0.874	2.89464e-131
Rab37	-0.468672	0.364	0.698	5.68783e-131
Uqcrq	0.496785	0.985	0.977	8.05755e-131
Rhoc	0.288568	0.401	0.07	1.49655e-130
Rpl10	0.435431	0.996	0.996	1.93026e-130
Mlec	-0.520829	0.86	0.94	2.72312e-130
Hdac6	-0.457013	0.259	0.622	3.70216e-130
Gfer	0.377138	0.708	0.335	4.93905e-130
Tmsb10	0.660388	0.856	0.61	5.81904e-130
Cblc	0.420696	0.571	0.198	7.34188e-130
Nudc	0.513699	0.939	0.838	7.48703e-130
Klf6	0.505005	0.566	0.194	1.07085e-129
Sdc4	0.598173	0.869	0.602	5.36926e-129
Mocs2	0.530026	0.887	0.689	5.97526e-129
Mafk	0.350843	0.564	0.187	8.50709e-129
Mapk6	0.400681	0.679	0.299	3.19939e-128
Rps6	0.397025	0.995	0.995	6.39362e-128
Ap1s2	-0.519745	0.599	0.812	1.11405e-127
Fermt2	0.57072	0.805	0.485	1.29057e-127
Wars	0.722333	0.865	0.664	1.47449e-127
Tpt1	0.369389	0.998	0.999	1.8875e-127
Derl1	0.563952	0.95	0.855	1.97896e-127
Vapa	0.474159	0.961	0.877	4.5449e-127
F830016B08Rik	0.485218	0.241	0	5.35365e-126
Comt	-0.48909	0.548	0.785	1.35601e-125
Zfp516	-0.474942	0.486	0.769	2.08565e-125
Rpl7a	0.398178	0.989	0.985	2.3915e-125
Psmc5	0.4535	0.938	0.824	3.4998e-125
Leprotl1	0.603111	0.904	0.758	9.72728e-125
Tram1	-0.510005	0.939	0.978	9.86462e-125
Plin2	0.371228	0.555	0.184	1.24504e-124
Sez6l2	-0.509139	0.704	0.863	1.26128e-124
Clic5	0.305256	0.405	0.079	1.45569e-124
Stom	0.296597	0.319	0.035	2.09234e-124
Selenot	-0.530682	0.903	0.959	3.85042e-124
Spin1	0.376535	0.67	0.29	8.63758e-124
Neurl3	0.431426	0.241	0.002	1.04806e-123
Ptpn2	0.41487	0.674	0.311	1.25435e-123
Rpl39	0.486312	0.995	0.992	1.32926e-123
Cd164	0.521595	0.991	0.995	2.71807e-123
Cebpg	0.56592	0.906	0.691	2.94367e-123
Nav1	-0.471486	0.322	0.659	2.96345e-123
Ly96	0.3757	0.58	0.211	3.37553e-123
Galnt14	-0.445014	0.381	0.687	4.22656e-123
Sst	-0.528482	0.054	0.395	7.31006e-123
Ppm1l	-0.433154	0.427	0.73	1.06869e-122
Hpgds	0.528215	0.651	0.299	1.13178e-122
Ppp1r10	-0.428076	0.284	0.659	1.37363e-122
Vwa5b2	-0.378158	0.134	0.488	1.69525e-122
Lcn2	2.63765	0.366	0.064	2.28582e-122
Ubd	0.501302	0.233	0	3.37594e-122
Stard10	-0.511976	0.827	0.927	3.77526e-122
Chd3	-0.497198	0.434	0.719	4.03864e-122
Ncald	-0.419406	0.364	0.702	7.38354e-122
Pdrg1	0.415327	0.777	0.437	1.04245e-121
Fh1	-0.614172	0.536	0.759	1.04624e-121
Ptp4a1	0.954854	0.668	0.452	1.05846e-121
Rack1	0.412981	0.994	0.99	1.16378e-121
Ftl1	0.577093	0.999	1	6.41838e-121
Rps2	0.408245	0.996	0.995	8.69757e-121
Hs3st6	-0.306509	0.071	0.413	9.3415e-121
Cstb	0.674768	0.919	0.807	9.94318e-121
Rbm39	0.520879	0.974	0.966	3.10321e-120
Pnp	0.520354	0.703	0.38	1.64764e-119
Serpina3f	0.297242	0.23	0	3.3353e-119
Ogfr	0.396515	0.76	0.406	1.90082e-118
Mthfd2	0.543977	0.874	0.635	3.91557e-118
Rnf114	0.417286	0.68	0.326	4.375e-118
Hamp	1.25447	0.232	0.002	1.0579e-117
Ranbp1	0.472959	0.903	0.731	1.07502e-117
Rpl30	0.407481	0.996	0.996	1.16524e-117
Arsb	-0.391369	0.248	0.579	1.37459e-117
Tspyl4	-0.406622	0.376	0.697	3.29592e-117
Vdac2	0.465263	0.949	0.848	4.87747e-117
Myt1l	-0.365424	0.19	0.547	5.7542e-117
Sfxn2	-0.329295	0.104	0.448	1.84236e-116
Selenok	0.411338	0.988	0.989	2.85559e-116
Ccrl2	0.340971	0.401	0.088	2.9344e-116
Trp53inp2	-0.485431	0.664	0.882	3.34961e-116
Sfpq	-0.475186	0.529	0.785	3.60707e-116
Cacna1d	-0.408825	0.335	0.656	1.13926e-115
Tax1bp1	0.491926	0.957	0.91	1.18857e-115
Cdc42se2	0.427483	0.784	0.455	1.23949e-115
Mpp6	0.468437	0.693	0.357	3.28715e-115
Kcnq1ot1	-0.612695	0.707	0.918	6.27217e-115
Lman1	-0.476082	0.95	0.973	8.96315e-115
Casp3	0.335565	0.508	0.161	1.49154e-114
Gde1	0.559116	0.947	0.863	1.7188e-114
Yars	0.416413	0.767	0.427	1.8146e-114
Ifit3	0.367531	0.314	0.039	3.03039e-114
Arl1	0.430482	0.958	0.897	3.32416e-114
Tra2a	0.494769	0.862	0.634	4.86863e-114
Llph	0.430068	0.899	0.665	5.96329e-114
Sec22b	0.454332	0.942	0.824	8.71565e-114
Sar1a	0.430726	0.965	0.896	1.37948e-113
Rps28	0.643964	0.996	0.986	2.0132e-113
Rps27rt	0.415617	0.824	0.512	2.66685e-113
Ostc	-0.496791	0.925	0.96	3.96727e-113
Galr1	-0.264973	0.036	0.351	4.91758e-113
Rchy1	0.447111	0.855	0.608	4.9784e-113
Slc25a28	0.385678	0.762	0.439	5.65401e-113
Fgd2	-0.378842	0.18	0.514	7.35309e-113
Csf1	0.546525	0.493	0.168	7.39279e-113
Bpnt1	-0.493225	0.582	0.793	1.13261e-112
Atf3	0.252977	0.272	0.021	1.52678e-112
Arid5a	0.265014	0.375	0.073	2.03179e-112
Strap	0.463164	0.901	0.694	3.49065e-112
Slc43a2	-0.462086	0.373	0.684	6.58635e-112
Rap1gap2	-0.502693	0.686	0.868	7.92346e-112
Aimp1	0.434134	0.915	0.721	7.86004e-111
Rcan3	-0.455661	0.598	0.816	9.5111e-111
Nav2	-0.466119	0.583	0.82	1.00233e-110
Calr	0.478802	0.999	0.996	2.17266e-110
Sppl2a	0.493783	0.825	0.586	8.22904e-110
Dync2h1	-0.350856	0.196	0.535	2.44926e-109
Maml3	-0.387432	0.311	0.629	2.83681e-109
Il13ra1	0.318186	0.563	0.211	9.48729e-109
Cacna1a	-0.442741	0.364	0.668	1.23322e-108
Cgn	0.413891	0.678	0.345	1.37667e-108
Rps5	0.405242	0.994	0.993	1.64361e-108
Sec31a	-0.453132	0.766	0.897	1.90207e-108
Uba7	0.280267	0.448	0.125	2.05161e-108
Sept9	0.50614	0.851	0.602	2.90183e-108
Ifngr2	0.257282	0.414	0.101	6.22849e-108
Nfil3	0.402352	0.607	0.255	1.49651e-107
A230057D06Rik	-0.422876	0.314	0.625	1.68151e-107
Slc37a4	-0.295844	0.124	0.461	2.0258e-107
Dst	-0.552861	0.855	0.928	5.31823e-107
Arhgdia	0.4613	0.946	0.869	9.12007e-107
Dnajc24	-0.507477	0.582	0.782	9.85467e-107
Edem2	-0.433751	0.467	0.729	1.02929e-106
F11r	0.257501	0.486	0.153	1.25856e-106
Dio1	-0.468411	0.658	0.855	1.34095e-106
Arhgef5	0.429479	0.711	0.382	1.38673e-106
Rps17	0.414561	0.993	0.988	2.22266e-106
Gna13	0.485659	0.802	0.512	2.88846e-106
S100a13	0.54687	0.753	0.473	6.50282e-106
C2cd4b	-0.611594	0.575	0.831	1.02406e-105
Rpl28	0.399994	0.995	0.996	1.07526e-105
Elf3	0.514796	0.729	0.404	1.87247e-105
Lonp1	0.509586	0.82	0.565	1.92317e-105
Pcx	-0.344808	0.211	0.535	4.74517e-105
5330434G04Rik	-0.317824	0.061	0.368	8.45392e-105
Mtch1	-0.431688	0.943	0.965	9.17251e-105
Mettl26	-0.457052	0.767	0.888	1.14959e-104
Rnf150	-0.386699	0.168	0.499	1.15761e-104
Rps7	0.364959	0.996	0.995	2.33449e-104
Atp6v1g1	0.386135	0.985	0.972	3.28023e-104
Ank	-0.42739	0.522	0.782	3.4721e-104
Parp10	0.293403	0.541	0.2	7.4824e-104
Adgrl1	-0.357689	0.229	0.558	8.79945e-104
Saraf	0.460812	0.969	0.906	8.96675e-104
Tnfrsf11b	0.350405	0.306	0.046	1.07306e-103
Rnf213	0.302273	0.476	0.152	3.58053e-103
Sprr1a	0.407128	0.23	0.011	3.66053e-103
Dach1	-0.324525	0.161	0.484	4.5724e-103
Psmd7	0.48132	0.933	0.815	5.9474e-103
Insrr	-0.3929	0.307	0.616	8.44532e-103
Klhl32	-0.408288	0.419	0.698	1.09689e-102
Cxcl9	1.40051	0.2	0	1.30857e-102
Usp18	0.314087	0.455	0.144	1.4271e-102
Tox4	0.396603	0.833	0.566	3.0081e-102
Vamp8	0.418302	0.959	0.857	4.10212e-102
Runx1t1	-0.392668	0.317	0.641	4.26367e-102
Rpl7	0.353592	0.992	0.99	5.3906e-102
Ninj1	0.570153	0.862	0.712	5.92102e-102
Hist1h2bc	-0.479559	0.781	0.917	1.40509e-101
Dhrs7	0.481979	0.839	0.62	3.78598e-101
Cystm1	0.435008	0.949	0.882	9.40761e-101
Azi2	0.419055	0.828	0.566	1.07692e-100
Rpl38	0.506929	0.998	0.996	1.37687e-100
Whamm	0.312681	0.651	0.303	1.54776e-100
Dcaf8	-0.426516	0.638	0.811	1.74638e-100
Zcchc18	-0.417539	0.414	0.681	2.08774e-100
Atp2a3	-0.469956	0.647	0.825	4.23654e-100
Atg3	0.368472	0.805	0.513	1.31463e-99
Cct5	0.428151	0.945	0.864	1.50354e-99
Nab1	0.355824	0.666	0.333	1.59177e-99
Kif1b	-0.410006	0.715	0.858	1.70808e-99
Atox1	0.622929	0.926	0.839	1.88209e-99
Gadd45g	0.766793	0.848	0.644	1.99903e-99
Grpel1	0.402596	0.915	0.746	3.688e-99
Etf1	0.429485	0.892	0.694	6.01677e-99
Ptpn1	0.520831	0.867	0.692	7.09967e-99
Mrps18c	0.387802	0.827	0.572	1.54898e-98
Arhgap24	-0.290193	0.124	0.446	1.93438e-98
Zfp622	0.449036	0.83	0.584	2.33366e-98
Cdcp1	0.349894	0.562	0.234	2.6045e-98
Rpl18a	0.362868	0.994	0.996	2.61493e-98
Ifi27	0.67035	0.753	0.517	3.73114e-98
Cpeb4	0.519508	0.83	0.595	4.34884e-98
Adh1	-0.354342	0.188	0.504	5.33184e-98
Ywhah	0.461701	0.925	0.822	5.73904e-98
Tbca	0.417007	0.95	0.877	1.09257e-97
Stard5	0.276243	0.471	0.152	1.41178e-97
Nme1	0.41943	0.969	0.961	1.60757e-97
Abat	-0.293805	0.158	0.472	2.29086e-97
Rplp1	0.366924	0.999	0.999	3.71144e-97
Abcc8	-0.503841	0.938	0.963	5.60903e-97
Utrn	-0.443287	0.527	0.747	1.49441e-96
Sec61b	-0.402152	0.985	0.992	1.55504e-96
Gapdh	0.456561	0.987	0.989	1.83675e-96
Tmem27	-0.976094	0.642	0.732	4.74664e-96
Eif3g	0.388594	0.889	0.699	5.12551e-96
Rhoa	0.390529	0.97	0.93	5.25155e-96
Hsbp1	0.407883	0.946	0.871	6.45375e-96
Pde10a	-0.545388	0.263	0.554	8.5122e-96
Cltc	-0.419472	0.801	0.927	8.5894e-96
Ghr	-0.423126	0.735	0.868	1.02118e-95
Suox	-0.290296	0.124	0.433	1.24275e-95
Pigk	-0.357165	0.316	0.608	1.41674e-95
Ids	-0.498846	0.77	0.894	2.3194e-95
Ifrd1	0.48136	0.699	0.377	2.93365e-95
Usp34	-0.408991	0.522	0.75	4.50549e-95
C1qtnf4	-0.420195	0.555	0.771	4.94927e-95
Pnrc1	0.679249	0.833	0.645	5.28419e-95
Arl6ip1	0.458131	0.891	0.729	1.6453e-94
Cript	0.35899	0.842	0.57	1.89824e-94
Gng2	0.253573	0.392	0.105	3.15778e-94
Dusp8	0.330693	0.592	0.257	4.08745e-94
Kif12	-0.43274	0.628	0.815	4.88289e-94
Rnf121	0.293824	0.63	0.3	1.00813e-93
Eif1ad	0.310195	0.658	0.318	1.23424e-93
Eif3e	0.378691	0.929	0.809	1.52156e-93
Hist1h1d	-0.395142	0.05	0.329	1.62917e-93
Mrpl54	0.402915	0.938	0.833	1.68144e-93
Glrx5	-0.451993	0.809	0.882	3.02006e-93
Atraid	-0.393931	0.723	0.853	6.712e-93
Btg2	-0.623412	0.69	0.831	1.37017e-92
Vcp	-0.45039	0.901	0.946	1.45031e-92
Nol4	-0.277008	0.118	0.423	3.47327e-92
Rps25	0.342994	0.993	0.996	4.46904e-92
Zfand5	0.522132	0.796	0.584	5.04424e-92
Tmbim6	0.434394	0.974	0.953	5.10369e-92
Epb41l3	-0.431365	0.747	0.877	6.12652e-92
Ece1	-0.446573	0.798	0.904	6.92899e-92
Dpp4	-0.344645	0.249	0.549	7.36178e-92
Zfand2a	0.274884	0.427	0.132	9.16815e-92
Dnajc10	-0.42291	0.459	0.713	1.07832e-91
Fkbp1b	-0.458024	0.745	0.861	1.31728e-91
Cyfip2	-0.437604	0.766	0.899	1.50422e-91
Mkrn1	0.476458	0.886	0.724	1.75986e-91
Tssc4	-0.456309	0.545	0.769	2.41595e-91
Rpl27	0.641621	0.982	0.91	3.43828e-91
Npepl1	-0.402579	0.375	0.647	3.4683e-90
Med15	0.361273	0.744	0.441	3.83622e-90
Unc50	-0.362974	0.425	0.676	6.7664e-90
Gsr	0.453264	0.815	0.607	7.02202e-90
Golim4	-0.402995	0.527	0.776	1.66028e-89
Psmb6	0.384324	0.945	0.883	1.8163e-89
Jpt2	0.373104	0.795	0.53	3.71338e-89
Ret	-0.29325	0.164	0.463	4.42277e-89
Gm12216	0.278124	0.513	0.194	5.57111e-89
Dbp	-0.392982	0.242	0.545	8.1039e-89
Ggct	0.304158	0.559	0.248	8.70159e-89
Rps21	0.378477	0.996	0.996	1.06299e-88
4930453N24Rik	0.34143	0.721	0.42	1.41917e-88
Asns	0.441756	0.921	0.779	1.54782e-88
Gtf2i	-0.396405	0.597	0.796	1.54914e-88
Nufip1	0.259072	0.545	0.224	1.82603e-88
Mrpl30	0.391	0.926	0.796	2.00504e-88
Cmip	-0.384794	0.651	0.824	2.65438e-88
Sec61g	0.344259	0.996	0.995	2.65657e-88
Mapk8ip3	0.344586	0.76	0.461	3.00575e-88
Slc24a2	-0.413681	0.443	0.691	3.36383e-88
Sgpp2	-0.268279	0.103	0.395	3.943e-88
Cebpb	0.581741	0.845	0.648	4.9471e-88
Tcaf1	-0.345217	0.343	0.624	5.32232e-88
Ripk1	0.325779	0.641	0.336	5.59876e-88
Ndufc2	-0.472845	0.899	0.935	5.72691e-88
Ppp2cb	0.278731	0.585	0.265	7.19341e-88
Eif3d	0.382342	0.892	0.727	9.47705e-88
Kcnma1	-0.30637	0.168	0.462	9.60887e-88
Rps29	0.437228	0.997	0.998	2.25989e-87
Gabbr2	-0.377393	0.267	0.557	3.54179e-87
Dbnl	0.35625	0.722	0.431	4.9098e-87
Banp	-0.339982	0.296	0.583	5.39928e-87
Mapkapk2	0.376766	0.724	0.419	6.52204e-87
Rpn1	-0.4423	0.895	0.941	7.46139e-87
Eif2s2	0.418155	0.964	0.929	9.19278e-87
Klf5	0.392271	0.505	0.21	1.44559e-86
Lpgat1	-0.46552	0.551	0.762	2.02493e-86
Stim1	-0.35635	0.378	0.643	2.69334e-86
Mapk15	-0.282237	0.109	0.4	2.85917e-86
Ptov1	-0.386955	0.701	0.844	6.2309e-86
Psmd12	0.376136	0.9	0.755	2.03387e-85
Arpc2	0.399663	0.969	0.942	2.85442e-85
Itga6	-0.356652	0.223	0.517	3.99862e-85
Auts2	-0.391134	0.499	0.728	1.12159e-84
Upb1	-0.46071	0.685	0.833	1.16625e-84
Cct2	0.394726	0.942	0.834	1.32864e-84
Pea15a	0.428771	0.93	0.805	1.75815e-84
Slc7a8	-0.334073	0.288	0.575	1.78256e-84
Camk2n1	-0.431187	0.98	0.99	1.99066e-84
Btg1	-0.412538	0.543	0.8	2.02407e-84
Herc2	-0.336118	0.335	0.61	2.47478e-84
Txnl4a	0.345014	0.765	0.503	3.94587e-84
Cd9	0.28726	0.288	0.056	1.01493e-83
Eef1d	0.367353	0.962	0.923	2.02443e-83
Usp35	-0.285343	0.145	0.432	2.82111e-83
Kcmf1	0.371384	0.866	0.647	3.60917e-83
Arpc4	0.250593	0.615	0.284	4.98781e-83
Tmem176a	0.408974	0.952	0.915	6.12473e-83
Cpn1	-0.323218	0.307	0.58	6.64441e-83
Rpl21	0.30729	0.994	0.995	6.74774e-83
Arpc5	0.429022	0.945	0.859	6.90712e-83
Fnip2	0.546299	0.733	0.496	7.40509e-83
Rps10	0.275554	0.997	1	9.5678e-83
Sowahc	0.624213	0.792	0.561	1.03106e-82
Actr3	0.430566	0.934	0.864	1.40226e-82
St3gal1	0.27963	0.441	0.156	1.51833e-82
mt-Co2	-0.357267	0.997	0.998	2.09892e-82
Syp	-0.375633	0.521	0.738	2.36121e-82
Arf4	0.364279	0.946	0.888	3.09938e-82
Rpl22	0.367887	0.99	0.984	3.4824e-82
Ncam1	-0.394283	0.504	0.726	4.33394e-82
Lap3	0.355674	0.653	0.36	5.24895e-82
Tbc1d16	-0.333594	0.275	0.56	1.2606e-81
Nckap1	-0.359482	0.798	0.896	1.69101e-81
Bphl	-0.270962	0.213	0.5	2.50022e-81
Ube2e2	0.255291	0.563	0.259	6.47652e-81
Neurod1	-0.394213	0.731	0.889	6.67509e-81
Tcp1	0.374403	0.934	0.832	8.53518e-81
Jakmip1	-0.320753	0.281	0.569	1.0889e-80
Emilin1	-0.422913	0.28	0.546	1.10888e-80
Ahsa1	0.377751	0.813	0.561	1.12349e-80
Cd47	0.417594	0.963	0.929	1.69339e-80
Retreg3	0.358656	0.716	0.452	2.27301e-80
Pfdn5	0.308157	0.987	0.985	2.58141e-80
Pdcd6ip	0.372694	0.918	0.782	3.59573e-80
Usp29	-0.331461	0.238	0.518	4.35704e-80
Magt1	-0.405002	0.848	0.928	5.96304e-80
Ltf	0.289704	0.161	0	5.99233e-80
Rpl37a	0.342007	0.998	0.997	1.06414e-79
2300009A05Rik	-0.366799	0.69	0.837	1.51365e-79
Ppp2r2d	0.397893	0.809	0.576	2.66003e-79
Nsd1	-0.342375	0.481	0.712	2.9948e-79
Mgat4b	0.324591	0.575	0.273	5.02419e-79
Cxcl1	0.534168	0.163	0.002	6.84247e-79
Eif2ak3	0.364202	0.679	0.397	1.0352e-78
Gstz1	-0.354827	0.39	0.633	1.3407e-78
Sbno2	0.260054	0.478	0.184	1.50434e-78
Mageh1	-0.377689	0.553	0.756	1.85822e-78
Mxd4	-0.381618	0.566	0.766	1.92115e-78
Sugt1	0.327255	0.795	0.527	2.03627e-78
Ccdc59	0.349675	0.829	0.585	2.5205e-78
Ehd1	0.491335	0.565	0.294	2.60958e-78
Trpm5	-0.44054	0.512	0.724	3.26505e-78
Abca2	-0.268886	0.153	0.43	4.69392e-78
Zbtb4	-0.3235	0.332	0.592	5.17669e-78
Psmb4	0.361293	0.951	0.923	5.21213e-78
Cfl1	0.385989	0.971	0.96	9.02231e-78
Errfi1	0.465034	0.614	0.333	1.03493e-77
Gnl3	0.392544	0.801	0.561	1.31341e-77
Hspa5	0.541446	0.993	0.995	1.52306e-77
Rfk	0.405614	0.869	0.693	2.29091e-77
Saysd1	-0.281015	0.263	0.549	4.7153e-77
Rps12	0.312123	0.997	0.997	6.06467e-77
Card19	0.326261	0.655	0.366	8.05309e-77
Atp6v1d	0.364764	0.931	0.817	8.6495e-77
Rbbp6	-0.342862	0.565	0.791	1.05143e-76
Slc29a1	-0.269007	0.193	0.477	1.16862e-76
Cap1	0.297895	0.664	0.368	1.1994e-76
Atp5b	0.332948	0.979	0.978	1.56769e-76
Pura	-0.36889	0.794	0.909	2.04446e-76
Tjp2	0.336234	0.617	0.322	3.5284e-76
Rad23b	0.357241	0.899	0.728	5.06817e-76
Tmem258	-0.37316	0.799	0.892	5.14819e-76
Spock2	-0.402283	0.635	0.8	5.3671e-76
Pfkp	0.380163	0.823	0.527	7.37438e-76
Chp1	0.336021	0.665	0.388	1.50736e-75
Pkdcc	-0.382762	0.676	0.841	1.79657e-75
Pigr	0.458515	0.441	0.164	1.85163e-75
Aars	0.434013	0.836	0.65	1.86964e-75
Upf3b	-0.41214	0.672	0.812	2.00782e-75
Gnao1	-0.374073	0.742	0.862	2.09898e-75
Atp5c1	0.338295	0.971	0.925	2.22528e-75
Cops2	0.301687	0.73	0.445	2.60106e-75
Capza2	0.349767	0.883	0.699	3.24109e-75
Ctsl	0.59528	0.964	0.948	7.21453e-75
Taf15	0.39558	0.758	0.504	7.45768e-75
Mcub	0.34646	0.599	0.309	8.91519e-75
Mrpl27	0.350058	0.76	0.513	9.8452e-75
Cox7b	0.374852	0.97	0.939	2.87325e-74
Atp11a	0.274218	0.55	0.257	3.56739e-74
Ywhae	0.312091	0.982	0.968	4.41114e-74
Slc4a7	-0.408482	0.747	0.871	8.58586e-74
Psenen	0.342708	0.957	0.894	1.41685e-73
Smarcc2	-0.369508	0.575	0.738	1.82516e-73
Actn4	0.455411	0.814	0.633	2.47374e-73
Rnaset2a	0.253763	0.549	0.263	7.64785e-73
Cpeb1	-0.331605	0.464	0.687	9.4915e-73
Pnisr	-0.363116	0.714	0.847	9.65001e-73
Ubr5	-0.339075	0.469	0.682	1.11967e-72
Arpc3	0.340475	0.945	0.872	1.69396e-72
Tshz2	-0.334853	0.296	0.555	1.75137e-72
Ganab	-0.330826	0.545	0.735	2.74174e-72
Rps3a1	0.297884	0.999	0.997	3.33881e-72
Chka	0.655912	0.886	0.796	3.49202e-72
Mthfd1	-0.289465	0.271	0.545	3.71528e-72
Fos	-0.355011	0.07	0.316	4.3215e-72
Stk26	-0.34861	0.261	0.514	4.48088e-72
Psmf1	0.267616	0.608	0.316	7.99702e-72
Sqor	-0.297626	0.334	0.583	1.04165e-71
Ifi35	0.260922	0.563	0.279	1.88968e-71
Avl9	0.331183	0.767	0.506	2.11099e-71
Rpl23a	0.321792	0.988	0.985	2.15572e-71
Rpn2	-0.357539	0.923	0.961	2.25215e-71
Ube2i	0.346122	0.86	0.683	2.79946e-71
Itpr1	-0.343063	0.206	0.472	2.91936e-71
Map2	-0.410427	0.703	0.832	3.15306e-71
Stat3	0.433385	0.958	0.906	4.58815e-71
Rps27l	0.403956	0.976	0.947	4.84317e-71
Imp3	-0.332125	0.575	0.768	5.60869e-71
Shb	0.295141	0.703	0.418	5.98836e-71
Rps6ka2	-0.292977	0.251	0.517	6.14594e-71
Cbfa2t3	-0.301309	0.316	0.583	6.37417e-71
Fbxo9	-0.29559	0.362	0.614	9.58561e-71
Gatm	-0.271706	0.107	0.366	9.95904e-71
Fdps	0.486831	0.883	0.73	1.00353e-70
1110038F14Rik	0.362624	0.722	0.468	1.28516e-70
Retreg1	0.361757	0.526	0.25	1.48098e-70
Jun	0.639044	0.883	0.682	1.5465e-70
Rpl13	0.255592	0.998	0.998	2.12973e-70
Atp6ap2	0.317956	0.967	0.94	3.07953e-70
Pex7	-0.304667	0.444	0.672	4.71789e-70
Sobp	-0.283412	0.32	0.586	5.36061e-70
Cd2bp2	0.259502	0.622	0.321	6.68299e-70
Nbeal1	-0.315817	0.387	0.623	6.69521e-70
Slc44a3	-0.27194	0.26	0.519	1.0037e-69
Eapp	0.264897	0.631	0.338	1.66368e-69
Hexa	-0.392191	0.806	0.888	2.00575e-69
Tnfaip8	0.382773	0.551	0.286	4.50652e-69
Slc50a1	0.370493	0.902	0.763	7.1282e-69
Nrip1	0.364549	0.671	0.422	7.75539e-69
Bcas2	0.382236	0.918	0.795	7.98399e-69
Prss53	-0.453263	0.902	0.932	8.81504e-69
Ttc1	0.255345	0.621	0.325	8.8721e-69
Fhod3	0.281571	0.484	0.216	1.86255e-68
Rps24	0.284692	0.999	0.999	2.23866e-68
Rps8	0.29826	0.996	0.998	2.75342e-68
Zc3h15	0.346547	0.902	0.743	3.25997e-68
Aen	0.264622	0.526	0.25	3.95938e-68
Srsf6	-0.314288	0.694	0.825	4.10887e-68
Mast4	0.47875	0.845	0.697	4.60992e-68
Srrm1	0.387617	0.935	0.853	7.20225e-68
Rpl5	0.28794	0.996	0.993	7.48071e-68
Gabarapl1	0.378907	0.846	0.659	8.64979e-68
Mrpl13	0.291401	0.756	0.495	1.28855e-67
Med28	0.360696	0.908	0.812	2.18833e-67
Abhd16a	0.346455	0.825	0.619	2.41606e-67
Hectd1	-0.309964	0.53	0.728	3.97893e-67
Rpl36a	0.348288	0.984	0.975	3.99383e-67
Serbp1	0.354134	0.952	0.918	5.55732e-67
Ttc3	-0.360999	0.708	0.846	5.86823e-67
Eef1b2	0.29974	0.99	0.983	6.38901e-67
Ubl4a	0.290081	0.735	0.482	6.84728e-67
Chchd10	0.61479	0.963	0.94	8.95942e-67
Mrps33	-0.361359	0.858	0.909	9.99138e-67
Irf2bp2	-0.375831	0.67	0.84	1.21225e-66
Rps9	0.280047	0.991	0.993	1.39632e-66
Zfp598	0.258433	0.59	0.311	1.57202e-66
Slc16a12	-0.296039	0.273	0.533	1.75122e-66
Cbx6	-0.347819	0.57	0.746	2.10858e-66
Med10	0.261061	0.665	0.389	2.21026e-66
Hpf1	0.294383	0.772	0.508	3.09846e-66
Ccl28	0.267048	0.443	0.182	4.93898e-66
Sec61a1	-0.383364	0.83	0.901	5.71415e-66
Pak3	-0.4338	0.445	0.661	7.02417e-66
Gdi2	0.32385	0.966	0.914	7.2986e-66
mt-Co3	-0.323917	0.997	0.999	1.04122e-65
Ctnnb1	0.410435	0.948	0.899	1.33195e-65
Cxxc5	-0.308199	0.485	0.705	1.37132e-65
Rpl22l1	0.316814	0.987	0.981	1.63836e-65
Phactr1	-0.364131	0.652	0.799	1.84159e-65
Twf1	-0.30866	0.497	0.702	2.58282e-65
Rbm8a	0.319333	0.883	0.717	2.8847e-65
Hnrnpc	0.3645	0.913	0.792	3.81289e-65
Fam46c	-0.254059	0.135	0.385	3.97303e-65
Tmed8	-0.315192	0.372	0.605	4.29553e-65
Rsrp1	-0.320881	0.913	0.963	4.55296e-65
Gpcpd1	0.339635	0.628	0.368	4.96379e-65
Txndc17	0.318182	0.954	0.901	5.10682e-65
Ddx3x	-0.34497	0.746	0.89	8.60237e-65
Ube2j2	0.287515	0.802	0.582	1.22532e-64
Pdcd5	0.325018	0.904	0.778	2.29168e-64
C1galt1	-0.327775	0.489	0.703	4.40982e-64
Rpsa	0.276252	0.998	0.997	5.90479e-64
Zfyve21	-0.299817	0.384	0.614	5.94037e-64
Anxa6	0.376243	0.749	0.531	6.84572e-64
Dnajc2	0.278681	0.711	0.442	1.4319e-63
Uqcc2	-0.301667	0.981	0.987	1.67174e-63
Rassf4	0.300301	0.501	0.244	1.69687e-63
Tbcb	0.325726	0.908	0.767	2.2144e-63
Cnn3	0.334836	0.783	0.549	2.37945e-63
Ncl	0.369831	0.96	0.934	2.85916e-63
Top1	-0.330561	0.82	0.883	5.80681e-63
Rtcb	0.31768	0.873	0.715	6.93901e-63
Psmd8	0.333429	0.885	0.766	7.55413e-63
Hes6	-0.273515	0.318	0.562	9.27968e-63
Psmc2	0.32526	0.884	0.746	1.1783e-62
Elavl4	-0.30442	0.322	0.566	1.36051e-62
Trim35	-0.332334	0.477	0.676	1.75995e-62
Gtf2b	-0.256474	0.297	0.542	1.91399e-62
Nub1	0.315045	0.708	0.458	1.9239e-62
Gnpnat1	0.303785	0.656	0.398	2.28684e-62
Naa50	0.344832	0.801	0.618	4.6753e-62
Ctdspl	-0.300054	0.406	0.633	5.23561e-62
Arf1	0.326509	0.978	0.957	5.31809e-62
Cops5	0.283712	0.825	0.614	7.24805e-62
Tmcc3	0.387775	0.534	0.286	9.58354e-62
Ctnna1	0.379064	0.846	0.671	1.01448e-61
Dld	0.306828	0.789	0.57	1.08381e-61
Gdap1l1	0.276795	0.688	0.42	1.08746e-61
Ints3	-0.264626	0.263	0.498	2.38187e-61
Tbc1d20	0.269597	0.695	0.418	3.0488e-61
Rnf130	-0.343954	0.905	0.939	3.06547e-61
Ubxn1	0.314068	0.939	0.851	3.24802e-61
Bicd1	-0.303634	0.453	0.667	3.49335e-61
Tpm3	0.317816	0.822	0.623	5.09667e-61
Mrpl21	0.286091	0.803	0.581	7.5336e-61
Cggbp1	0.290385	0.754	0.493	7.61909e-61
Fkbp9	-0.334862	0.717	0.823	8.93744e-61
Slc38a4	-0.311728	0.485	0.708	9.09268e-61
Stip1	0.310298	0.744	0.508	1.28189e-60
Atxn7l3b	-0.300435	0.815	0.917	1.51555e-60
Eef1a1	0.269084	0.999	0.999	1.63504e-60
Srp72	0.327003	0.941	0.874	1.71014e-60
Ang	0.505291	0.881	0.736	1.80126e-60
Capzb	0.319337	0.898	0.759	2.49811e-60
Ptges3	0.328707	0.943	0.877	2.52905e-60
Paip2	0.32044	0.953	0.899	3.3747e-60
Nop58	0.305784	0.747	0.5	4.37047e-60
Golga7	0.271811	0.769	0.524	5.30124e-60
Pfkfb3	0.386472	0.385	0.153	5.32344e-60
2900097C17Rik	-0.3149	0.746	0.868	5.84916e-60
Acot13	-0.320777	0.65	0.785	5.92191e-60
Susd6	0.296541	0.654	0.399	1.86213e-59
Foxa2	-0.279764	0.398	0.648	4.15781e-59
Sfxn1	-0.3259	0.652	0.799	7.70495e-59
Map3k15	-0.275442	0.261	0.495	8.70841e-59
Mycbp2	-0.344782	0.746	0.855	9.22462e-59
Sf3b6	-0.302604	0.8	0.883	9.4837e-59
Rpl12	0.281031	0.996	0.994	1.0248e-58
0610009B22Rik	-0.288619	0.471	0.662	1.03283e-58
Adcy9	-0.295924	0.385	0.601	1.26382e-58
Abcb10	-0.261897	0.254	0.49	1.51893e-58
Grn	0.373217	0.745	0.541	2.21719e-58
Ssr1	-0.326881	0.907	0.938	4.5051e-58
Zrsr2	0.272435	0.767	0.518	4.73559e-58
Cirbp	-0.326109	0.71	0.819	5.07099e-58
Camk2d	0.250797	0.518	0.254	1.58542e-57
Cct7	0.325689	0.945	0.882	2.06263e-57
Dnaja4	0.333743	0.791	0.585	2.34875e-57
Tpd52	0.295692	0.972	0.936	2.49401e-57
Pde4b	-0.26572	0.321	0.563	3.55298e-57
Chst11	-0.278409	0.279	0.506	4.23893e-57
Lrpprc	-0.284986	0.257	0.488	4.52687e-57
Ero1l	0.531617	0.833	0.665	6.11961e-57
Taok2	-0.271032	0.351	0.566	7.18526e-57
H1f0	-0.368576	0.591	0.759	1.08903e-56
Sdhaf4	-0.277403	0.365	0.583	1.89565e-56
Etnk1	-0.303406	0.641	0.793	3.0734e-56
Stx7	0.316749	0.882	0.74	3.2234e-56
Zmat2	0.277375	0.844	0.646	4.01329e-56
Nisch	-0.337132	0.9	0.932	5.20219e-56
Vkorc1	-0.255645	0.332	0.554	5.53732e-56
Efr3a	-0.290023	0.483	0.675	7.01662e-56
Laptm4a	0.288687	0.976	0.963	7.38201e-56
Oxct1	-0.282265	0.514	0.698	1.09358e-55
5330417C22Rik	-0.326522	0.541	0.711	3.29809e-55
Qdpr	-0.309107	0.73	0.83	4.5284e-55
Eif3m	0.315719	0.922	0.811	6.02442e-55
Nmt1	0.257087	0.737	0.49	6.28442e-55
Ppia	0.306803	0.983	0.986	6.73567e-55
Bptf	-0.334888	0.678	0.82	7.66246e-55
Pmpcb	0.264915	0.757	0.517	8.53414e-55
Wdr26	-0.290548	0.536	0.728	1.26243e-54
M6pr	0.301925	0.861	0.695	1.34253e-54
Sptssa	-0.285221	0.503	0.675	1.5629e-54
Serpinb6a	0.332777	0.86	0.715	1.67e-54
Pcbd1	-0.310285	0.818	0.878	1.7429e-54
Eif4g2	0.286219	0.985	0.974	1.76724e-54
Rpl4	0.269646	0.993	0.994	2.40379e-54
Pam	-0.380246	0.909	0.947	2.75289e-54
Tnrc6b	-0.310752	0.497	0.692	3.36029e-54
Gnaz	-0.298459	0.516	0.729	4.38322e-54
Jpt1	0.285963	0.5	0.259	4.45741e-54
Baz2b	-0.283775	0.658	0.799	5.50859e-54
Pla2g2f	-0.324331	0.397	0.61	1.05565e-53
Pja1	-0.26711	0.401	0.599	1.24635e-53
mt-Nd5	-0.362308	0.98	0.99	1.33553e-53
Pde3b	-0.285292	0.511	0.686	1.66986e-53
Kcnb1	-0.279539	0.415	0.625	1.95038e-53
Srp9	0.278316	0.978	0.965	2.0553e-53
Wnk1	-0.314236	0.823	0.904	2.60338e-53
Ccnl1	0.280074	0.75	0.516	2.64641e-53
Zdhhc3	-0.297261	0.496	0.68	2.95687e-53
Ppme1	0.277161	0.798	0.588	2.99402e-53
Dnajc8	0.285482	0.834	0.659	3.22534e-53
Acbd6	0.271539	0.846	0.68	4.49833e-53
Gtpbp4	0.290991	0.717	0.497	4.5458e-53
Rpp21	0.268789	0.772	0.553	4.559e-53
Vps37b	0.274701	0.51	0.272	5.272e-53
Gstt1	-0.263746	0.247	0.47	7.21566e-53
Chga	-0.412062	0.999	0.998	1.14014e-52
Hap1	-0.420532	0.599	0.732	1.31421e-52
Cldn3	-0.269201	0.18	0.406	1.36541e-52
Anp32b	0.315641	0.934	0.853	1.42861e-52
Cwc15	0.273502	0.888	0.744	1.5344e-52
Akr1a1	0.29293	0.966	0.943	1.87112e-52
Srsf11	0.327763	0.932	0.836	2.10226e-52
Ank3	-0.261359	0.298	0.514	2.12931e-52
Atp1b3	-0.270302	0.378	0.585	2.4474e-52
Ttyh2	-0.250167	0.296	0.53	3.26319e-52
Fxyd6	-0.415086	0.735	0.831	4.15622e-52
Tlr2	0.267617	0.411	0.185	5.33916e-52
Ogt	-0.263068	0.372	0.588	7.6172e-52
Cmpk1	0.30196	0.922	0.855	1.57285e-51
Atrx	-0.322165	0.772	0.853	1.63478e-51
Echs1	0.265217	0.729	0.511	2.59271e-51
Rab5a	0.274561	0.828	0.631	3.44781e-51
Macf1	-0.318304	0.688	0.814	4.72252e-51
Nfkb1	0.297648	0.634	0.401	9.73114e-51
Efcab1	-0.291996	0.511	0.683	1.12481e-50
Metap2	0.303541	0.938	0.829	1.13531e-50
Bsg	-0.359437	0.983	0.991	1.35085e-50
Seh1l	0.285185	0.715	0.488	1.38385e-50
Sec11c	0.309966	0.983	0.973	2.85008e-50
Ankrd44	-0.271116	0.314	0.531	4.94689e-50
Psme4	-0.251794	0.405	0.602	5.58e-50
Pofut2	-0.295048	0.741	0.826	7.34532e-50
Arglu1	-0.308785	0.752	0.847	7.60289e-50
Ubr4	-0.519916	0.793	0.837	1.42914e-49
Ftl1-ps1	0.280233	0.681	0.454	1.88411e-49
Yipf2	-0.285922	0.52	0.667	2.78135e-49
Emc7	0.279639	0.934	0.823	2.80909e-49
Pbx1	-0.274104	0.422	0.611	3.74709e-49
Rtn3	-0.281946	0.779	0.859	5.01952e-49
Rpl10-ps3	0.268589	0.747	0.539	7.28704e-49
Ctnnbip1	-0.33963	0.511	0.68	8.92038e-49
Aga	-0.30923	0.761	0.833	1.06488e-48
Slc35f5	0.352228	0.766	0.591	1.55886e-48
AC149090.1	-0.300586	0.599	0.743	1.95807e-48
Nap1l5	-0.257775	0.127	0.332	2.57503e-48
Fam120a	-0.299979	0.562	0.708	4.51532e-48
Wfs1	-0.268246	0.517	0.697	4.86311e-48
Snx3	0.269515	0.921	0.829	5.19981e-48
Ccdc88a	-0.305273	0.528	0.698	6.10465e-48
Phip	-0.352801	0.693	0.816	6.1645e-48
Adgrg1	-0.257802	0.478	0.677	8.66558e-48
Dpp9	-0.25284	0.363	0.567	9.86401e-48
Gse1	-0.275839	0.498	0.685	1.10441e-47
H13	0.311803	0.934	0.869	1.13727e-47
Nap1l1	-0.285839	0.849	0.911	1.37521e-47
Cdh2	-0.27185	0.483	0.683	1.68084e-47
Dcaf12l1	-0.261467	0.33	0.541	3.05024e-47
March6	-0.258256	0.453	0.64	5.68214e-47
Cdkn1a	0.355654	0.516	0.273	6.38482e-47
Tmc4	0.316659	0.811	0.646	8.92827e-47
Scand1	0.26294	0.975	0.949	1.14952e-46
Scarb2	0.334892	0.911	0.826	1.16521e-46
Pts	-0.295365	0.715	0.809	1.23442e-46
Tsc22d1	-0.280621	0.723	0.857	1.52862e-46
Ireb2	-0.259425	0.385	0.584	1.5644e-46
Eif3k	0.261807	0.946	0.877	1.62803e-46
Nipbl	-0.272066	0.595	0.763	1.64015e-46
Tm2d2	-0.276116	0.647	0.763	2.2609e-46
Ypel3	-0.267214	0.398	0.603	2.71941e-46
Rnase4	0.464239	0.916	0.85	4.31148e-46
Ssr3	0.272076	0.947	0.887	5.33061e-46
Ccnl2	0.260907	0.827	0.651	7.44912e-46
Nectin3	-0.268327	0.569	0.741	1.22858e-45
Cox6c	0.251811	0.992	0.987	1.35251e-45
Rock1	-0.301092	0.74	0.872	1.35487e-45
Mgat2	-0.260102	0.36	0.553	1.9771e-45
Cox7a2	0.252712	0.98	0.982	2.2422e-45
Pkp4	-0.296282	0.641	0.767	2.44943e-45
Braf	-0.293531	0.628	0.743	2.72868e-45
Hint3	0.260844	0.86	0.691	3.16935e-45
Stard3nl	0.252434	0.635	0.404	3.25891e-45
Cib2	-0.278151	0.504	0.657	3.31202e-45
Cd63	0.267627	0.99	0.991	3.79645e-45
Pbrm1	-0.294458	0.713	0.833	4.03998e-45
Birc6	-0.295735	0.657	0.77	4.07928e-45
Msi2	-0.300994	0.685	0.808	4.36183e-45
AC078895.1	-0.557874	0.635	0.72	6.0565e-45
Smarca2	-0.257948	0.364	0.559	7.96732e-45
Sec24d	-0.265544	0.461	0.633	8.1108e-45
Ipo5	0.280224	0.702	0.483	9.08216e-45
Ybx3	0.312471	0.788	0.603	1.02914e-44
Sri	0.264564	0.802	0.618	1.15545e-44
Prdx5	0.316753	0.924	0.841	1.29822e-44
Cdc37	0.256927	0.856	0.702	1.32307e-44
Msmo1	0.300939	0.816	0.648	1.72222e-44
Ddx21	0.258471	0.688	0.457	1.99828e-44
Mcf2l	-0.271585	0.522	0.676	2.12556e-44
Tecr	-0.286534	0.793	0.855	2.37585e-44
Ss18l2	-0.259178	0.557	0.717	2.56986e-44
Arfgef1	-0.301788	0.73	0.832	3.54765e-44
Esd	0.379397	0.927	0.867	4.20558e-44
Aldh5a1	0.479992	0.552	0.354	5.78738e-44
Rrbp1	0.304246	0.98	0.969	6.41581e-44
Polr2c	0.265779	0.801	0.628	6.99299e-44
Neat1	0.56482	0.969	0.967	7.18005e-44
Lrg1	0.264576	0.124	0.012	8.05863e-44
Eif4g1	-0.279428	0.795	0.855	9.84424e-44
Polr2f	0.272301	0.857	0.694	1.05152e-43
Tomm20	0.266362	0.969	0.94	1.53672e-43
Spint1	0.430924	0.828	0.708	1.75455e-43
Gm42418	0.432952	1	1	1.7782e-43
Edf1	0.270635	0.957	0.934	2.12552e-43
Tm9sf3	-0.254801	0.861	0.902	2.30033e-43
Dph3	0.288335	0.876	0.764	3.63948e-43
Eif3b	0.275208	0.882	0.75	4.029e-43
Ckb	-0.431253	0.379	0.556	9.48123e-43
Gsdma	0.4111	0.847	0.7	1.37978e-42
Ankrd11	0.352839	0.882	0.782	1.71355e-42
Emb	-0.269481	0.947	0.962	1.77168e-42
Elof1	-0.285403	0.758	0.822	1.91852e-42
Qsox1	-0.283596	0.522	0.673	2.47029e-42
Ptp4a2	0.32609	0.89	0.802	2.97409e-42
Dnaja2	0.256996	0.844	0.709	3.31055e-42
4930402H24Rik	-0.269775	0.446	0.618	5.34919e-42
Rheb	0.273833	0.89	0.784	6.12634e-42
Pycr2	-0.286338	0.812	0.876	8.49126e-42
Rwdd1	-0.266868	0.862	0.916	9.33597e-42
Ubn2	-0.264962	0.714	0.826	1.29483e-41
Cnot6l	-0.253726	0.709	0.849	1.80439e-41
Zfp638	-0.282852	0.563	0.693	1.92009e-41
Ralgds	0.270314	0.491	0.279	2.57335e-41
Cited2	-0.271429	0.369	0.572	2.94865e-41
Znfx1	0.263077	0.666	0.449	3.80182e-41
Casc4	-0.268123	0.674	0.771	5.99484e-41
Ampd2	-0.251943	0.509	0.676	6.12166e-41
1810013L24Rik	0.280459	0.549	0.342	6.18444e-41
Prom1	-0.325074	0.41	0.583	7.77162e-41
Zfp950	-0.254375	0.419	0.598	1.08139e-40
Slc38a10	-0.266435	0.762	0.837	1.1531e-40
Rnf141	-0.255002	0.376	0.547	1.27432e-40
Tspan5	-0.251334	0.721	0.844	1.29353e-40
Glg1	-0.276634	0.722	0.819	2.26122e-40
Chd9	-0.254743	0.513	0.686	2.96526e-40
Kmt2c	-0.260216	0.619	0.743	3.06106e-40
Cfl2	0.256217	0.715	0.507	3.87893e-40
Abca3	-0.262322	0.447	0.604	6.02623e-40
Denr	0.269005	0.936	0.863	1.48284e-39
Itgav	0.278096	0.776	0.599	1.519e-39
Nbea	-0.259955	0.521	0.678	1.76785e-39
Chmp5	0.254372	0.932	0.871	1.87499e-39
Tmsb15b2	-0.367857	0.314	0.504	1.94992e-39
Nol7	0.252804	0.908	0.794	3.67795e-39
Zc3hav1	0.287928	0.638	0.439	4.31647e-39
Tubb3	0.291213	0.438	0.24	4.33774e-39
Capns1	0.250713	0.911	0.829	4.88821e-39
Kdm1a	-0.254316	0.657	0.775	5.25782e-39
Cnbp	0.251989	0.956	0.916	8.83897e-39
Ubxn4	0.284182	0.969	0.943	9.80527e-39
Huwe1	-0.260844	0.68	0.78	1.37647e-38
Nfe2l1	0.355585	0.886	0.837	1.52309e-38
Areg	0.277965	0.15	0.028	1.95337e-38
Dgkg	0.270197	0.429	0.228	2.20517e-38
Ywhaq	0.257363	0.969	0.965	2.62562e-38
Csde1	0.268183	0.969	0.952	3.1061e-38
Map1lc3b	0.295261	0.934	0.886	5.00281e-38
Ap2m1	0.260649	0.88	0.766	6.65035e-38
Tpm4	0.276139	0.686	0.482	1.18538e-37
Prkcb	-0.257471	0.489	0.655	1.37336e-37
Hnrnpa2b1	-0.286252	0.93	0.944	1.5806e-37
Cops9	0.257353	0.901	0.76	2.10812e-37
Eid1	-0.254372	0.783	0.845	3.63606e-37
2810474O19Rik	0.422427	0.495	0.319	5.14922e-37
Abcg1	0.281726	0.695	0.512	6.01485e-37
Ppp4r2	0.284441	0.768	0.607	6.1624e-37
Mrps21	-0.267879	0.789	0.834	6.96269e-37
Cspp1	-0.264947	0.645	0.759	1.01376e-36
Ggnbp2	0.251736	0.858	0.731	1.22226e-36
Tmod2	-0.259009	0.623	0.747	1.28311e-36
Cldn4	0.522448	0.64	0.465	2.67037e-36
Hook1	-0.252863	0.726	0.798	2.69357e-36
Rgs4	0.548503	0.601	0.415	4.8462e-36
Rab22a	0.252794	0.869	0.734	7.14871e-36
Arfgef3	-0.255234	0.8	0.88	8.04306e-36
4833439L19Rik	-0.304626	0.827	0.864	1.02793e-35
St18	-0.268671	0.55	0.692	1.23575e-35
Tuba4a	-0.251711	0.51	0.656	1.42117e-35
Tnrc6c	-0.25653	0.494	0.649	3.13091e-35
Plscr1	0.272471	0.48	0.291	3.14107e-35
Ube2l3	0.262692	0.896	0.819	4.19435e-35
Mettl9	0.262384	0.89	0.774	4.54122e-35
Hif1a	0.314443	0.66	0.484	7.01001e-35
Hspb1	0.712725	0.213	0.069	1.07476e-34
Igf1r	-0.49282	0.75	0.822	1.6327e-34
Atp6v1e1	0.272991	0.96	0.935	2.19294e-34
Psma5	0.262943	0.876	0.767	5.20575e-34
Tspan13	-0.257818	0.899	0.925	5.57289e-34
Erp29	-0.266606	0.876	0.903	6.96647e-34
Got2	0.253773	0.802	0.642	1.0008e-33
Epcam	0.290758	0.922	0.868	1.23578e-33
D17Wsu92e	0.326403	0.602	0.467	1.4583e-33
Pmvk	-0.272881	0.542	0.659	1.49345e-33
Ccdc47	0.330262	0.805	0.693	1.8757e-33
Degs1	-0.284121	0.923	0.94	2.61211e-33
Fnip1	0.25937	0.783	0.61	7.32856e-33
Lman2	-0.251806	0.877	0.921	1.24902e-32
Uso1	-0.25327	0.86	0.902	1.39306e-32
Pdap1	0.271797	0.939	0.84	3.42977e-32
Cct8	0.258177	0.917	0.831	4.74408e-32
Rab3d	-0.260247	0.644	0.736	8.26345e-32
Kctd20	0.284175	0.703	0.525	1.65399e-31
Ndrg3	-0.257152	0.68	0.754	2.24216e-31
Uggt1	-0.255858	0.747	0.821	5.90357e-31
Ppp1cb	0.253611	0.938	0.891	7.58278e-31
Lmna	0.252256	0.795	0.655	1.48598e-29
Gpx4	0.25286	0.976	0.976	1.78757e-29
Atp5g3	-0.250373	0.914	0.932	4.1783e-29
Bnip3	0.256748	0.866	0.712	2.08689e-28
Tmem56	0.251861	0.647	0.488	2.14233e-28
Zwint	0.263958	0.874	0.792	2.94405e-28
Ndfip1	0.250661	0.86	0.692	1.39089e-27
Mafg	0.25328	0.782	0.632	1.46582e-26
Tpi1	0.25454	0.959	0.903	1.19298e-25
Tfrc	0.31487	0.73	0.591	4.93921e-25
Gclm	0.651733	0.881	0.89	7.81076e-25
Herpud1	0.336992	0.927	0.883	1.625e-24
Ccng1	0.26136	0.679	0.512	1.21507e-23
Rpl13a	0.359494	0.969	0.891	1.25402e-22
Pgrmc1	0.264435	0.824	0.706	1.57176e-22
Eea1	0.297733	0.786	0.678	2.08878e-22
Plaat3	0.308566	0.215	0.102	3.69307e-22
Lgals3bp	0.303977	0.94	0.926	5.57835e-22
Fam159b	-0.428235	0.526	0.616	5.62651e-22
Zfp292	0.272644	0.785	0.704	1.72464e-21
Malat1	0.328998	0.997	1	2.28461e-21
Eprs	0.326454	0.93	0.904	2.28805e-21
H2afz	0.534202	0.98	0.976	6.81259e-21
Gstm1	-0.261242	0.828	0.872	4.78787e-19
Castor2	-0.477638	0.113	0.219	1.91637e-18
2410006H16Rik	0.388824	0.275	0.162	1.81525e-17
Mdm2	0.26911	0.64	0.525	2.77185e-17
Snhg1	0.258126	0.244	0.134	6.93668e-17
Hspd1	0.342726	0.925	0.886	1.42873e-16
AY036118	0.349029	0.907	0.781	3.65656e-16
Lpl	-0.314589	0.698	0.752	3.4885e-15
Ets2	0.255526	0.723	0.626	6.23862e-14
S100a11	0.250432	0.934	0.917	4.06771e-13
Srxn1	0.389953	0.61	0.514	8.07773e-12
Resp18	-0.2745	0.943	0.96	9.34269e-11
S100a6	0.269194	0.207	0.116	1.21637e-10
Marcks	0.377975	0.761	0.686	2.12117e-10
Pkm	-0.30786	0.994	0.993	2.4604e-10
Nme2	0.491946	0.405	0.302	7.39924e-10
Glp1r	-0.730645	0.244	0.309	1.13885e-07
Gas5	0.398179	0.298	0.242	0.000643596
Dnaja1	0.459307	0.915	0.899	0.00498631
Ndufb1-ps	0.316386	0.294	0.241	0.00605375
Atp6v0c	0.363755	0.315	0.26	0.0100988
Rbp4	-0.262654	0.143	0.195	0.519758
Spp1	0.42328	0.206	0.239	1
Cltrn	-0.39522	0.277	0.248	1

## Sheet: Beta_markers_S3_vs_Control
Gene	Avg log2(Fold change)	Fraction cells in S3 expressing gene	Fraction cells in Untreated Sample expressing gene	Adjusted p-value
Stat1	2.10781	0.918	0.327	0
Ube2l6	0.92518	0.787	0.157	0
B2m	2.53369	0.986	0.839	0
Zbp1	1.07572	0.624	0.01	0
Tnfsf10	0.78418	0.689	0.065	0
Gbp5	1.22488	0.723	0.004	0
Gbp7	2.11248	0.896	0.171	0
Gbp3	2.09349	0.877	0.049	0
Gbp2	3.78454	0.918	0.039	0
Isg15	0.896848	0.6	0.018	0
Cxcl10	3.58123	0.709	0.012	0
Gbp8	1.57525	0.824	0.039	0
Gbp9	0.85547	0.634	0.004	0
Gbp4	2.93605	0.88	0.004	0
Gbp10	0.871828	0.608	0.001	0
Gbp6	2.28842	0.855	0.028	0
Oasl2	1.03352	0.796	0.081	0
C1ra	0.827368	0.648	0.015	0
Defb1	2.16476	0.906	0.323	0
Irgm1	2.14753	0.886	0.217	0
Ifi47	0.925345	0.662	0.002	0
Irf1	1.70169	0.902	0.342	0
Igtp	2.56314	0.889	0.065	0
Irgm2	1.14633	0.794	0.035	0
Xaf1	0.856574	0.772	0.1	0
Nos2	2.43484	0.721	0	0
Socs1	1.04451	0.651	0.019	0
Rtp4	0.84746	0.773	0.128	0
Parp14	1.50407	0.867	0.234	0
Psmb9	1.60931	0.88	0.31	0
Tap1	1.58695	0.855	0.11	0
Psmb8	2.46699	0.937	0.526	0
H2-T23	2.20112	0.927	0.58	0
Iigp1	3.59332	0.883	0.004	0
Cd274	1.91157	0.883	0.102	0
Ifit1	1.144	0.752	0.111	0
Psme2	1.7198	0.954	0.841	2.04012e-301
Lcn2	4.11679	0.657	0.064	5.51303e-294
H2-D1	1.6261	0.986	0.968	9.11068e-294
Litaf	0.916558	0.767	0.152	2.7004e-293
Herc6	0.794543	0.751	0.137	5.53936e-293
9930111J21Rik2	0.515038	0.516	0	1.37772e-292
Birc3	0.794286	0.692	0.09	4.269e-292
Tgtp1	0.548634	0.515	0	5.00585e-292
Cebpd	2.00601	0.917	0.464	8.34474e-289
Tap2	1.16994	0.837	0.313	1.3591e-288
AW112010	1.52819	0.636	0.066	5.02163e-281
Psme1	1.37646	0.935	0.709	1.15505e-280
Parp9	0.927507	0.785	0.221	3.00943e-280
Serping1	1.75129	0.889	0.491	4.85942e-279
Slc30a8	-1.11536	0.795	0.971	3.61844e-277
Mlkl	0.452421	0.555	0.023	2.88948e-276
Tapbpl	1.11983	0.879	0.437	7.92227e-275
Icam1	1.0005	0.512	0.008	9.09866e-275
Cd40	0.541969	0.51	0.009	3.6626e-272
Dtx3l	0.884817	0.801	0.222	3.12e-271
Pabpc1	1.42719	0.984	0.962	6.72153e-269
Il18bp	1.42876	0.857	0.415	1.26521e-265
Psmb10	1.46982	0.892	0.578	1.71039e-264
Zc3h12a	0.425464	0.499	0.01	3.32157e-262
Sod2	1.92402	0.948	0.829	8.35015e-259
Tmem140	0.709545	0.695	0.123	2.74275e-255
Apobec3	0.849127	0.774	0.213	5.72447e-254
Steap4	0.915441	0.477	0.008	1.04183e-251
Klf5	0.870663	0.763	0.21	3.69404e-247
Ucn3	-1.0828	0.28	0.845	2.41047e-246
Ppp1r1a	-1.35089	0.738	0.939	6.44982e-246
Tapbp	1.45443	0.944	0.87	9.95101e-246
H2-T22	1.09675	0.87	0.467	1.02688e-245
Ddc	-1.10491	0.468	0.895	2.61166e-243
Isg20	1.39784	0.942	0.881	5.23098e-243
Snx10	1.17917	0.917	0.643	1.25911e-242
H2-Q7	0.931059	0.714	0.154	3.68887e-242
Gm4951	0.447556	0.437	0	1.26301e-240
F830016B08Rik	1.0984	0.433	0	3.59825e-238
Ctsb	1.10025	0.979	0.928	6.38998e-237
Ly6e	2.08789	0.907	0.71	1.65951e-236
Hadh	-0.937905	0.855	0.971	8.69086e-235
Cd82	0.855804	0.857	0.377	3.72511e-234
Irf7	0.843663	0.73	0.176	8.95157e-232
H2-Q6	0.548102	0.541	0.047	1.0769e-230
Parp12	0.699296	0.779	0.242	1.2887e-230
Cldn7	1.14013	0.927	0.71	4.09291e-229
Bst2	0.89681	0.788	0.259	8.99902e-229
Mt2	2.03838	0.979	0.759	7.68963e-228
Nfkbia	1.44156	0.882	0.473	3.34807e-226
Pigr	1.31716	0.704	0.164	4.24641e-226
Mt1	1.9594	0.996	0.967	1.62413e-225
Stom	0.591609	0.501	0.035	3.0331e-225
H2-K1	1.3291	0.99	0.99	2.20878e-222
Uba7	0.534177	0.654	0.125	1.9807e-219
Ifit3	0.608125	0.507	0.039	3.439e-218
Ociad2	-0.873149	0.771	0.957	3.84933e-218
Rnf213	0.60254	0.679	0.152	7.78339e-217
Lyn	0.423401	0.496	0.037	1.08401e-215
Samd9l	0.795356	0.776	0.259	1.71511e-215
Rsad2	0.785806	0.545	0.067	6.35332e-211
Wnt4	-1.18391	0.578	0.945	3.73907e-210
Sqstm1	1.08849	0.965	0.805	4.81864e-209
Mafa	-1.76034	0.661	0.9	2.6019e-208
Nfkbiz	0.748325	0.769	0.24	2.61625e-208
H2-Q4	0.609659	0.698	0.178	4.55431e-208
Tgtp2	0.34054	0.383	0	1.92086e-207
Clic1	1.05425	0.929	0.808	1.70686e-205
Nampt	0.895284	0.877	0.509	7.22645e-205
Stat2	0.623316	0.764	0.241	1.33224e-204
Ghitm	0.920681	0.954	0.798	1.42128e-203
Ccrl2	0.584085	0.57	0.088	3.42633e-203
Usp18	0.5738	0.651	0.144	8.63505e-202
Ifit2	0.495054	0.379	0.002	2.56165e-201
Vmp1	0.870273	0.886	0.579	3.56163e-201
Nlrc5	0.273508	0.404	0.01	5.4969e-201
Tlr2	0.61207	0.694	0.185	1.08858e-199
Pomp	0.820368	0.964	0.923	3.52792e-199
Gtpbp2	0.916893	0.891	0.554	5.4939e-198
Slc2a2	-0.96654	0.218	0.741	1.41423e-197
Clic4	0.988804	0.892	0.594	2.55103e-196
Pnp	0.92018	0.803	0.38	1.16491e-195
Serpina3f	0.558107	0.365	0	2.69883e-195
Ehf	0.385007	0.474	0.041	2.97491e-195
Il1b	0.748028	0.622	0.136	7.09771e-194
Shisa5	0.898292	0.85	0.509	1.48049e-193
Gadd45b	0.799786	0.593	0.108	2.04863e-191
Serpina3n	0.599796	0.416	0.02	1.3637e-190
Cd47	1.04478	0.945	0.929	2.45792e-189
Cfb	0.987433	0.451	0.037	3.27668e-189
Entpd3	0.839873	0.9	0.618	1.03297e-184
Ifi44	0.332244	0.371	0.009	4.60724e-184
Serpina10	1.24566	0.915	0.839	8.30159e-184
Ttr	-0.924124	0.571	0.882	1.05302e-181
Clic5	0.47109	0.526	0.079	5.38695e-180
Tifa	1.10081	0.527	0.095	9.13373e-179
Ppa1	0.84298	0.899	0.687	4.31719e-178
Gm4841	0.801621	0.334	0	1.80615e-177
Hpse	0.316337	0.454	0.044	1.28631e-175
Ltf	0.632035	0.332	0	2.17594e-175
Pfkfb3	0.933003	0.606	0.153	4.59857e-173
Ttc28	-0.879606	0.45	0.814	1.47718e-172
Trafd1	0.648285	0.81	0.382	4.71517e-172
Apol9a	0.312592	0.355	0.01	1.07482e-170
Gpx1	0.878068	0.942	0.706	6.27228e-169
Gsdma	1.02015	0.914	0.7	3.17781e-167
Parp10	0.452673	0.682	0.2	5.39822e-167
Cd74	1.09751	0.405	0.034	1.15373e-166
Mvp	0.741127	0.865	0.573	1.03234e-165
Hspa5	0.83698	0.997	0.995	3.06492e-165
Tmem176b	0.893343	0.967	0.944	1.91042e-164
Gng5	0.732858	0.981	0.971	1.08451e-163
Lgals9	0.408751	0.358	0.016	6.11476e-163
Pim1	0.367088	0.501	0.078	3.10312e-162
Mlxipl	-0.778361	0.418	0.809	6.21147e-162
Sppl2a	0.850466	0.861	0.586	2.62416e-161
Sorbs2	-0.74653	0.526	0.85	4.62563e-159
Tnfaip3	0.3483	0.385	0.028	8.65436e-159
Oas2	0.266828	0.388	0.029	2.80545e-158
Ero1lb	-0.825798	0.941	0.98	3.66336e-157
Ero1l	1.34478	0.93	0.665	7.78973e-157
Mrln	-0.722201	0.406	0.795	9.82997e-157
Ripk2	0.398492	0.506	0.09	1.48243e-155
Il4i1	0.510609	0.344	0.016	3.53857e-155
Idnk	0.649029	0.84	0.502	1.10568e-154
Irf9	0.424024	0.665	0.199	2.06055e-154
Dhx58	0.270918	0.421	0.045	6.59085e-154
Irf8	0.33269	0.3	0.002	4.28448e-153
Samhd1	0.624403	0.59	0.16	1.81131e-151
Trib3	0.580548	0.604	0.158	4.30349e-151
Neurl3	0.60249	0.295	0.002	4.53531e-151
Ifngr2	0.387941	0.517	0.101	3.9274e-150
Sh3glb1	0.656134	0.965	0.921	8.42914e-150
Calr	0.701554	0.997	0.996	7.30765e-149
Ccl28	0.55464	0.617	0.182	2.47063e-148
Cblc	0.493289	0.646	0.198	2.47962e-148
Eif4ebp1	0.816339	0.824	0.429	2.32107e-147
Rnf19b	0.568881	0.723	0.301	3.15543e-146
Tmsb10	0.948651	0.89	0.61	1.54094e-145
Psma7	0.688099	0.957	0.925	1.78177e-145
Nmi	0.437547	0.635	0.198	4.87421e-144
Grina	0.64646	0.929	0.728	1.21786e-143
Dhrs7	0.741324	0.862	0.62	2.38939e-142
Tmbim4	0.672926	0.942	0.835	3.60808e-142
Znrf1	0.503063	0.701	0.264	6.66003e-141
Unc80	-0.637332	0.598	0.852	1.0429e-140
Uqcrq	0.590132	0.985	0.977	1.79867e-140
Myh14	0.420598	0.55	0.137	3.03247e-140
Peg3	-0.830331	0.94	0.987	3.35477e-137
Chmp4b	0.603389	0.925	0.717	3.88486e-137
Gm12216	0.425118	0.627	0.194	1.6583e-136
Sh3bgrl3	0.69324	0.779	0.409	5.15133e-136
Gapdh	0.933955	0.991	0.989	8.38423e-136
Marcks	1.02262	0.883	0.686	1.43367e-135
Slc2a1	0.692207	0.689	0.254	3.09013e-135
Susd6	0.606408	0.787	0.399	1.44422e-134
Acod1	0.542125	0.261	0	3.68448e-134
Leprotl1	0.695676	0.912	0.758	4.74876e-134
Pfkp	0.811916	0.872	0.527	8.12245e-134
Eif6	0.621046	0.885	0.656	3.28516e-133
Cd164	0.655423	0.996	0.995	8.0678e-133
Scarb2	0.730589	0.94	0.826	1.67942e-132
Lrg1	1.03006	0.294	0.012	2.04254e-132
Kdm2b	-0.713624	0.474	0.768	2.11856e-132
S100a10	0.835913	0.879	0.617	2.53267e-132
Enpp4	0.582322	0.729	0.339	2.11032e-131
Frzb	-0.550556	0.344	0.722	4.69539e-131
Sytl4	-0.666969	0.601	0.846	9.1144e-131
Rab7	0.599214	0.968	0.917	2.55561e-130
Fam183b	-0.63715	0.707	0.897	1.36207e-129
Pnrc1	0.823435	0.883	0.645	3.03729e-128
Atf4	0.753358	0.978	0.888	5.2996e-128
Ifi27	1.13993	0.793	0.517	1.229e-127
Pdx1	-0.619639	0.618	0.862	4.84491e-127
Fam151a	-0.687322	0.681	0.889	5.76397e-127
Creb3	0.600769	0.828	0.539	8.40175e-127
Ddit3	0.906717	0.857	0.536	1.38192e-125
Cyb5r3	-0.630539	0.858	0.94	3.81989e-125
Zdhhc2	-0.695917	0.904	0.961	8.93119e-125
Ier3	0.529492	0.529	0.139	1.27097e-124
Rnd3	0.311114	0.371	0.046	1.28782e-124
Raph1	0.406985	0.506	0.126	1.733e-124
Hmox1	1.12861	0.714	0.289	4.43984e-124
Wars	1.21732	0.843	0.664	2.03228e-122
Tmsb4x	-0.785099	0.954	0.979	5.4233e-122
Sphkap	-0.635141	0.69	0.889	9.56182e-122
Ogfr	0.460031	0.796	0.406	1.03852e-121
Tbrg1	0.585783	0.958	0.877	1.46526e-121
Ly96	0.418954	0.618	0.211	3.42709e-121
Unc93b1	0.416465	0.577	0.185	2.98744e-120
Txn1	0.864474	0.907	0.861	3.23061e-120
Rmdn3	0.486179	0.753	0.366	1.94336e-119
Smox	0.308357	0.383	0.058	4.77633e-119
Mcub	0.570677	0.688	0.309	7.67904e-119
Scgn	-0.631086	0.612	0.866	1.4033e-118
Atp11a	0.457173	0.657	0.257	1.73509e-118
Krt87	0.261588	0.286	0.018	2.08771e-117
Rgs4	1.18632	0.77	0.415	2.23522e-117
Gsap	0.37795	0.496	0.127	3.11524e-117
Sec61g	0.46718	0.995	0.995	3.96083e-117
Cadps	-0.545745	0.467	0.77	1.85386e-116
Odc1	0.947056	0.828	0.526	2.54957e-116
Krt8	0.850496	0.926	0.786	1.20987e-115
Bcl3	0.487575	0.751	0.349	1.57868e-115
Arrdc4	0.376899	0.468	0.111	2.51479e-115
Ccl2	0.729731	0.236	0.003	1.00941e-114
Enho	-0.639816	0.821	0.936	2.86358e-114
Mettl26	-0.555102	0.728	0.888	4.47404e-114
Hepacam2	-0.588994	0.567	0.834	1.54868e-113
Krt18	0.741047	0.956	0.907	1.83312e-113
Sprr1a	0.670634	0.257	0.011	2.45036e-113
Kcnk16	-0.650141	0.292	0.678	2.7913e-113
Casp3	0.379238	0.545	0.161	7.66734e-113
Derl1	0.549075	0.94	0.855	1.39859e-112
Arid5a	0.269771	0.405	0.073	2.25629e-112
Cpe	0.411393	0.995	0.998	2.69814e-112
Herpud1	0.80309	0.953	0.883	6.40043e-112
Cebpb	0.820917	0.865	0.648	9.88151e-112
Trim12c	0.256008	0.413	0.079	1.69707e-111
Rab5c	0.505185	0.891	0.649	1.75718e-111
Fmnl2	0.593817	0.824	0.504	4.23795e-111
Atox1	0.68179	0.938	0.839	3.56169e-108
Gstm1	-0.67002	0.665	0.872	1.36525e-107
Cycs	0.559191	0.899	0.752	3.00113e-107
Chgb	1.11073	0.996	0.996	1.10363e-106
Elf3	0.63098	0.744	0.404	1.71721e-106
Acly	-0.622821	0.969	0.993	1.16903e-105
Kars	0.469143	0.843	0.579	1.22598e-105
Hspa9	0.648436	0.955	0.89	1.48789e-105
Ins1	-0.538551	1	1	4.46694e-105
Gm45159	0.335807	0.428	0.095	7.74699e-105
Lgals3bp	0.828046	0.931	0.926	9.37022e-105
Tnfrsf1a	0.588622	0.811	0.522	1.61858e-104
Sbno2	0.361425	0.559	0.184	5.17596e-104
Ntrk2	-0.53625	0.464	0.738	8.03881e-104
Ddx60	0.30055	0.409	0.087	4.25155e-103
Sec11c	0.552071	0.977	0.973	5.55691e-103
Spidr	0.37004	0.554	0.18	2.13826e-102
Gatsl2	-0.790503	0.364	0.686	3.60478e-102
Mif	0.902016	0.987	0.946	3.34257e-101
Ubd	0.44474	0.2	0	7.09002e-101
Upp1	0.871387	0.788	0.543	9.4258e-101
Slc2a5	-0.556355	0.754	0.905	9.911e-101
Adm2	0.312705	0.419	0.098	1.22585e-98
Edem1	0.579673	0.911	0.777	4.77883e-98
Prlr	-0.611557	0.639	0.833	7.7106e-98
Tmbim6	0.542656	0.965	0.953	1.28095e-97
Rtn4	0.530381	0.974	0.944	1.81086e-97
Rer1	0.501352	0.931	0.797	1.81566e-97
Chmp2a	0.466596	0.953	0.887	3.21373e-97
Il13ra1	0.339321	0.582	0.211	3.25537e-97
Psma2	0.523351	0.944	0.88	7.93106e-97
Krtcap2	0.475679	0.979	0.975	4.4997e-96
Chic1	-0.574344	0.783	0.912	8.43955e-96
Ptpn1	0.60683	0.878	0.692	1.23839e-95
Sat1	0.744014	0.751	0.411	1.69498e-95
Gmpr	-0.508422	0.582	0.811	4.89716e-95
Anxa6	0.566787	0.795	0.531	8.56027e-95
Cd9	0.318125	0.332	0.056	8.80856e-95
Psma5	0.548197	0.881	0.767	1.94869e-94
Inpp1	0.310913	0.511	0.164	2.28682e-94
Bpnt1	-0.521892	0.589	0.793	4.39361e-94
Nkx6-1	-0.554817	0.807	0.923	4.52534e-94
1810037I17Rik	0.538344	0.952	0.93	6.31165e-94
Grn	0.542453	0.794	0.541	2.00902e-93
Scg2	-0.447241	0.989	0.998	2.96289e-93
Rps20	0.394276	0.996	0.997	3.39071e-93
Slc3a2	0.710334	0.918	0.835	4.01152e-93
Abcd3	-0.471343	0.741	0.883	7.71289e-93
Lonp1	0.544479	0.836	0.565	7.90393e-93
Actg1	0.824941	0.989	0.992	8.35007e-93
Ap1s2	-0.501557	0.609	0.812	3.45473e-92
Ifi35	0.351484	0.636	0.279	3.58044e-92
B3gnt3	0.297639	0.497	0.157	9.53668e-92
Ccdc47	0.531111	0.877	0.693	1.10339e-91
Cxcl9	1.06669	0.183	0	2.38697e-91
Phyh	0.583507	0.886	0.743	3.34929e-91
Gna13	0.460958	0.816	0.512	9.39102e-91
March5	0.500534	0.913	0.764	1.06438e-90
Cplx2	-0.527055	0.592	0.819	1.09303e-90
Tnfaip8	0.545892	0.615	0.286	2.65566e-90
Trpm5	-0.53849	0.432	0.724	5.74347e-90
Mafk	0.308605	0.543	0.187	5.8126e-90
Cebpg	0.503373	0.886	0.691	5.36607e-89
Znfx1	0.448848	0.76	0.449	6.16423e-89
Crem	0.522764	0.764	0.468	1.21185e-88
Nfil3	0.390285	0.617	0.255	1.60509e-88
Camk2b	-0.489706	0.722	0.882	9.9797e-88
Flot2	0.383823	0.696	0.358	1.72976e-87
Tmem147	-0.557893	0.779	0.887	3.21056e-87
Arpc1b	0.508293	0.817	0.566	3.51658e-87
Sdcbp	0.47234	0.923	0.769	3.79287e-87
Cdkn1a	0.603847	0.637	0.273	4.16819e-87
Chga	-0.559566	0.996	0.998	7.06109e-87
Pclo	-0.550804	0.836	0.919	7.72616e-87
Nupr1	1.4276	0.796	0.496	4.78379e-86
Prdx5	0.590141	0.934	0.841	6.72467e-86
Stat3	0.51823	0.951	0.906	6.79158e-86
Jun	0.921271	0.902	0.682	8.08242e-86
Glrx5	-0.506586	0.812	0.882	6.56188e-85
Jpt1	0.390487	0.602	0.259	7.57253e-85
Saraf	0.471006	0.961	0.906	1.51947e-84
Kif12	-0.441983	0.615	0.815	3.59857e-84
Ddx58	0.318717	0.559	0.211	3.65191e-84
Tpst1	0.264106	0.528	0.18	4.13821e-84
Ptpn2	0.371321	0.66	0.311	4.9379e-84
Rpl31	0.428565	0.987	0.98	1.04074e-83
Slc39a1	0.364936	0.588	0.242	3.4778e-83
S100a13	0.495908	0.755	0.473	2.10014e-82
Cdcp1	0.33654	0.581	0.234	2.13758e-82
Rnf114	0.333258	0.674	0.326	3.38342e-82
Tnip1	0.257394	0.461	0.141	4.52421e-82
Hamp	0.734271	0.173	0.002	1.2158e-81
Cgn	0.387919	0.684	0.345	1.5064e-81
Pgk1	0.781486	0.954	0.873	1.6359e-81
Slc16a6	0.29712	0.474	0.153	5.70486e-81
Vps8	-0.465733	0.355	0.631	8.85954e-81
Ldlr	-0.456769	0.585	0.821	4.40606e-80
Slc7a2	-0.403622	0.462	0.734	1.14472e-79
Rab3a	-0.397466	0.559	0.786	2.01661e-79
Erap1	0.424301	0.777	0.504	6.13879e-79
Rab37	-0.430885	0.435	0.698	6.63224e-79
Gsr	0.484499	0.823	0.607	1.67111e-78
Chil1	0.325437	0.215	0.018	6.46618e-78
Ldha	0.555742	0.313	0.065	8.25706e-78
Gfpt1	0.497745	0.964	0.949	8.75533e-78
Gpd2	-0.484507	0.639	0.824	1.06596e-77
Ube2d3	0.412671	0.972	0.948	1.52024e-77
Laptm4a	0.403941	0.962	0.963	1.70656e-77
Hpgds	0.415422	0.624	0.299	1.88151e-77
Cox7b	0.440797	0.961	0.939	4.15994e-77
Comt	-0.439048	0.606	0.785	4.7563e-77
Tmem27	-0.967093	0.574	0.732	6.90138e-77
Rnh1	0.494618	0.9	0.774	9.38813e-77
Ubb	0.571918	0.992	0.993	1.55082e-76
Bag1	0.481959	0.933	0.879	1.61933e-76
Tpi1	0.659422	0.964	0.903	1.92325e-76
Hsp90b1	0.516792	0.993	0.996	2.48974e-76
Nfkb1	0.457132	0.715	0.401	3.89777e-76
Nars	0.471245	0.901	0.737	4.72413e-76
Pnmal2	-0.476818	0.666	0.835	4.74216e-76
Ifnar2	0.272403	0.578	0.237	1.02995e-75
Ifih1	0.252998	0.486	0.167	1.08486e-75
Prss53	-0.546203	0.89	0.932	1.5181e-75
Sowahc	0.634407	0.803	0.561	3.40262e-75
Papss2	-0.478393	0.879	0.937	5.01798e-75
Il1r1	-0.581192	0.813	0.917	8.47337e-75
Tcea1	0.524486	0.842	0.642	1.98885e-74
Dap	0.47382	0.959	0.962	2.58441e-74
Creld2	0.583006	0.89	0.749	3.47095e-74
Gys1	0.30892	0.503	0.186	4.0472e-74
Hdac6	-0.403812	0.338	0.622	4.58174e-74
F11r	0.255088	0.456	0.153	7.57913e-74
Bag3	0.37247	0.631	0.303	5.1896e-73
Csf1	0.368212	0.467	0.168	8.48076e-73
Mtch1	-0.403025	0.944	0.965	8.66259e-73
Mxd4	-0.403861	0.553	0.766	8.73989e-73
Hs3st6	-0.287729	0.104	0.413	9.39118e-73
Hif1a	0.469336	0.757	0.484	1.08004e-72
Serpinb9	0.267297	0.503	0.182	1.12457e-72
S100a11	0.52463	0.941	0.917	2.61456e-72
Epb41l3	-0.44037	0.76	0.877	9.60435e-72
M6pr	0.417031	0.881	0.695	1.01537e-71
Tmcc3	0.423275	0.6	0.286	1.49402e-71
Lrrc10b	-0.457697	0.692	0.873	1.61405e-71
Fxyd6	-0.52841	0.662	0.831	5.07544e-71
Cox7a2	0.377589	0.983	0.982	5.89953e-71
Tmem176a	0.507463	0.945	0.915	1.28803e-70
Zc3hav1	0.368503	0.744	0.439	1.34624e-70
Gtf2i	-0.399653	0.635	0.796	3.23726e-70
P4ha2	0.415727	0.632	0.314	6.0707e-70
Hspa2	0.372548	0.535	0.233	7.07201e-70
Acat1	-0.414559	0.595	0.773	1.51939e-69
Dgkg	0.448516	0.523	0.228	1.85629e-69
Vwa5b2	-0.344541	0.181	0.488	1.91208e-69
Dio1	-0.430504	0.69	0.855	2.76663e-69
Sept9	0.464175	0.825	0.602	5.54293e-69
Ghr	-0.417872	0.749	0.868	1.00426e-68
Wdr6	-0.397144	0.408	0.658	1.08403e-68
Aars	0.422479	0.845	0.65	1.32309e-68
Nab1	0.327981	0.653	0.333	1.73977e-68
P4ha1	0.514892	0.84	0.597	1.81622e-68
Igf1r	0.760434	0.904	0.822	4.23205e-68
Ctsz	0.603984	0.665	0.404	4.87415e-68
Adh1	-0.346201	0.198	0.504	1.13247e-67
Hsp90ab1	0.501419	0.994	0.996	1.367e-67
Pdcd4	-0.459821	0.708	0.856	1.59961e-67
Kcnmb2	-0.39803	0.515	0.743	2.02279e-67
Pdia3	0.389872	0.986	0.989	5.25465e-67
Nfkbib	0.269183	0.557	0.238	6.60069e-67
Prps1	-0.368868	0.534	0.736	1.03427e-66
Gpsm1	-0.380771	0.305	0.582	2.35643e-66
Zbtb20	-0.473213	0.884	0.951	3.84796e-66
Fau	0.33711	0.996	0.998	6.88238e-66
Ext1	0.303424	0.588	0.274	1.09626e-65
Insrr	-0.331859	0.35	0.616	1.45426e-65
Ly6a	0.276917	0.139	0.001	2.2747e-65
Psmg4	0.359598	0.79	0.544	2.42149e-65
Rala	0.427657	0.888	0.729	2.80989e-65
Fosl2	0.283877	0.339	0.093	1.02588e-64
Ptp4a2	0.445836	0.915	0.802	1.31701e-64
Mapk6	0.330937	0.619	0.299	1.33447e-64
Ttc9c	0.251747	0.565	0.249	3.16372e-64
Ppp1r15a	0.323498	0.628	0.309	7.6972e-64
Rrbp1	0.438137	0.97	0.969	9.36061e-64
Gabarap	0.292283	0.99	0.992	1.10288e-63
Cystm1	0.395241	0.937	0.882	1.58174e-63
Socs3	0.296177	0.537	0.228	1.89065e-63
Orm1	0.322691	0.142	0.003	2.02518e-63
Cdc42se2	0.343892	0.757	0.455	2.19144e-63
Vstm2l	-0.382043	0.421	0.647	2.68941e-63
Timm8b	0.390374	0.911	0.807	3.62241e-63
Fndc3a	0.411612	0.949	0.939	5.26887e-63
Eif2ak2	0.32765	0.557	0.263	6.03214e-63
1110038F14Rik	0.429484	0.727	0.468	7.63604e-63
Slc35g1	-0.351774	0.317	0.576	1.14598e-62
Rplp2	0.334598	0.988	0.991	1.31244e-62
Galnt14	-0.364444	0.468	0.687	1.89702e-62
Eif3c	0.415107	0.958	0.921	2.38459e-62
Atf5	0.573629	0.947	0.834	5.23959e-62
Pla2g16	0.721381	0.514	0.288	7.71658e-62
Grb2	0.375518	0.878	0.689	1.75207e-61
Nedd4	-0.420065	0.858	0.929	1.88818e-61
Rpl35a	0.359448	0.991	0.997	3.80959e-61
Stk32a	0.415055	0.734	0.481	5.27719e-61
Rpl39	0.389084	0.994	0.992	1.31373e-60
Snhg6	0.286486	0.638	0.321	2.47804e-60
Slc39a6	0.433187	0.659	0.386	3.3107e-60
Inpp5f	0.438532	0.827	0.626	3.53468e-60
Dcaf12l1	-0.338213	0.275	0.541	4.04691e-60
mt-Nd4l	-0.418193	0.852	0.941	5.05435e-60
Mrpl27	0.33831	0.764	0.513	6.69961e-60
Tagln2	0.437199	0.944	0.851	7.01271e-60
Ppat	-0.384649	0.386	0.631	1.0071e-59
Rars	0.32891	0.735	0.469	1.04708e-59
Cox7c	0.357649	0.984	0.978	1.18551e-59
Cox7a2l	-0.396798	0.968	0.989	1.21786e-59
Bnip3	0.630178	0.893	0.712	1.75224e-59
Psma3	0.371429	0.958	0.921	1.9696e-59
mt-Nd1	-0.43196	0.992	0.997	4.65367e-59
Gstz1	-0.354124	0.402	0.633	7.48194e-59
Fgd2	-0.332696	0.249	0.514	7.56918e-59
Rps28	0.574179	0.986	0.986	1.53959e-58
Itgav	0.402281	0.817	0.599	2.38767e-58
Mthfd2	0.471748	0.828	0.635	2.81845e-58
Anapc5	-0.402382	0.776	0.874	3.28497e-58
Rnf115	0.353794	0.868	0.666	3.44223e-58
Dpp4	-0.29481	0.276	0.549	3.69835e-58
Fkbp9	-0.386348	0.706	0.823	4.60818e-58
Arpc5l	0.401557	0.934	0.862	5.08205e-58
Picalm	0.414442	0.848	0.633	5.72271e-58
Psma6	0.3738	0.872	0.738	6.24012e-58
Tpd52	0.387619	0.97	0.936	7.57021e-58
Higd1a	0.328506	0.254	0.054	9.85326e-58
Igfbp7	-0.518434	0.687	0.821	9.94902e-58
Stard10	-0.392613	0.847	0.927	1.78601e-57
Aldoa	0.486156	0.99	0.99	2.11895e-57
Amigo2	0.274624	0.503	0.216	2.32781e-57
Mapkapk2	0.345774	0.702	0.419	2.43751e-57
C3	0.453947	0.3	0.083	8.12481e-57
Cnn3	0.353615	0.8	0.549	9.34325e-57
Rpl27	0.526378	0.98	0.91	1.49163e-56
Jak2	0.29072	0.568	0.277	1.74307e-56
Nfe2l1	0.434768	0.923	0.837	3.10701e-56
Sars	0.380459	0.956	0.886	4.23631e-56
Eif1	0.347329	0.994	0.997	4.75944e-56
Dync2h1	-0.308836	0.278	0.535	5.45366e-56
Slc11a2	0.251405	0.53	0.237	5.99522e-56
Mapk15	-0.27358	0.13	0.4	4.037e-55
Gadd45g	0.649187	0.835	0.644	4.91412e-55
Pcbd1	-0.371252	0.8	0.878	7.18469e-55
Banp	-0.317357	0.337	0.583	1.56852e-54
Vgf	0.274292	0.396	0.141	2.30187e-54
Lrrc59	0.344283	0.891	0.688	5.13375e-54
Adar	0.255841	0.622	0.32	5.72383e-54
Nucb2	0.387236	0.963	0.921	5.99321e-54
Ffar1	-0.407657	0.632	0.802	8.74196e-54
Tmprss4	0.347014	0.671	0.422	1.27252e-53
Rpl24	0.313423	0.991	0.993	1.95023e-53
Pdzk1ip1	0.461073	0.688	0.439	6.29582e-53
Angptl6	0.276096	0.61	0.309	7.14648e-53
A230057D06Rik	-0.343042	0.393	0.625	7.88001e-53
Lima1	0.254689	0.525	0.245	1.0652e-52
Auts2	-0.325379	0.549	0.728	1.51129e-52
Pofut2	-0.346466	0.727	0.826	5.05513e-52
Btf3	0.3875	0.962	0.943	6.34262e-52
Upf3b	-0.392708	0.709	0.812	1.03509e-51
Acsl5	0.307172	0.726	0.456	1.20323e-51
Slc7a14	-0.406801	0.855	0.93	1.33819e-51
Gpi1	0.422487	0.956	0.86	1.89923e-51
Rpl37	0.396463	0.994	0.996	2.1837e-51
Arf4	0.330364	0.943	0.888	2.63711e-51
AC078895.1	-0.676753	0.55	0.72	2.83287e-51
Slc20a1	0.280673	0.471	0.209	2.88143e-51
Mpp6	0.305618	0.632	0.357	3.1429e-51
St14	0.257913	0.44	0.18	3.24249e-51
Mocs2	0.344959	0.855	0.689	3.25859e-51
Riok3	0.331197	0.886	0.698	3.92092e-51
Klf6	0.434799	0.449	0.194	4.0837e-51
Map2	-0.397788	0.717	0.832	4.39463e-51
Pdia6	0.428789	0.979	0.974	6.16092e-51
Card19	0.271838	0.653	0.366	8.16211e-51
Runx1t1	-0.339061	0.413	0.641	8.5783e-51
Eno1	0.483252	0.901	0.768	1.02246e-50
Gramd3	0.353556	0.745	0.519	1.306e-50
Atp1b1	-0.396386	0.836	0.923	1.64986e-50
Bcl2l1	0.262984	0.56	0.278	2.32144e-50
Tpm4	0.354939	0.734	0.482	2.41444e-50
Qdpr	-0.349479	0.713	0.83	2.48492e-50
Elob	0.332407	0.96	0.969	2.61199e-50
Eif2s2	0.423502	0.943	0.929	2.71501e-50
Map2k1	0.289979	0.652	0.371	4.35324e-50
Rhou	0.278702	0.452	0.195	1.19589e-49
Rps27	0.371704	0.998	0.994	1.21279e-49
Ttyh1	0.54075	0.436	0.198	2.08257e-49
Tm4sf4	-0.420929	0.841	0.915	2.19068e-49
Tmsb15b2	-0.377066	0.221	0.504	2.22112e-49
Asns	0.392851	0.892	0.779	3.08622e-49
Pgam1	0.517429	0.97	0.941	4.84477e-49
Jakmip1	-0.306246	0.333	0.569	5.26502e-49
H3f3a	-0.381206	0.949	0.977	1.16207e-48
Arl6ip1	0.33294	0.881	0.729	1.44988e-48
Insm1	0.555755	0.904	0.87	1.59231e-48
Vamp8	0.31884	0.93	0.857	1.86573e-48
Cpeb4	0.368581	0.825	0.595	3.49097e-48
Selenot	-0.367597	0.921	0.959	6.52999e-48
Ccdc25	0.251189	0.591	0.312	7.5769e-48
Arhgef5	0.273324	0.655	0.382	7.9325e-48
Sox4	-0.303686	0.299	0.564	1.03925e-47
Med28	0.327948	0.909	0.812	1.52115e-47
Morf4l1	0.319064	0.978	0.973	1.68118e-47
Rpl38	0.41549	0.996	0.996	2.01403e-47
Gatm	-0.299586	0.117	0.366	2.74082e-47
Dbp	-0.357721	0.313	0.545	2.74457e-47
Wdr1	0.311389	0.714	0.447	2.76865e-47
Psmb4	0.336516	0.948	0.923	3.68162e-47
mt-Nd2	-0.388314	0.992	0.996	4.16027e-47
Skil	0.306547	0.662	0.386	5.26443e-47
Ppy	-1.16514	0.777	0.868	5.43193e-47
Gjd2	-0.327799	0.445	0.661	5.50859e-47
Gde1	0.427017	0.92	0.863	1.92033e-46
Hsp90aa1	0.745741	0.985	0.989	2.91366e-46
Prr13	0.387615	0.836	0.691	3.52486e-46
Rps11	0.278411	0.99	0.994	3.64562e-46
Lamp2	0.356236	0.951	0.931	4.95532e-46
Lmna	0.391194	0.825	0.655	6.34453e-46
Irf2	0.264314	0.686	0.42	8.665e-46
Dcaf8	-0.337079	0.716	0.811	1.03345e-45
Adam9	0.291467	0.69	0.435	1.15738e-45
Plet1	0.906517	0.304	0.102	1.21346e-45
Azi2	0.308103	0.785	0.566	1.25232e-45
Nup93	0.330643	0.605	0.352	1.26979e-45
Tpm3	0.319372	0.845	0.623	1.58396e-45
Fgl2	0.349058	0.596	0.327	2.42497e-45
Glul	0.56612	0.921	0.844	4.85123e-45
Vldlr	0.348947	0.759	0.555	5.22202e-45
Cstb	0.401936	0.905	0.807	6.12086e-45
Mxd1	0.256676	0.446	0.203	6.32899e-45
Pcsk2	-0.300321	0.994	0.997	9.93398e-45
Desi1	-0.309369	0.779	0.845	1.12476e-44
Stxbp1	0.34094	0.914	0.847	1.19041e-44
Phf10	0.302217	0.674	0.429	1.28162e-44
H13	0.354431	0.926	0.869	4.37427e-44
Aplp1	-0.353908	0.87	0.931	4.70332e-44
Nav2	-0.338145	0.71	0.82	4.74709e-44
Sdc4	0.388602	0.808	0.602	4.83098e-44
Cxcl16	0.338773	0.547	0.288	5.0738e-44
Chd3	-0.358107	0.592	0.719	5.40021e-44
Iapp	-0.305936	1	1	6.93336e-44
Gnpnat1	0.329309	0.643	0.398	7.93339e-44
Nkx2-2	-0.336973	0.604	0.767	9.77476e-44
P4hb	0.424531	0.99	0.984	1.55465e-43
Fermt2	0.354036	0.738	0.485	1.78605e-43
Ucp2	-0.401124	0.734	0.843	1.84142e-43
Shb	0.269886	0.682	0.418	2.34182e-43
Edf1	0.318788	0.944	0.934	2.7392e-43
Tor1aip2	0.285363	0.789	0.561	3.09172e-43
Ninj1	0.39288	0.832	0.712	6.83063e-43
Epcam	0.36066	0.92	0.868	8.06099e-43
Yars	0.266443	0.675	0.427	1.59494e-42
Hmgn3	-0.402893	0.917	0.933	2.30143e-42
Chchd2	0.265965	0.986	0.993	2.49229e-42
Psenen	0.303678	0.927	0.894	2.93311e-42
Rassf4	0.271002	0.488	0.244	3.14627e-42
Prelid1	0.329317	0.882	0.749	4.50109e-42
Sdk2	-0.339938	0.596	0.754	5.13437e-42
Manf	0.397143	0.983	0.977	5.1574e-42
Plaat3	0.438725	0.282	0.102	6.0774e-42
Arpc5	0.347371	0.926	0.859	7.56597e-42
Eif4a1	0.352347	0.948	0.952	1.07277e-41
Fkbp4	-0.280991	0.834	0.901	1.82843e-41
Rac1	0.362286	0.908	0.805	2.63323e-41
Serpinb6a	0.320401	0.861	0.715	3.27594e-41
Hilpda	0.257901	0.388	0.165	3.47002e-41
Rpl34	0.295957	0.995	0.996	4.33697e-41
Ptov1	-0.314629	0.744	0.844	4.65856e-41
Fkbp1b	-0.36182	0.797	0.861	4.65951e-41
Tspan15	0.298003	0.779	0.565	4.88909e-41
Sobp	-0.265419	0.384	0.586	5.33973e-41
Selenow	0.366079	0.897	0.745	6.14721e-41
Mthfd1	-0.260968	0.333	0.545	6.99043e-41
Stx7	0.336708	0.874	0.74	1.2262e-40
4833439L19Rik	-0.352871	0.826	0.864	1.81425e-40
Arpp19	0.315571	0.897	0.762	1.84792e-40
Ralgds	0.278841	0.528	0.279	2.22132e-40
Actb	0.457069	0.986	0.991	3.17418e-40
Lpgat1	-0.380412	0.649	0.762	3.80934e-40
Heg1	0.301078	0.625	0.388	4.41306e-40
Tax1bp1	0.30415	0.944	0.91	5.18854e-40
Timm10b	0.360097	0.864	0.722	5.50142e-40
Cabp7	-0.25945	0.322	0.546	6.33891e-40
Junb	0.51641	0.785	0.59	6.34271e-40
Stk40	0.262477	0.677	0.419	1.97326e-39
Rap1gap2	-0.342452	0.802	0.868	2.14582e-39
Tor3a	0.255785	0.738	0.511	2.22306e-39
Dbnl	0.255773	0.677	0.431	4.56098e-39
Hspa8	0.667263	0.98	0.986	4.57956e-39
Slc50a1	0.307711	0.872	0.763	5.91002e-39
Eif5a	0.304805	0.973	0.963	6.12681e-39
mt-Cytb	-0.311291	0.995	0.999	6.44897e-39
Alkbh5	0.327462	0.927	0.806	6.4688e-39
Dnmt3a	-0.328716	0.652	0.773	7.74251e-39
Psma1	0.297982	0.883	0.8	8.36858e-39
Tnfrsf12a	0.272803	0.454	0.217	8.37542e-39
mt-Nd4	-0.334133	0.993	0.998	9.5442e-39
Cirbp	-0.304839	0.698	0.819	1.22665e-38
Enpep	0.253712	0.456	0.227	1.47602e-38
Polr2f	0.291695	0.856	0.694	3.21354e-38
Tecr	-0.292294	0.771	0.855	4.71621e-38
Pdyn	0.568029	0.381	0.172	6.5648e-38
Trim56	0.267228	0.669	0.425	1.37521e-37
Calm1	0.340886	0.99	0.996	2.44273e-37
Uqcrb	0.280324	0.962	0.943	2.47768e-37
Ankrd33b	0.43274	0.573	0.336	3.22014e-37
Naa20	0.318266	0.819	0.694	3.45622e-37
Gch1	0.344795	0.953	0.965	3.81782e-37
Fam162a	0.596824	0.794	0.64	9.46925e-37
Cox5a	0.294557	0.903	0.856	1.06984e-36
Nus1	0.301708	0.833	0.65	1.07422e-36
Tspo	0.277169	0.621	0.387	1.12813e-36
Rnf150	-0.302039	0.288	0.499	1.21267e-36
Pnmal1	-0.306153	0.484	0.661	1.65486e-36
Rps6ka2	-0.254323	0.324	0.517	3.1822e-36
Myt1l	-0.266476	0.354	0.547	3.39185e-36
Adam10	0.257233	0.65	0.41	4.22821e-36
Rps15a	0.287906	0.992	0.996	4.92429e-36
Rps27rt	0.264771	0.75	0.512	5.1046e-36
Cox6c	0.259793	0.988	0.987	5.74286e-36
Tmed8	-0.257442	0.439	0.605	6.43015e-36
Tubb5	0.347568	0.824	0.645	6.6063e-36
Psmb5	0.324907	0.906	0.869	6.99795e-36
Ywhaz	0.341179	0.903	0.798	1.16271e-35
Ets2	0.326493	0.801	0.626	1.1877e-35
Meg3	-0.273521	0.979	0.991	1.36723e-35
Ube2d2a	0.30537	0.914	0.81	1.39801e-35
Bex3	0.267446	0.988	0.986	2.54907e-35
Psmb1	0.277541	0.924	0.908	3.52665e-35
Dnajb11	0.343737	0.897	0.804	3.56812e-35
2410021H03Rik	-0.310294	0.252	0.462	4.55029e-35
Zfand5	0.271021	0.788	0.584	4.69399e-35
Ybx1	0.274307	0.98	0.98	6.45855e-35
Rab27a	-0.282847	0.697	0.817	6.69001e-35
Arhgef2	0.284381	0.62	0.397	7.13114e-35
H3f3b	0.397643	0.977	0.986	7.43807e-35
2810474O19Rik	0.50003	0.501	0.319	9.45722e-35
Cspp1	-0.286729	0.644	0.759	1.02543e-34
Nav1	-0.310131	0.502	0.659	1.11617e-34
Tmem56	0.251365	0.701	0.488	1.18455e-34
Ywhag	0.302948	0.844	0.693	1.53859e-34
Got2	0.291374	0.815	0.642	1.72531e-34
Golim4	-0.306425	0.666	0.776	3.33087e-34
Ctsl	0.395346	0.96	0.948	3.53501e-34
Adgrl1	-0.261207	0.383	0.558	5.62565e-34
Tbcb	0.272411	0.877	0.767	5.68306e-34
H2afz	0.525904	0.97	0.976	8.67319e-34
Serf2	0.260834	0.984	0.99	8.85583e-34
5330417C22Rik	-0.289597	0.577	0.711	9.04003e-34
Enpp5	0.309099	0.873	0.741	9.79436e-34
Chka	0.489315	0.882	0.796	1.00071e-33
Mcl1	0.271822	0.785	0.579	1.78175e-33
Eif1a	0.274552	0.737	0.508	2.02821e-33
Cfl2	0.275187	0.748	0.507	2.08306e-33
Ppp2r2d	0.263157	0.794	0.576	2.22774e-33
Anxa7	0.285053	0.795	0.61	2.85329e-33
Psmd7	0.268482	0.909	0.815	3.16706e-33
Resf1	0.357923	0.305	0.132	3.23954e-33
Ncam1	-0.292015	0.578	0.726	3.58437e-33
Appl2	0.288557	0.667	0.461	3.71035e-33
Il6ra	-0.303716	0.56	0.69	4.81511e-33
Rimbp2	-0.259102	0.557	0.702	4.92446e-33
Ppp1r11	0.250903	0.84	0.709	1.20221e-32
Alcam	0.288781	0.742	0.527	1.32069e-32
Cmip	-0.291564	0.736	0.824	1.69819e-32
S100a1	0.329662	0.906	0.821	1.83317e-32
Tbca	0.280691	0.931	0.877	1.90851e-32
Ran	0.293279	0.93	0.897	4.17116e-32
Nipal1	-0.284938	0.487	0.661	6.32898e-32
Slc35f5	0.266576	0.795	0.591	6.36017e-32
Dnajc21	0.278173	0.851	0.715	6.49774e-32
Utrn	-0.30567	0.656	0.747	6.73061e-32
Tshz1	-0.274816	0.737	0.819	7.50306e-32
Kcmf1	0.267761	0.844	0.647	9.0023e-32
Anp32b	0.299148	0.923	0.853	1.05355e-31
Errfi1	0.357398	0.558	0.333	1.15945e-31
Cib2	-0.269087	0.525	0.657	1.50097e-31
Zfp516	-0.281056	0.655	0.769	1.76713e-31
Abhd16a	0.280527	0.777	0.619	1.76987e-31
Pip5k1b	0.263831	0.76	0.554	2.1107e-31
Plxnb2	0.329468	0.899	0.84	2.6333e-31
Psmb2	0.296597	0.893	0.853	2.96962e-31
Mbd2	0.25775	0.898	0.792	3.68108e-31
Mrpl33	0.313623	0.83	0.698	4.66068e-31
Cxxc4	-0.268131	0.602	0.752	6.81949e-31
mt-Nd3	-0.332653	0.944	0.982	9.59939e-31
Seh1l	0.265389	0.711	0.488	1.22578e-30
Rbm17	0.311291	0.809	0.663	1.48845e-30
Grpel1	0.257209	0.866	0.746	1.49597e-30
Syt4	0.451084	0.922	0.887	1.64185e-30
Tcf25	0.285276	0.956	0.948	2.06021e-30
Rpl36	0.27806	0.991	0.993	2.18865e-30
Rtraf	0.258136	0.916	0.841	2.67712e-30
Arsb	-0.252366	0.428	0.579	4.22614e-30
Pyy	-1.08399	0.483	0.658	4.94962e-30
mt-Nd5	-0.280714	0.981	0.99	5.29844e-30
Cacybp	0.49629	0.886	0.739	6.26211e-30
Tubb3	0.290732	0.44	0.24	6.66141e-30
Slc24a2	-0.297761	0.572	0.691	9.32592e-30
Ssr3	0.305902	0.952	0.887	1.2055e-29
Pura	-0.256115	0.847	0.909	1.70252e-29
Rps29	0.3537	0.996	0.998	2.04833e-29
Tspan5	-0.269934	0.768	0.844	3.07594e-29
Tmc4	0.291098	0.797	0.646	3.5515e-29
Dnajb9	0.337163	0.964	0.926	3.6228e-29
Atp5g1	0.256468	0.976	0.975	6.51778e-29
Aes	-0.433204	0.599	0.734	1.2043e-28
Taf15	0.252102	0.709	0.504	1.43334e-28
Hspa1a	0.91238	0.332	0.15	1.59915e-28
Egln1	0.353227	0.742	0.544	1.67497e-28
Capza2	0.263428	0.862	0.699	2.2123e-28
Neat1	0.479776	0.96	0.967	4.04917e-28
Eif5b	0.29426	0.928	0.859	4.90782e-28
Ttc3	-0.282358	0.767	0.846	1.39898e-27
Ckb	-0.397503	0.394	0.556	1.57051e-27
Mast4	0.350608	0.847	0.697	2.11145e-27
Ranbp1	0.281493	0.861	0.731	2.71848e-27
Gpx2	0.358053	0.721	0.539	3.06557e-27
Tmed9	0.261122	0.967	0.962	3.58461e-27
Sel1l	0.293512	0.883	0.795	1.0041e-26
Ctnnb1	0.271883	0.939	0.899	1.38013e-26
Hspa1b	0.917412	0.292	0.127	2.70532e-26
Rpl13a	0.429107	0.97	0.891	3.13014e-26
Scg3	0.424054	0.989	0.991	3.60992e-26
Arhgdia	0.278934	0.922	0.869	4.08112e-26
Zcchc18	-0.267154	0.567	0.681	4.1658e-26
Erp44	0.254869	0.885	0.814	1.25604e-25
Slc35b1	0.252729	0.93	0.899	1.5898e-25
Insig1	-0.264119	0.363	0.535	2.03718e-25
Atp6v1b2	0.276597	0.931	0.879	2.99266e-25
Cd2ap	0.287263	0.8	0.668	3.6318e-25
Cacna1a	-0.261221	0.54	0.668	8.18034e-25
Cox17	0.272513	0.905	0.789	1.05452e-24
Slc43a2	-0.257842	0.548	0.684	1.30706e-24
Med13	0.254869	0.746	0.544	1.41083e-24
Zfhx2	-0.261001	0.687	0.765	2.52278e-24
Eml5	-0.255908	0.64	0.734	3.01386e-24
Pla2g2f	-0.260432	0.485	0.61	5.59085e-24
Pea15a	0.265497	0.922	0.805	3.53354e-23
Rpl36al	0.291124	0.97	0.928	4.31653e-23
Prdx1	0.325029	0.912	0.937	5.00388e-23
Tra2a	0.253752	0.81	0.634	5.06888e-23
Map1b	0.270762	0.965	0.962	8.86944e-23
Jund	0.401642	0.957	0.949	1.14706e-22
Fabp5	0.262098	0.417	0.227	1.79281e-22
Atp2a2	-0.282505	0.964	0.99	5.02051e-22
Pkp4	-0.250237	0.69	0.767	6.04996e-22
Ptp4a1	0.582544	0.558	0.452	6.06308e-22
Tomm6	0.378052	0.555	0.358	2.45586e-21
Agpat3	-0.252762	0.776	0.828	4.67304e-21
Eprs	0.278097	0.915	0.904	6.5773e-21
Zfp292	0.285898	0.826	0.704	6.83517e-21
Tut7	0.293335	0.312	0.167	1.49527e-20
Tent5a	0.440367	0.315	0.172	7.61938e-20
Cacna2d1	-0.255475	0.807	0.854	1.28998e-19
Fh1	-0.264584	0.684	0.759	2.39511e-19
S100a6	0.4331	0.252	0.116	2.7627e-19
Atp6v0c	0.601726	0.409	0.26	3.05521e-19
Grk3	0.250678	0.799	0.69	4.09664e-19
Gclm	0.285939	0.901	0.89	4.82724e-19
Id2	0.335621	0.608	0.413	9.9176e-19
2410006H16Rik	0.284723	0.304	0.162	2.33398e-18
Ccnl1	0.254219	0.691	0.516	2.75335e-18
Slc38a2	0.250119	0.797	0.628	3.88948e-18
Rps27l	0.252819	0.965	0.947	4.76332e-18
Pfkl	0.25372	0.844	0.739	5.51724e-18
Cldn4	0.314514	0.627	0.465	9.75389e-18
Prom1	0.275113	0.717	0.583	1.18373e-17
Ndufb1-ps	0.500083	0.37	0.241	1.82786e-17
Dnajb1	0.650864	0.474	0.3	3.64088e-17
Dusp1	0.255648	0.372	0.218	6.99005e-17
Gm42418	0.684794	1	1	1.51238e-16
Ifitm2	0.387633	0.501	0.359	1.76847e-16
2410015M20Rik	-0.296162	0.584	0.721	6.44603e-16
Sdf2l1	0.317654	0.939	0.932	8.34401e-16
Dstn	0.268847	0.963	0.928	1.06595e-15
Nme2	0.493326	0.467	0.302	1.45338e-15
Btg2	-0.288644	0.79	0.831	1.95308e-15
Dst	-0.263478	0.912	0.928	2.1076e-15
Ppib	0.3114	0.895	0.917	2.60845e-15
Fth1	0.689787	0.994	0.998	1.67941e-14
Egr1	-0.33079	0.361	0.496	3.13547e-14
Fam46a	0.417406	0.489	0.362	5.69722e-13
C2cd4b	0.576087	0.838	0.831	1.10002e-12
Atp5md	0.324205	0.377	0.243	1.14213e-12
Gas5	0.342201	0.378	0.242	8.98617e-12
Pdia4	0.278441	0.882	0.865	7.9803e-10
Gm47283	0.259063	0.612	0.484	8.78802e-10
Chchd10	0.313419	0.941	0.94	6.77612e-09
Spp1	0.968399	0.348	0.239	9.93041e-09
C1qa	0.455459	0.61	0.522	1.43833e-08
Ubc	0.284583	0.981	0.986	2.71082e-08
Rnasek	0.26381	0.381	0.259	5.19645e-07
Wipi1	0.276662	0.579	0.482	7.25256e-07
AY036118	0.481317	0.866	0.781	7.35335e-06
Hspe1	0.345471	0.949	0.934	2.40251e-05
Hsph1	0.817057	0.699	0.614	0.0868261
Gcg	0.450383	0.938	0.91	1
Crybb3	0.570993	0.559	0.5	1
Dnaja1	0.281872	0.918	0.899	1
Glp1r	-0.362474	0.362	0.309	1

## Sheet: Beta_markers_S4_vs_Control
Gene	Avg log2(Fold change)	Fraction cells in S4 expressing gene	Fraction cells in Untreated Sample expressing gene	Adjusted p-value
Rbm3	-0.472308	0.875	0.94	1.27831e-97
Rps28	0.650326	0.997	0.986	4.38527e-89
Ppia	-0.408196	0.98	0.986	5.61775e-87
Hspa5	0.50225	0.992	0.995	7.13641e-86
Rpl38	0.535305	0.994	0.996	3.43935e-84
Fth1	-0.374184	0.997	0.998	6.75754e-81
Cirbp	-0.409979	0.658	0.819	4.0132e-80
Rpl41	0.377101	0.999	0.999	5.29127e-78
Hadh	-0.422209	0.951	0.971	1.20896e-75
Sec61g	0.328975	0.994	0.995	3.42759e-73
Calr	0.405858	0.996	0.996	1.80298e-71
Rpl37	0.412344	0.998	0.996	2.48251e-71
Rplp2	0.347392	0.991	0.991	2.35681e-69
Romo1	0.363533	0.957	0.886	3.85274e-66
Mafa	-0.859656	0.867	0.9	1.10002e-65
Hsp90b1	0.384567	0.994	0.996	2.52357e-65
Rps29	0.411875	0.998	0.998	3.51778e-62
P4hb	0.397225	0.991	0.984	2.85914e-61
Rpl39	0.373759	0.997	0.992	3.36399e-61
Ero1lb	-0.453918	0.965	0.98	4.10929e-61
Rps17	0.334357	0.994	0.988	1.08482e-60
Ubb	-0.295822	0.994	0.993	4.45308e-58
Kif12	-0.356442	0.688	0.815	1.93668e-57
Canx	0.30106	0.987	0.986	8.49183e-57
AC078895.1	-0.642907	0.509	0.72	3.75193e-56
Cox7a2l	-0.349403	0.98	0.989	1.2708e-54
Cd164	0.317717	0.992	0.995	1.54332e-53
Rpl27	0.539538	0.977	0.91	3.95041e-53
Rpl31	0.307024	0.989	0.98	3.26633e-52
Ppp1r1a	-0.509352	0.912	0.939	8.85096e-52
Ndufv3	0.315988	0.968	0.944	4.03436e-51
Malat1	0.456694	0.999	1	4.29907e-51
Rps21	0.334018	0.998	0.996	2.73758e-50
Neat1	0.486479	0.973	0.967	3.39061e-50
Rpl3	-0.280726	0.994	0.994	4.9157e-50
Cox17	0.332361	0.932	0.789	1.18751e-48
H3f3a	-0.356383	0.964	0.977	1.82127e-48
Rpl10a	-0.305085	0.983	0.986	6.22666e-47
Hspa9	0.387084	0.961	0.89	1.78991e-46
Fam159b	-0.53453	0.398	0.616	3.92469e-46
Rpl10	-0.282893	0.994	0.996	5.9832e-44
Cdkn1a	0.296901	0.535	0.273	1.0813e-43
Rpl36al	0.377033	0.981	0.928	5.50393e-43
Rpl22l1	-0.301618	0.977	0.981	6.50093e-43
Rrbp1	0.293479	0.981	0.969	6.65396e-43
Dpm3	0.281405	0.945	0.865	1.03954e-42
Atox1	0.351206	0.936	0.839	5.11612e-42
Uqcrq	0.284604	0.98	0.977	6.81431e-42
Chga	-0.356871	0.997	0.998	7.18286e-42
Ero1l	0.49783	0.851	0.665	1.905e-41
Atf4	0.34817	0.945	0.888	2.73772e-41
Rps9	-0.265484	0.993	0.993	4.52232e-41
Chd2	0.251884	0.66	0.42	6.62821e-41
Ucp2	-0.346229	0.732	0.843	1.8575e-40
Rgs4	0.402986	0.653	0.415	3.11256e-40
Vegfa	0.299899	0.961	0.907	3.35838e-40
Gatsl2	-0.444164	0.475	0.686	7.44991e-40
Eef1a1	-0.25992	0.998	0.999	2.12491e-38
Rps26	0.265739	0.988	0.983	2.65423e-38
Aes	-0.480006	0.529	0.734	3.63099e-38
Trpm5	-0.336489	0.592	0.724	1.29928e-37
Rps3a1	-0.254641	0.997	0.997	1.82523e-37
Pdia3	0.250466	0.988	0.989	4.47197e-37
Slc38a2	0.272683	0.816	0.628	1.36369e-36
Mt2	1.16634	0.877	0.759	6.72745e-36
Ddit3	0.275498	0.77	0.536	7.54203e-36
Atp5md	0.480033	0.454	0.243	1.03946e-35
mt-Cytb	-0.28177	0.998	0.999	1.64748e-35
Ctsb	0.359136	0.972	0.928	2.29432e-35
Slc2a2	-0.435084	0.629	0.741	2.29734e-35
Nme2	0.658889	0.525	0.302	5.07518e-35
Hsp90aa1	0.441787	0.987	0.989	5.48355e-35
Rps27	0.339609	0.995	0.994	5.52928e-35
Rpl36	0.295718	0.995	0.993	2.0451e-34
Rpl23a	0.254762	0.987	0.985	3.49994e-34
Rab37	-0.269238	0.547	0.698	4.12956e-34
Eif2s2	0.271403	0.961	0.929	7.42735e-34
Atp5mpl	0.370305	0.421	0.222	2.90279e-33
Tmsb4x	-0.340746	0.967	0.979	7.5755e-33
Ndufb1-ps	0.438511	0.446	0.241	7.84484e-33
Mt1	1.04358	0.986	0.967	1.39428e-32
Lrrc10b	-0.322203	0.83	0.873	2.86446e-32
Ptov1	-0.262587	0.773	0.844	4.58921e-32
Atp6v0c	0.507174	0.472	0.26	1.02783e-31
2410015M20Rik	-0.37483	0.524	0.721	1.5665e-31
Gmpr	-0.285247	0.736	0.811	2.69026e-31
Micos10	0.446338	0.45	0.246	3.04432e-31
Tle5	0.569568	0.459	0.256	4.15575e-31
Car15	0.435731	0.419	0.224	7.09855e-31
Herpud1	0.313125	0.937	0.883	1.03096e-30
Atp5e	0.255586	0.994	0.986	1.57278e-30
Glrx5	-0.299085	0.87	0.882	1.8673e-30
Nars	0.25309	0.877	0.737	2.86348e-30
P4ha1	0.321849	0.789	0.597	8.89907e-30
Ddc	-0.302783	0.853	0.895	1.46946e-29
Micos13	0.393775	0.441	0.237	1.47634e-29
Gas5	0.394674	0.446	0.242	4.20458e-29
Aplp1	-0.28062	0.918	0.931	1.60528e-28
Mrln	-0.282959	0.693	0.795	1.75637e-28
Fxyd6	-0.337808	0.768	0.831	1.80927e-28
Igfbp7	-0.346816	0.752	0.821	2.06872e-28
Vps8	-0.274348	0.506	0.631	6.48547e-28
Mif	0.429883	0.978	0.946	6.97896e-28
Tent5a	0.40887	0.341	0.172	8.07508e-28
Cltrn	0.52803	0.446	0.248	1.01729e-27
Atp2a2	0.283625	0.989	0.99	1.41084e-27
Mthfd2	0.259141	0.787	0.635	1.52536e-27
Rpl13a	0.636686	0.948	0.891	1.54004e-27
Nupr1	0.435439	0.696	0.496	1.77459e-27
Pcbd1	-0.263322	0.845	0.878	1.99432e-27
Hsph1	0.689228	0.779	0.614	6.79011e-27
Atf5	0.319802	0.935	0.834	8.41228e-27
Gpd2	-0.28314	0.774	0.824	8.28111e-26
Rpl37a	0.251759	0.997	0.997	1.35853e-25
Rnasek	0.423136	0.453	0.259	1.96973e-25
Fdps	-0.280113	0.672	0.73	3.25876e-25
Eif3f	-0.255762	0.915	0.942	5.33583e-25
AY036118	0.35681	0.925	0.781	8.46381e-25
Glp1r	0.410315	0.504	0.309	1.13134e-24
2010111I01Rik	-0.259142	0.427	0.58	1.34042e-24
Hspa1b	0.626488	0.28	0.127	1.49906e-24
Sphkap	0.261366	0.938	0.889	3.04822e-24
Hsp90ab1	0.272851	0.998	0.996	3.28796e-24
Tomm6	0.292222	0.55	0.358	1.08091e-23
Fkbp1b	-0.256805	0.822	0.861	1.05214e-22
Ece1	-0.264305	0.869	0.904	1.40854e-22
Resp18	-0.410367	0.949	0.96	2.89025e-22
Castor2	0.290844	0.392	0.219	8.13792e-21
Fh1	-0.267227	0.691	0.759	3.42874e-20
Tmem147	-0.254625	0.86	0.887	9.36568e-20
Wnt4	-0.25953	0.903	0.945	2.06221e-18
Jun	0.355017	0.834	0.682	2.62113e-17
Pam	0.291719	0.961	0.947	5.52668e-17
Prss53	-0.252532	0.92	0.932	1.00312e-16
Hspa1a	0.406432	0.28	0.15	2.00688e-16
C1qa	-0.253977	0.402	0.522	3.42189e-16
Gcg	1.49871	0.961	0.91	4.51418e-16
Dnajb1	0.292246	0.464	0.3	1.27198e-15
Tmem27	-0.257988	0.528	0.732	2.02093e-15
Gpi1	0.294219	0.931	0.86	2.04336e-15
Kdm2b	-0.258099	0.716	0.768	1.96491e-14
Hmox1	0.283206	0.448	0.289	4.48104e-14
Gsdma	0.250705	0.785	0.7	1.9198e-10
Gm42418	0.401322	1	1	6.76795e-10
Ppy	-0.80768	0.864	0.868	3.01934e-05
Sst	0.26258	0.522	0.395	0.000465521
Igf1r	0.284773	0.858	0.822	0.0027741

## Sheet: Beta_markers_S2_vs_S3
Gene	Avg log2(Fold change)	Fraction cells in S2 expressing gene	Fraction cells in S3 expressing gene	Adjusted p-value
mt-Nd3	-1.62324	0.735	0.944	1.11881e-202
mt-Nd1	-1.12997	0.989	0.992	1.66585e-170
Hspa8	1.12407	0.995	0.98	5.66476e-170
Ndufa4	-1.01061	0.623	0.88	1.15218e-161
mt-Nd2	-0.922667	0.985	0.992	7.00703e-144
Ppib	-1.00343	0.698	0.895	1.72236e-143
Hist1h1c	-1.05245	0.395	0.781	5.06614e-136
Igf1r	-1.25325	0.75	0.904	2.57691e-132
Iigp1	-1.74398	0.73	0.883	6.20272e-125
Hsp90aa1	0.838806	0.992	0.985	1.2044e-123
Txn1	-0.917208	0.761	0.907	7.56286e-122
Atp1a1	-0.786051	0.692	0.9	1.29309e-120
Eif1	0.514826	0.997	0.994	9.84749e-118
Vldlr	-0.567115	0.378	0.759	2.90649e-115
mt-Cytb	-0.698806	0.994	0.995	9.00437e-111
Slc33a1	-0.486836	0.364	0.764	4.70305e-109
Rpn1	-0.684217	0.895	0.943	2.29894e-108
Tmem258	-0.614776	0.799	0.913	9.06868e-103
G6pc2	-1.17983	0.682	0.861	3.54102e-102
C2cd4b	-1.18768	0.575	0.838	3.06811e-101
Rpl3	0.459824	0.997	0.99	6.43861e-101
Rbm3	0.55955	0.974	0.943	3.21392e-100
H3f3a	-0.655246	0.901	0.949	8.14697e-100
Lamp2	-0.571845	0.891	0.951	2.13226e-96
Rpl10	0.475	0.996	0.987	1.60892e-95
Cltc	-0.545358	0.801	0.932	2.87509e-95
Hist1h2bc	-0.711066	0.781	0.901	1.42202e-94
Npm1	0.530021	0.98	0.96	3.1143e-94
Pax6	-0.666469	0.687	0.891	5.13208e-94
Gcg	-0.28914	0.688	0.938	9.79228e-94
Ffar1	-0.43742	0.243	0.632	6.28527e-93
mt-Nd4	-0.633315	0.994	0.993	1.55163e-91
Pdia6	-0.643777	0.972	0.979	2.84201e-91
Ly6e	-1.17742	0.881	0.907	3.67421e-90
Sub1	-0.561653	0.79	0.909	5.14692e-90
Rps7	0.424751	0.996	0.988	2.18392e-88
Chd4	-0.532794	0.531	0.82	7.05199e-88
Clta	0.448031	0.983	0.958	1.23332e-87
Igtp	-0.914982	0.838	0.889	6.22228e-87
Tbrg1	0.50153	0.973	0.958	1.33915e-86
Gbp7	-0.874614	0.802	0.896	1.56485e-86
Tgtp1	-0.424522	0.161	0.515	8.99593e-85
Dnajc3	-0.549804	0.965	0.978	1.25567e-84
Prom1	-0.600187	0.41	0.717	1.77191e-84
Cd47	-0.627183	0.963	0.945	5.93957e-84
Ddit3	0.895382	0.952	0.857	5.98037e-84
St13	0.468789	0.965	0.902	6.25855e-83
Rpl19	0.347305	0.998	0.997	6.31556e-83
Fdps	0.640583	0.883	0.728	9.7066e-83
mt-Nd4l	-0.569838	0.607	0.852	4.77274e-82
Rps3a1	0.411	0.999	0.992	5.54084e-82
Rpl17	0.410722	0.997	0.992	7.45747e-82
Tpt1	0.373841	0.998	0.996	6.74786e-80
Actg1	0.710778	0.99	0.989	7.21866e-80
Cldn3	-0.422374	0.18	0.52	8.23185e-80
Rps14	0.362404	0.997	0.99	5.75158e-78
Ostc	-0.562172	0.925	0.943	5.57925e-77
Tubb5	0.546064	0.921	0.824	4.38815e-76
Btf3	0.454483	0.982	0.962	4.88943e-76
Ccnd2	-0.573171	0.945	0.974	5.4577e-76
Enpp4	-0.469866	0.42	0.729	3.38907e-75
Rpsa	0.394	0.998	0.995	4.49618e-75
Pnmal2	-0.341998	0.321	0.666	6.12824e-75
Btg1	-0.537275	0.543	0.846	6.26336e-75
Zmynd8	-0.422354	0.516	0.811	6.91494e-75
Scd2	-0.433548	0.251	0.592	8.52019e-75
Ubr4	-0.625051	0.793	0.897	1.34994e-74
Sec61a1	-0.517141	0.83	0.927	2.16163e-74
Rpl5	0.40505	0.996	0.989	4.30062e-74
Rpn2	-0.502216	0.923	0.945	4.71058e-74
C1galt1	-0.475586	0.489	0.779	4.98348e-74
Spcs3	-0.491854	0.744	0.898	5.17115e-73
Syt13	-0.583896	0.869	0.948	5.33315e-73
Rps9	0.372438	0.991	0.984	1.11762e-72
Cct5	0.441669	0.945	0.872	6.39546e-72
Ptprf	-0.490724	0.805	0.914	3.55232e-71
Gfpt1	-0.506134	0.948	0.964	6.20808e-71
Rpl11	0.346999	0.996	0.992	1.37055e-70
Rps27a	0.366082	0.997	0.995	5.95459e-70
Parp9	-0.49528	0.599	0.785	1.0353e-69
Fos	-0.397999	0.07	0.345	2.03937e-69
Hsp90ab1	0.419802	0.999	0.994	2.72229e-69
Tgtp2	-0.266023	0.092	0.383	4.27049e-69
Isl1	-0.602515	0.526	0.771	4.38063e-69
Pnmal1	-0.296941	0.159	0.484	4.57587e-69
Ier3	-0.437022	0.193	0.529	5.2531e-69
Pcsk1	-0.582628	0.72	0.853	1.27549e-66
Rpl9	0.379222	0.996	0.991	1.39951e-66
Pde10a	-0.546087	0.263	0.559	2.0851e-66
Ttyh1	-0.640352	0.152	0.436	2.19807e-66
Eif5a	0.389294	0.98	0.973	3.55728e-66
Pfdn5	0.336028	0.987	0.985	5.88887e-66
Naca	0.39695	0.988	0.973	1.45554e-65
Heg1	-0.385206	0.314	0.625	1.53939e-65
Irgm2	-0.530388	0.553	0.794	1.6734e-65
Hsp90b1	-0.511065	0.993	0.993	2.27146e-65
Eif5	0.489877	0.981	0.965	2.47748e-65
Srsf5	-0.430354	0.724	0.882	5.5306e-65
Edem2	-0.433945	0.467	0.72	5.62496e-65
Rps6	0.356572	0.995	0.991	7.84397e-65
Rps20	0.30589	0.997	0.996	1.32917e-64
Tnfsf10	-0.439736	0.397	0.689	1.9678e-64
Atp8b1	-0.430315	0.63	0.849	2.99951e-64
Chd2	-0.362867	0.267	0.587	4.62951e-64
C1galt1c1	-0.259392	0.172	0.49	5.19671e-64
Tmed3	-0.513237	0.919	0.94	9.15577e-64
Cct4	0.418144	0.895	0.763	1.06068e-63
Steap4	-0.722242	0.191	0.477	2.27682e-63
Rpl12	0.394926	0.996	0.986	2.68887e-63
Grpel2	0.430895	0.689	0.428	3.10062e-63
Gsdma	-0.609052	0.847	0.914	3.6043e-63
Rpl14	0.337501	0.997	0.992	1.3967e-62
Cacybp	0.350076	0.939	0.886	1.76328e-62
Irgm1	-0.659398	0.839	0.886	2.76436e-62
Marcks	-0.644648	0.761	0.883	3.91433e-62
Egr1	-0.427396	0.09	0.361	4.64846e-62
Ncald	-0.346281	0.364	0.667	5.48678e-62
Calm1	-0.467342	0.992	0.99	1.69793e-61
Trp53inp1	0.525639	0.681	0.415	6.84189e-61
Adam9	-0.333374	0.391	0.69	1.28852e-60
Rack1	0.354951	0.994	0.987	1.54321e-60
Rps23	0.339209	0.999	0.997	2.27288e-60
Ndufv3	-0.394158	0.938	0.958	2.64752e-60
Chgb	-0.95191	0.994	0.996	4.55837e-60
Eif2ak2	-0.326345	0.25	0.557	5.79411e-60
Neurod1	-0.559253	0.731	0.894	1.19227e-59
Bsg	-0.559416	0.983	0.991	1.53185e-59
Elob	-0.399283	0.965	0.96	3.7427e-59
Sncb	-0.327391	0.227	0.528	4.19159e-59
Klf5	-0.478393	0.505	0.763	6.52482e-59
Usp9x	-0.431058	0.744	0.867	6.55901e-59
Inpp5f	-0.475305	0.663	0.827	1.34227e-58
Pigr	-0.858644	0.441	0.704	1.50272e-58
Rpl30	0.350989	0.996	0.994	3.04201e-58
Tmem215	-0.402489	0.4	0.678	3.30585e-58
Hsph1	0.537719	0.879	0.699	5.3893e-58
March5	0.441131	0.95	0.913	8.79146e-58
Socs1	-0.62222	0.377	0.651	9.04551e-58
Ddx5	-0.405723	0.955	0.975	1.78703e-57
Sfpq	-0.373043	0.529	0.772	2.94971e-57
Nudc	0.408853	0.939	0.892	3.43631e-57
Cebpd	-0.745433	0.812	0.917	6.10804e-57
Rpl27a	0.326485	0.998	0.996	1.20702e-56
Rab7	0.35607	0.982	0.968	2.14432e-56
Oasl2	-0.469256	0.613	0.796	2.29132e-56
Rps3	0.322484	0.995	0.991	3.82546e-56
Vdac2	0.38181	0.949	0.898	3.91624e-56
Dnajb11	-0.437235	0.792	0.897	3.9218e-56
Tap1	-0.547433	0.82	0.855	4.3286e-56
Atp2a2	-0.544254	0.902	0.964	3.09091e-55
Trp53inp2	-0.423949	0.664	0.84	3.45408e-55
Ndufc2	-0.586272	0.899	0.907	4.14232e-55
Pam	-0.62079	0.909	0.931	4.19796e-55
Psmd4	0.354996	0.939	0.878	1.01999e-54
Rpl13	0.295223	0.998	0.997	1.07901e-54
Ift20	-0.386369	0.831	0.921	1.89764e-54
Rps10	0.286541	0.997	0.989	4.88878e-54
Serf2	-0.33809	0.99	0.984	1.35446e-53
Ifi47	-0.501351	0.397	0.662	1.48767e-53
Pgk1	-0.759621	0.944	0.954	4.44245e-53
Sec61b	-0.393755	0.985	0.986	1.06747e-52
Syp	-0.344743	0.521	0.758	1.07771e-52
Tapbp	-0.522756	0.953	0.944	1.28009e-52
Dnajc10	-0.341911	0.459	0.716	1.28145e-52
G3bp2	-0.42093	0.816	0.898	1.52824e-52
Eif3e	0.325116	0.929	0.836	1.68951e-52
Pdx1	-0.318471	0.321	0.618	1.99919e-52
Syf2	0.368442	0.906	0.794	2.7738e-52
Hspe1	0.583165	0.973	0.949	2.78738e-52
Tlr2	-0.344453	0.411	0.694	3.59537e-52
Dstn	0.436385	0.979	0.963	4.12284e-52
Mif	-0.720022	0.987	0.987	6.32333e-52
Rps13	0.309059	0.996	0.99	1.17978e-51
Cxxc4	-0.311316	0.304	0.602	1.21519e-51
Pyy	-1.05403	0.186	0.483	1.33573e-51
Ssr1	-0.381801	0.907	0.944	1.38613e-51
Ngdn	0.298707	0.809	0.615	7.98639e-51
Slc38a4	-0.390143	0.485	0.739	1.69684e-50
Cxcl16	0.585428	0.756	0.547	2.39835e-50
Ckap4	-0.256232	0.242	0.531	3.93734e-50
Stt3a	-0.362576	0.78	0.88	4.05641e-50
Hectd1	-0.326129	0.53	0.764	5.61244e-50
Fam120a	-0.341368	0.562	0.782	1.19116e-49
2610001J05Rik	-0.327257	0.448	0.694	2.31101e-49
Rpl21	0.298456	0.994	0.986	3.59222e-49
Tat	-0.269255	0.124	0.375	1.00341e-48
Ncl	0.390086	0.96	0.931	1.93863e-48
Tm4sf4	-0.42816	0.663	0.841	2.10812e-48
Rtp4	-0.393384	0.578	0.773	2.15924e-48
Ubr5	-0.309753	0.469	0.723	2.38787e-48
Ppia	0.37059	0.983	0.98	2.65765e-48
Acly	-0.488804	0.958	0.969	2.73536e-48
Sdf2	-0.310314	0.623	0.813	3.0629e-48
Eif6	0.429376	0.937	0.885	4.83001e-48
Erp29	-0.376596	0.876	0.911	5.44047e-48
Abcd3	-0.350777	0.506	0.741	5.91888e-48
Serping1	-0.633455	0.886	0.889	8.02969e-48
Pdia4	-0.515465	0.804	0.882	8.32274e-48
Magt1	-0.424613	0.848	0.906	8.38016e-48
Rpl6	0.297263	0.996	0.993	9.82744e-48
Creb3l2	-0.295669	0.395	0.666	1.6258e-47
Cxcl10	-2.02483	0.492	0.709	1.72777e-47
Lrrc59	0.367437	0.929	0.891	2.02903e-47
P4ha2	-0.394789	0.378	0.632	2.18319e-47
Tram1	-0.35869	0.939	0.969	3.4752e-47
Sst	-0.380703	0.054	0.262	4.93089e-47
Arfgef3	-0.363276	0.8	0.908	5.09396e-47
Srrm1	0.378166	0.935	0.888	8.71019e-47
Sesn3	-0.334404	0.526	0.777	9.44501e-47
Gm30648	-0.257945	0.242	0.509	1.07211e-46
Zfp622	0.338879	0.83	0.672	1.35818e-46
Prdx6	0.38467	0.93	0.865	1.83552e-46
Nudt7	-0.264092	0.26	0.552	2.37838e-46
Selenow	0.439318	0.954	0.897	3.78386e-46
Ost4	-0.360781	0.919	0.94	4.98879e-46
Rpl18a	0.308469	0.994	0.988	6.51079e-46
Atp2a3	-0.393827	0.647	0.806	6.88607e-46
Uggt1	-0.402501	0.747	0.855	9.37576e-46
Gnl3	0.321048	0.801	0.598	9.54952e-46
Sez6l2	-0.334042	0.704	0.845	1.90557e-45
Rab27a	-0.323042	0.448	0.697	2.00028e-45
Rtraf	0.336795	0.957	0.916	2.4318e-45
Lcn2	-1.47915	0.366	0.657	9.88573e-45
Gstm1	0.408778	0.828	0.665	1.27017e-44
Gmpr	-0.283527	0.313	0.582	1.74721e-44
Ccng2	0.307272	0.53	0.271	1.97111e-44
Psme4	-0.293477	0.405	0.671	2.05691e-44
Ubb	0.483034	0.995	0.992	2.31224e-44
Timm8b	-0.332796	0.853	0.911	2.52706e-44
Crem	-0.412323	0.589	0.764	3.24046e-44
Isg20	-0.483644	0.957	0.942	4.6164e-44
Eif4a2	0.328395	0.982	0.966	6.34649e-44
Meis2	-0.335949	0.639	0.832	7.36485e-44
Cacna2d1	-0.33239	0.622	0.807	7.65894e-44
Eef1b2	0.3011	0.99	0.977	7.71e-44
Atp6v1g1	0.324388	0.985	0.959	7.79024e-44
Ubc	0.475572	0.984	0.981	1.47253e-43
Edem1	-0.402349	0.852	0.911	2.48931e-43
Disp2	-0.373579	0.601	0.772	3.5832e-43
Higd2a	-0.294726	0.514	0.739	5.18873e-43
Wnk1	-0.373215	0.823	0.889	5.31102e-43
Tmprss4	-0.340345	0.466	0.671	7.59401e-43
2300009A05Rik	-0.34413	0.69	0.837	9.35296e-43
Atp1b1	-0.336792	0.689	0.836	9.89665e-43
Rps4x	0.297371	0.996	0.994	1.52953e-42
mt-Co1	0.326783	0.997	0.996	2.54922e-42
Kdm2a	-0.29159	0.547	0.795	2.57763e-42
Dpp3	-0.255299	0.379	0.629	2.70286e-42
Anxa7	0.391624	0.887	0.795	2.70687e-42
Ftl1	0.437915	0.999	0.998	3.06061e-42
Arfgef1	-0.374148	0.73	0.868	3.74991e-42
Ccnd1	-0.355463	0.438	0.665	3.99569e-42
Yipf5	-0.28805	0.517	0.753	4.98888e-42
Wipi1	-0.507461	0.349	0.579	6.38971e-42
Vcp	-0.39379	0.901	0.926	6.84393e-42
Nipal1	-0.266566	0.232	0.487	1.05126e-41
Ero1l	-0.813165	0.833	0.93	1.86081e-41
Gbp4	-0.909236	0.832	0.88	1.93551e-41
Ddx3x	-0.34346	0.746	0.886	2.16361e-41
Eif3m	0.331998	0.922	0.83	2.55149e-41
Cox7a2l	0.328977	0.984	0.968	2.94372e-41
Odc1	-0.73909	0.722	0.828	2.99904e-41
Unc50	-0.271479	0.425	0.668	3.01788e-41
Cwc15	0.298165	0.888	0.805	3.19041e-41
Pbx1	-0.281147	0.422	0.664	3.63756e-41
Rpl32	0.288955	0.999	0.997	4.38946e-41
Actb	0.534873	0.997	0.986	5.00931e-41
Ldha	-0.519181	0.103	0.313	5.09796e-41
Lgals3bp	-0.524069	0.94	0.931	5.43384e-41
Irf1	-0.510133	0.8	0.902	3.46187e-40
Gys1	-0.264839	0.247	0.503	3.46947e-40
Sel1l	-0.372718	0.795	0.883	3.69827e-40
Insm1	-0.476507	0.818	0.904	4.24548e-40
Cct2	0.308632	0.942	0.887	6.19319e-40
Emilin1	-0.336827	0.28	0.512	6.4766e-40
Srsf11	0.273434	0.932	0.875	6.50071e-40
Ubxn1	0.312428	0.939	0.89	6.72824e-40
Maged1	-0.538636	0.965	0.966	6.90198e-40
Mydgf	-0.345436	0.838	0.872	9.26149e-40
Llph	0.29619	0.899	0.789	1.17011e-39
2610507B11Rik	-0.257824	0.462	0.707	1.50507e-39
Aldh5a1	0.541891	0.552	0.33	1.5375e-39
Rnf115	0.339427	0.919	0.868	1.58397e-39
Adra2a	-0.281742	0.353	0.619	2.41754e-39
Srp72	0.314551	0.941	0.922	3.03491e-39
Arl1	0.303265	0.958	0.927	3.31371e-39
Sec24d	-0.279325	0.461	0.689	5.78427e-39
Casz1	-0.275557	0.336	0.602	6.00586e-39
Rpl37a	0.269484	0.998	0.995	1.54129e-38
Tob1	-0.266564	0.302	0.556	2.2063e-38
Sv2a	-0.267451	0.363	0.607	2.72882e-38
Tssc4	-0.316049	0.545	0.743	3.24723e-38
Creld2	-0.475475	0.84	0.89	3.49789e-38
Ankrd33b	0.35936	0.754	0.573	3.72227e-38
Rps15a	0.297918	0.997	0.992	4.20624e-38
Tmed5	-0.263995	0.385	0.638	5.02902e-38
Rps18	0.295355	0.994	0.988	6.18646e-38
Rpl35a	0.274337	0.997	0.991	7.9397e-38
Uqcrb	0.288709	0.979	0.962	8.12648e-38
Hap1	-0.416204	0.599	0.75	8.19484e-38
Ahsa1	0.285789	0.813	0.647	1.00208e-37
C1qtnf4	-0.290309	0.555	0.755	1.02918e-37
Tor1aip2	-0.276688	0.59	0.789	1.38465e-37
Rps12	0.278139	0.997	0.994	1.8358e-37
Abcc8	-0.435646	0.938	0.929	1.89348e-37
Atg3	0.279036	0.805	0.652	2.21623e-37
Il18bp	-0.520179	0.828	0.857	2.70688e-37
Slc38a10	-0.344687	0.762	0.861	2.78386e-37
P4hb	-0.4243	0.988	0.99	2.94109e-37
Zfhx2	-0.289288	0.461	0.687	4.08669e-37
H2-T23	-0.593431	0.936	0.927	4.36201e-37
Dnaja4	0.330053	0.791	0.637	5.87732e-37
Rps16	0.274204	0.996	0.987	6.43931e-37
Eef1a1	0.264939	0.999	0.996	8.24747e-37
Daam1	-0.330788	0.656	0.812	8.74131e-37
Gnaz	-0.274935	0.516	0.758	9.38965e-37
Trim56	-0.275556	0.419	0.669	1.05905e-36
Tm9sf2	-0.296748	0.724	0.857	1.09471e-36
Prlr	-0.297877	0.393	0.639	1.18277e-36
Dad1	-0.314796	0.971	0.974	1.31762e-36
Znrf1	0.37438	0.82	0.701	1.75513e-36
Scarb2	-0.395697	0.911	0.94	2.43453e-36
Rpl22l1	0.303924	0.987	0.973	2.44158e-36
Pdrg1	0.285146	0.777	0.616	3.5074e-36
Rpl7	0.261927	0.992	0.99	3.94605e-36
8430408G22Rik	0.540169	0.413	0.18	4.32746e-36
1810037I17Rik	-0.338807	0.962	0.952	4.95902e-36
Txndc11	-0.265817	0.472	0.69	6.61732e-36
Slc20a1	0.49953	0.662	0.471	6.75693e-36
Tfrc	0.417695	0.73	0.576	7.14569e-36
Gm4951	-0.265976	0.204	0.437	7.22126e-36
Tuba4a	-0.314823	0.51	0.714	7.42386e-36
Pfkfb3	-0.546532	0.385	0.606	1.02614e-35
Kidins220	-0.294474	0.597	0.763	1.10658e-35
Higd1a	-0.29021	0.07	0.254	1.23354e-35
Lrrn1	-0.280251	0.364	0.613	1.31901e-35
Srp19	-0.289961	0.572	0.773	1.44462e-35
Glul	0.470004	0.95	0.921	1.46406e-35
Vapa	0.287411	0.961	0.938	1.65684e-35
Gns	-0.354933	0.874	0.92	1.7983e-35
Clic1	-0.400126	0.93	0.929	1.92565e-35
Eif3g	0.28701	0.889	0.819	3.22516e-35
Etnk1	-0.295225	0.641	0.804	5.44394e-35
Mlec	-0.310235	0.86	0.905	6.40064e-35
Eif3f	0.303061	0.964	0.926	7.60416e-35
Cnbp	0.287805	0.956	0.939	1.07428e-34
Mycbp2	-0.322377	0.746	0.87	1.08515e-34
Slc2a5	-0.312492	0.541	0.754	1.10651e-34
Samhd1	-0.412881	0.376	0.59	1.26615e-34
Ndufab1	0.289593	0.952	0.906	1.58058e-34
Ube2i	0.302071	0.86	0.782	2.06187e-34
Tshz2	-0.253645	0.296	0.532	2.16608e-34
St18	-0.339497	0.55	0.732	2.40189e-34
Tcf4	-0.262873	0.433	0.674	2.4678e-34
Gm4841	-0.644849	0.135	0.334	2.55047e-34
Mageh1	-0.306408	0.553	0.735	3.66538e-34
Herpud1	-0.466098	0.927	0.953	4.76005e-34
Rbbp6	-0.258661	0.565	0.782	6.27873e-34
Eif4g2	0.288338	0.985	0.969	7.32905e-34
Pdia3	-0.296253	0.985	0.986	9.67734e-34
Rbm39	0.320915	0.974	0.966	1.25185e-33
Sh3glb1	0.281394	0.979	0.965	2.18558e-33
Mafa	-0.464583	0.448	0.661	2.25254e-33
Rnf213	-0.300268	0.476	0.679	2.94484e-33
Sugt1	0.263943	0.795	0.64	3.05259e-33
Nfasc	-0.298885	0.596	0.761	3.51686e-33
Arrdc4	0.353684	0.678	0.468	3.64518e-33
Purb	-0.281149	0.662	0.832	4.72769e-33
Fam162a	-0.628826	0.672	0.794	5.42117e-33
Lrrc10b	-0.39133	0.499	0.692	5.47088e-33
March6	-0.255387	0.453	0.679	8.13967e-33
Psmd12	0.290899	0.9	0.83	9.37593e-33
Fth1	0.39796	0.998	0.994	9.86219e-33
Ddx6	-0.333782	0.7	0.838	1.1952e-32
Phip	-0.322555	0.693	0.83	2.88365e-32
Eno1	-0.433253	0.858	0.901	5.1883e-32
Mia3	-0.33711	0.844	0.906	5.91682e-32
Syt4	-0.42364	0.863	0.922	6.92088e-32
Bnip3l	-0.381655	0.686	0.811	7.01157e-32
Phactr1	-0.296489	0.652	0.8	9.09334e-32
Junb	-0.501727	0.636	0.785	1.19893e-31
Bbip1	-0.255642	0.654	0.797	1.37275e-31
Cflar	-0.317972	0.598	0.779	1.38214e-31
Eef1d	0.276374	0.962	0.93	1.99852e-31
Rbm8a	0.268131	0.883	0.795	2.12112e-31
Rpl10a	0.271846	0.988	0.976	2.69657e-31
Hspa13	-0.269089	0.62	0.781	3.35392e-31
Sec31a	-0.27521	0.766	0.875	4.07822e-31
Cyfip2	-0.303357	0.766	0.874	4.21758e-31
Nos2	-1.03497	0.573	0.721	6.67865e-31
Dnajc8	0.278386	0.834	0.731	6.698e-31
Bcl3	-0.259191	0.533	0.751	8.86774e-31
Rps8	0.251153	0.996	0.996	9.61273e-31
Lbh	-0.303411	0.341	0.561	9.89198e-31
Eif5b	0.297094	0.95	0.928	1.21492e-30
Hyou1	-0.362713	0.878	0.913	1.33989e-30
Chd7	-0.281345	0.631	0.792	1.75515e-30
Dpm3	-0.284669	0.861	0.92	2.43652e-30
Rps27	0.274365	0.996	0.998	4.66288e-30
Scg3	-0.441624	0.986	0.989	6.16576e-30
Pkm	-0.472791	0.994	0.985	6.91061e-30
Rps5	0.268609	0.994	0.99	7.00225e-30
Med15	0.264051	0.744	0.58	8.52692e-30
Rtcb	0.277203	0.873	0.777	1.03755e-29
Ganab	-0.256941	0.545	0.71	1.52829e-29
Rcan3	-0.272909	0.598	0.761	2.23446e-29
Rab1a	-0.260765	0.89	0.941	2.63612e-29
Cyb5r3	-0.312105	0.757	0.858	2.6905e-29
Ankrd54	0.276937	0.737	0.596	4.07514e-29
Prnp	-0.302716	0.916	0.962	4.30822e-29
Lman1	-0.323524	0.95	0.952	4.58404e-29
Rnf6	-0.254528	0.562	0.743	5.48795e-29
Nedd4	-0.258081	0.778	0.858	6.28235e-29
Rpl29	0.253402	0.993	0.983	6.3345e-29
Romo1	-0.29213	0.895	0.94	8.7271e-29
Bptf	-0.285169	0.678	0.833	1.15009e-28
Msi2	-0.280471	0.685	0.829	1.32e-28
Atp6v1d	0.270702	0.931	0.87	1.38097e-28
Uba7	-0.25391	0.448	0.654	1.45263e-28
Csnk1a1	-0.288304	0.948	0.958	2.75934e-28
Sqstm1	0.421286	0.986	0.965	3.32047e-28
Jund	-0.364286	0.913	0.957	3.81663e-28
Ifit1	-0.407687	0.591	0.752	4.86563e-28
Kcnq1ot1	-0.362927	0.707	0.851	5.15452e-28
Stat1	-0.477225	0.92	0.918	9.35521e-28
Rnase4	0.448651	0.916	0.865	9.87736e-28
Usp34	-0.284774	0.522	0.721	1.09958e-27
Adam10	-0.250619	0.439	0.65	1.1079e-27
Hmgn1	0.264428	0.885	0.804	1.65194e-27
Rgs4	-0.63782	0.601	0.77	2.21316e-27
Rpl22	0.255468	0.99	0.981	3.08022e-27
Gars	-0.28303	0.746	0.839	4.11385e-27
Pnp	-0.399826	0.703	0.803	4.57973e-27
Pgam1	-0.451532	0.969	0.97	4.64372e-27
Napa	0.251888	0.918	0.843	5.03804e-27
Rsrc2	0.30767	0.906	0.847	6.86097e-27
Pfkp	-0.431753	0.823	0.872	7.34656e-27
Isg15	-0.348981	0.392	0.6	8.0046e-27
Riok3	0.284671	0.927	0.886	1.6644e-26
Fnip2	0.428643	0.733	0.629	2.45569e-26
Slc7a14	-0.269259	0.729	0.855	5.06198e-26
Actn4	0.331446	0.814	0.736	5.44392e-26
Tm9sf3	-0.251019	0.861	0.914	1.05725e-25
Krt18	0.375379	0.973	0.956	1.17725e-25
Gpi1	-0.363463	0.945	0.956	1.20584e-25
Lman2	-0.281956	0.877	0.908	2.15196e-25
Tnfrsf12a	0.357128	0.623	0.454	3.83977e-25
Slc39a1	-0.252801	0.39	0.588	3.9246e-25
Susd6	-0.309867	0.654	0.787	4.09511e-25
Dst	-0.289382	0.855	0.912	5.39921e-25
Rpl36	0.257484	0.995	0.991	7.70781e-25
Crebrf	0.271056	0.592	0.42	7.9304e-25
Gnao1	-0.268312	0.742	0.85	1.02322e-24
Cdk2ap2	-0.252407	0.664	0.795	1.03015e-24
Ccl2	1.54313	0.419	0.236	1.30786e-24
Tpi1	-0.404882	0.959	0.964	1.3503e-24
Ghitm	0.304567	0.976	0.954	1.57405e-24
Cct7	0.266013	0.945	0.905	1.86551e-24
Paip2	0.252134	0.953	0.936	2.00093e-24
Ufc1	0.253796	0.959	0.928	2.3384e-24
Tubb2a	-0.275177	0.528	0.708	2.41461e-24
Aldoa	-0.366582	0.989	0.99	3.16447e-24
Gapdh	-0.477393	0.987	0.991	3.31254e-24
F830016B08Rik	-0.613184	0.241	0.433	7.93737e-24
Hspa5	-0.295534	0.993	0.997	7.97095e-24
Pdcd6ip	0.25423	0.918	0.857	1.26265e-23
Lrg1	-0.765485	0.124	0.294	1.26374e-23
Stk32a	-0.306859	0.616	0.734	1.53659e-23
Atp6v1b2	0.28091	0.954	0.931	1.75302e-23
Birc3	-0.299964	0.532	0.692	2.3034e-23
Fkbp4	0.283249	0.904	0.834	2.36137e-23
Scnn1b	-0.325273	0.752	0.817	2.58792e-23
Sppl2a	-0.356683	0.825	0.861	3.31674e-23
Serpina10	-0.394114	0.942	0.915	4.36599e-23
Fh1	-0.349588	0.536	0.684	5.12074e-23
Prelid1	-0.281981	0.83	0.882	6.28954e-23
Ppp1r11	0.260686	0.904	0.84	7.13541e-23
Ccl28	-0.287592	0.443	0.617	9.00396e-23
Ywhah	0.265325	0.925	0.901	9.20183e-23
Bbx	-0.265568	0.726	0.829	1.25171e-22
Sorl1	-0.251162	0.321	0.501	1.25548e-22
Usp18	-0.259713	0.455	0.651	2.84078e-22
Mkrn1	0.290659	0.886	0.838	3.06704e-22
H2-T22	-0.338325	0.87	0.87	4.08702e-22
Phf10	-0.252933	0.518	0.674	7.49824e-22
Orm1	-0.297875	0.032	0.142	1.37855e-21
Psma5	-0.285254	0.876	0.881	1.53965e-21
Cct8	0.260483	0.917	0.864	1.90687e-21
Sdf2l1	-0.418849	0.936	0.939	2.92328e-21
Prr13	0.305624	0.894	0.836	6.93876e-21
Stom	-0.295012	0.319	0.501	8.03225e-21
Spcs2	-0.253134	0.974	0.967	8.44172e-21
Appl2	-0.257807	0.518	0.667	1.05927e-20
Ltf	-0.342331	0.161	0.332	1.50586e-20
Ids	-0.269265	0.77	0.87	1.6978e-20
Ssr2	-0.27932	0.942	0.93	2.33477e-20
Gatsl2	-0.297428	0.206	0.364	3.00845e-20
Ate1	0.269643	0.693	0.57	3.92899e-20
S100a11	-0.274198	0.934	0.941	4.78251e-20
Rhou	0.33906	0.608	0.452	5.4126e-20
Dnajc24	-0.270876	0.582	0.72	5.73868e-20
Rsrp1	-0.304996	0.913	0.946	6.21036e-20
Ang	0.417167	0.881	0.829	7.61241e-20
Mt2	0.403606	0.997	0.979	8.44355e-20
Ran	0.251008	0.958	0.93	1.27162e-19
Egln1	-0.304299	0.591	0.742	1.45248e-19
Irf7	-0.281315	0.59	0.73	2.80642e-18
Defb1	0.515435	0.939	0.906	2.93609e-18
Pgrmc1	0.278674	0.824	0.746	1.08942e-17
Ptprn	-0.301206	0.964	0.944	1.30447e-17
Ctsz	-0.368975	0.541	0.665	1.83158e-17
P4ha1	-0.3328	0.799	0.84	1.84576e-17
Hspd1	0.302375	0.925	0.886	3.43992e-17
Ptp4a1	0.372309	0.668	0.558	3.90874e-17
Atp6v1e1	0.258537	0.96	0.926	4.48829e-17
Gbp10	-0.376791	0.47	0.608	8.89976e-17
Castor2	-0.270896	0.113	0.241	3.41761e-16
Pts	-0.260167	0.715	0.79	4.4885e-16
Ehd1	0.355315	0.565	0.456	6.06225e-16
Parp14	-0.328913	0.809	0.867	8.38447e-16
Btg2	-0.334768	0.69	0.79	1.10226e-15
Prkar1a	-0.320111	0.955	0.959	2.68221e-15
Ifit2	-0.271463	0.221	0.379	2.6853e-15
Litaf	0.258569	0.844	0.767	4.20352e-15
Ifi27	-0.469581	0.753	0.793	8.14039e-15
Igfbp7	-0.26022	0.552	0.687	2.7936e-14
Dhrs7	-0.259345	0.839	0.862	2.84555e-14
Cd40	0.416968	0.603	0.51	2.96365e-14
Manf	-0.250527	0.98	0.983	3.48496e-14
B2m	-0.273057	0.989	0.986	5.45238e-14
Upb1	-0.257824	0.685	0.77	5.67577e-14
D17Wsu92e	0.262231	0.602	0.493	6.04764e-14
Ppp1r15a	0.267016	0.711	0.628	1.58296e-13
Plet1	-0.702661	0.165	0.304	2.30763e-13
C3	-0.27858	0.161	0.3	2.62523e-13
Il4i1	0.570372	0.478	0.344	3.63633e-13
Ankrd11	0.270946	0.882	0.856	4.01329e-13
Icam1	0.554015	0.612	0.512	7.3343e-13
Tent5a	-0.464363	0.193	0.315	7.71973e-13
H2-K1	-0.281143	0.992	0.99	1.33784e-12
Prdx5	-0.273388	0.924	0.934	1.77056e-12
Shisal2b	-0.431936	0.188	0.306	2.07429e-12
Bnip3	-0.37343	0.866	0.893	6.78016e-12
Hmox1	0.709881	0.778	0.714	1.99047e-11
Ifitm2	-0.301919	0.364	0.501	2.72477e-11
Glp1r	-0.368171	0.244	0.362	1.35702e-10
Chchd10	0.301371	0.963	0.941	2.21474e-10
Serpina3f	-0.260866	0.23	0.365	2.3468e-10
Spp1	-0.545119	0.206	0.348	3.34095e-10
Crybb3	-0.437349	0.418	0.559	1.09406e-09
Clic4	0.289382	0.929	0.892	1.71768e-09
Acod1	-0.346319	0.152	0.261	5.52227e-09
Cstb	0.272832	0.919	0.905	8.63348e-08
Zfand5	0.251111	0.796	0.788	9.34483e-08
Fam46a	-0.434719	0.399	0.489	1.97551e-07
Tifa	-0.571864	0.47	0.527	5.40494e-07
Wars	-0.494984	0.865	0.843	6.27593e-06
Gbp9	0.276445	0.684	0.634	2.18355e-05
Pdyn	-0.484969	0.302	0.381	5.33004e-05
Tmsb10	-0.288263	0.856	0.89	5.497e-05
Tomm6	-0.252005	0.446	0.555	0.000159804
Krt8	0.400477	0.922	0.926	0.00320183
Hspb1	0.625186	0.213	0.134	0.00609727
Cxcl1	0.361694	0.163	0.101	0.0774085
Gbp2	-0.312741	0.92	0.918	0.0783365
Jun	-0.282227	0.883	0.902	0.147814
Nupr1	0.724967	0.801	0.796	0.217497
Gbp6	-0.645661	0.848	0.855	0.789294
Hamp	0.520201	0.232	0.173	1
AW112010	0.389656	0.627	0.636	1
Gclm	0.365795	0.881	0.901	1
Cxcl9	0.333814	0.2	0.183	1
Msln	0.291723	0.149	0.116	1
Tmem108	0.266788	0.663	0.678	1
Gm42418	-0.251842	1	1	1
Fam159b	-0.254422	0.526	0.515	1
Sprr1a	-0.263507	0.23	0.257	1
Cd74	-0.446846	0.402	0.405	1
