# Supplementary material for: Cytokine and Nitric Oxide-Dependent Gene Regulation in Islet Endocrine and Nonendocrine Cells
Source: Function (Oxf). 2021 Dec 1;3(1):zqab063. doi: 10.1093/function/zqab063 (PMC8674205; doi:10.1093/function/zqab063)
Supplement: zqab063_Supplemental_Files [file zqab063_supplemental_files.zip › Table S4.xlsx]

## Sheet: Non_beta_Endo_markers_S2_vs_Con
Gene	Avg log2(Fold change)	Fraction cells in S2 expressing gene	Fraction cells in Untreated Sample expressing gene	Adjusted p-value
Gbp4	1.68317	0.786	0.011	3.91836e-76
Gbp2	1.98965	0.799	0.019	4.7692e-76
Gbp6	1.33245	0.805	0.021	6.02277e-76
Gbp3	1.38271	0.805	0.024	5.24114e-75
Iigp1	1.40537	0.623	0.005	5.52724e-57
Gbp8	0.866815	0.717	0.054	4.17742e-55
Cd274	1.0066	0.774	0.105	1.58072e-54
Icam1	1.05313	0.61	0.011	1.06647e-53
Gbp9	0.933213	0.61	0.016	1.53953e-52
Igtp	1.01316	0.736	0.097	1.17849e-51
H3f3a	-1.1365	0.868	0.973	2.00525e-50
Arrdc4	1.15737	0.811	0.172	6.31031e-50
Irgm1	1.07823	0.799	0.19	1.57084e-47
B2m	1.67289	0.962	0.74	1.57095e-46
Irf1	1.30559	0.881	0.311	3.2653e-46
Gadd45b	1.43252	0.824	0.231	4.80166e-46
Nfkbia	1.64969	0.862	0.354	9.0786e-45
Tap1	0.747221	0.704	0.105	1.06642e-44
Gbp7	1.14825	0.761	0.177	3.76455e-43
Neurl3	1.31377	0.522	0.013	5.19288e-43
Gbp5	0.570661	0.472	0	1.66739e-41
Cxcl10	1.42876	0.465	0.003	1.24303e-39
Gbp10	0.49811	0.459	0.003	2.39604e-39
Cebpd	1.39258	0.786	0.271	5.58385e-39
Hspa1b	1.5585	0.616	0.072	1.57642e-38
Stat1	0.934578	0.767	0.233	1.96062e-38
Hspa1a	1.73682	0.629	0.088	6.10047e-37
Zbp1	0.636848	0.472	0.016	2.28475e-36
Pnmal2	-0.888913	0.365	0.847	2.70322e-36
Tgtp1	0.423483	0.421	0	3.64447e-36
Defb1	1.07819	0.698	0.158	9.00988e-36
Fam183b	-0.929468	0.428	0.853	1.22011e-34
Ndufa4	-0.85874	0.509	0.952	1.67835e-34
mt-Nd3	-0.884847	0.792	0.987	7.37477e-34
Tmem140	0.566097	0.591	0.091	1.68192e-33
Psmb9	0.853716	0.755	0.255	2.38198e-33
Ifi47	0.506672	0.428	0.011	3.01396e-33
Litaf	0.525351	0.572	0.083	1.03289e-32
Psmb8	1.20991	0.855	0.566	9.0986e-32
Ddit3	0.779265	0.83	0.322	1.59194e-31
Kcnk16	-0.928833	0.182	0.74	2.68693e-31
Dbpht2	-0.938437	0.182	0.743	2.90752e-31
Nos2	0.607378	0.371	0	5.58407e-31
Mt2	1.54946	0.874	0.434	3.0993e-30
Socs1	0.518709	0.434	0.027	1.6762e-29
Isl1	-0.96428	0.604	0.89	1.85045e-29
Cyb5r3	-0.764326	0.503	0.869	2.20276e-29
Vmp1	1.01819	0.843	0.515	7.08657e-29
Mageh1	-0.754741	0.528	0.871	8.66203e-29
Znrf1	0.636054	0.805	0.354	1.79841e-28
Rps20	0.497362	0.994	0.997	2.98371e-28
Atp1a1	-0.735118	0.648	0.933	3.10374e-28
Tmed3	-0.920153	0.811	0.922	3.94606e-28
C1ra	0.472446	0.447	0.038	5.54106e-28
Stat2	0.482082	0.635	0.147	6.04318e-28
Cplx2	-0.746523	0.434	0.828	9.57727e-28
Ucp2	-0.784506	0.522	0.853	1.09713e-27
Pabpc1	0.695349	0.943	0.869	2.13949e-27
Ostc	-0.775496	0.642	0.909	2.24456e-27
Etv1	-0.852949	0.616	0.898	2.82033e-27
Maged1	-0.683416	0.868	0.968	3.56483e-27
Birc3	0.459576	0.465	0.051	5.03064e-27
Slc2a5	-0.709198	0.358	0.804	5.69182e-27
mt-Nd1	-0.682117	0.956	0.989	1.50551e-26
Nlrc5	0.257135	0.346	0.005	1.67797e-26
mt-Nd2	-0.643067	0.981	0.995	4.16848e-26
Peg3	-0.766484	0.943	0.989	4.61885e-26
Clic4	0.698622	0.818	0.413	7.98288e-26
Mt1	1.54617	0.981	0.807	9.69063e-26
Bsg	-0.596032	0.975	0.976	1.5129e-25
Syt13	-0.740129	0.579	0.895	2.16226e-25
Abcc8	-0.719883	0.811	0.925	2.51862e-25
Sqstm1	0.754287	0.937	0.7	4.69409e-25
Ube2l6	0.489429	0.686	0.198	6.00038e-25
Xaf1	0.478227	0.553	0.11	7.57825e-25
Ankrd33b	0.936195	0.648	0.19	8.22381e-25
Hist3h2ba	-0.738253	0.245	0.718	1.23274e-24
Scgn	-0.701675	0.34	0.748	1.79567e-24
Tm4sf4	-0.861941	0.648	0.903	2.95207e-24
H2-Q4	0.548006	0.585	0.137	3.76201e-24
Rpl37	0.583633	0.987	0.984	3.96552e-24
Ccl2	1.39728	0.321	0.005	5.24288e-24
Ddx5	-0.50029	0.956	0.987	6.03241e-24
Parp14	0.702342	0.654	0.217	2.43884e-23
Cxcl16	0.459981	0.365	0.024	3.55926e-23
Pfkfb3	0.4454	0.509	0.088	5.84329e-23
Tap2	0.621062	0.711	0.292	6.28263e-23
Hamp	1.98001	0.484	0.088	1.10617e-22
Meis2	-0.676723	0.692	0.917	2.14935e-22
Rpl17	0.506472	0.994	0.997	2.60218e-22
Itm2b	-0.557762	0.987	0.989	3.05298e-22
Atpif1	-0.494111	0.931	0.954	1.02726e-21
Irgm2	0.376724	0.472	0.083	1.08141e-21
Stom	0.267632	0.314	0.011	1.32648e-21
Cfb	0.581484	0.358	0.027	1.51249e-21
Psme1	0.646242	0.937	0.74	1.85566e-21
Rps27	0.52764	0.969	0.995	1.95833e-21
Pbxip1	-0.710949	0.403	0.769	3.82294e-21
Dtx3l	0.442825	0.509	0.107	4.36906e-21
Cd40	0.300112	0.289	0.005	5.07926e-21
Nampt	0.54237	0.761	0.357	7.09215e-21
Snx10	0.699369	0.824	0.496	7.33029e-21
9930111J21Rik2	0.25798	0.296	0.008	8.01363e-21
mt-Cytb	-0.519732	0.981	0.995	8.0151e-21
Ghitm	0.615779	0.843	0.52	1.81959e-20
Nupr1	0.817282	0.528	0.118	2.35171e-20
Rps15a	0.499838	1	1	2.88198e-20
Ccnd2	-0.65831	0.843	0.933	7.30623e-20
Mlkl	0.331213	0.421	0.062	8.50958e-20
Tmsb4x	-0.972856	0.868	0.946	8.56438e-20
H2-Q6	0.363783	0.358	0.032	9.16125e-20
Cebpb	0.832453	0.811	0.458	1.72902e-19
Rps18	0.544868	0.994	0.989	1.92875e-19
Mpp6	0.517798	0.748	0.308	1.98983e-19
Snhg12	0.592148	0.799	0.354	2.45441e-19
Gria2	-0.589481	0.321	0.764	2.56908e-19
Hist1h1c	-0.808264	0.308	0.692	2.91829e-19
Pnmal1	-0.486303	0.157	0.617	4.15152e-19
Eci2	-0.598164	0.44	0.772	5.0041e-19
Atp5j	-0.481231	0.881	0.954	6.12443e-19
H2-D1	0.758459	0.981	0.965	9.0387e-19
Nfkbiz	0.415088	0.623	0.193	1.08145e-18
Sub1	-0.54002	0.73	0.922	1.17721e-18
Arg1	-1.28353	0.157	0.609	1.18479e-18
Tnfaip3	0.271339	0.314	0.021	1.40499e-18
Isg15	0.643757	0.308	0.021	2.18661e-18
Tifa	0.273544	0.27	0.008	2.2371e-18
Chmp4b	0.51259	0.881	0.641	2.68212e-18
Gmpr	-0.496555	0.208	0.641	2.78875e-18
Rpl3	0.406954	0.962	0.973	3.34773e-18
Zmynd8	-0.569104	0.396	0.748	4.66792e-18
Rpl36	0.460106	0.975	0.989	6.12383e-18
Rps2	0.410786	0.975	0.987	7.10438e-18
Csf1	0.286182	0.34	0.035	1.29104e-17
Camk2b	-0.54996	0.478	0.783	2.05818e-17
Basp1	0.880515	0.862	0.568	3.2098e-17
Cirbp	-0.491617	0.409	0.761	3.3496e-17
H2-Q7	0.66503	0.528	0.139	3.43315e-17
Nedd4	-0.480342	0.843	0.92	3.59856e-17
Pigp	-0.511995	0.503	0.804	4.6872e-17
Tra2a	0.66097	0.862	0.622	4.98814e-17
Sphkap	-0.75396	0.44	0.727	5.66195e-17
Steap4	0.388899	0.321	0.029	5.75787e-17
Rpl35a	0.436855	0.987	1	5.87886e-17
Hmox1	0.644821	0.509	0.131	6.10377e-17
Pam	-0.569785	0.943	0.987	6.47727e-17
Rps23	0.446608	0.994	0.995	6.89831e-17
Ifitm3	0.880517	0.358	0.054	9.52475e-17
Stard10	-0.552231	0.522	0.799	1.00911e-16
Dusp4	0.488049	0.384	0.059	1.0155e-16
Isg20	0.719541	0.836	0.665	1.35089e-16
Acly	-0.591769	0.748	0.925	1.39149e-16
Rpl34	0.423831	0.981	0.987	1.47095e-16
Ifit2	0.457142	0.27	0.013	1.85326e-16
Sec61b	-0.491955	0.937	0.954	2.16555e-16
Chd4	-0.528859	0.553	0.828	2.26439e-16
Unc80	-0.531731	0.371	0.716	2.31173e-16
Zcrb1	-0.505096	0.792	0.925	2.94272e-16
Zcchc18	-0.652771	0.346	0.697	3.03248e-16
Maff	0.389417	0.516	0.137	3.40877e-16
Mrfap1	-0.418555	0.95	0.973	4.10254e-16
Tecr	-0.50089	0.667	0.855	4.77789e-16
Fas	0.27442	0.352	0.048	5.00304e-16
Ccng2	0.407038	0.384	0.064	5.01014e-16
Sbno2	0.382793	0.654	0.257	6.51466e-16
Rnf213	0.272985	0.553	0.158	7.02756e-16
Krt18	0.631676	0.937	0.831	7.2483e-16
Igfbp7	-0.746913	0.654	0.89	7.44903e-16
Epb41l4aos	0.357196	0.56	0.158	7.50743e-16
Slc16a10	-0.499675	0.459	0.759	7.64179e-16
Calm1	-0.409546	0.981	0.984	7.69507e-16
Oasl2	0.267677	0.314	0.035	8.17115e-16
Srsf5	-0.457603	0.83	0.922	9.29442e-16
C1qtnf4	-0.493465	0.484	0.802	9.36132e-16
Atraid	-0.502751	0.642	0.828	1.0396e-15
Sh3glb1	0.488813	0.912	0.767	1.14317e-15
Ifit3	0.48894	0.327	0.038	1.17653e-15
Mrln	-0.582244	0.126	0.534	1.86513e-15
Mrps33	-0.462629	0.792	0.887	2.23641e-15
Rack1	0.463114	0.987	0.979	2.38396e-15
Cd82	0.422731	0.736	0.357	2.55268e-15
Tapbpl	0.506696	0.723	0.375	2.9623e-15
Rpl24	0.332421	0.987	0.976	3.55658e-15
Rpl27a	0.382104	0.987	0.995	4.58856e-15
Rpl23	0.361465	0.987	0.992	4.90999e-15
Cd74	0.55189	0.327	0.043	5.78723e-15
Gsap	0.311906	0.459	0.115	1.05853e-14
Hepacam2	-0.452577	0.094	0.496	1.06925e-14
Calm2	-0.410507	0.906	0.936	1.13724e-14
Ndufc2	-0.502903	0.805	0.92	1.17212e-14
Pcbd1	-0.506771	0.698	0.858	1.39153e-14
Rtp4	0.475598	0.522	0.15	1.43169e-14
Mtch1	-0.455413	0.767	0.893	1.6058e-14
Psme2	0.619807	0.899	0.783	1.69345e-14
Rpn2	-0.531823	0.654	0.842	1.84208e-14
Ppib	-0.49803	0.623	0.855	2.00839e-14
Mydgf	-0.48711	0.566	0.828	2.04218e-14
Fau	0.321804	0.975	0.997	2.71074e-14
Rcn3	-0.448151	0.075	0.472	2.9307e-14
Rtn4	0.570739	0.906	0.743	3.09781e-14
Rplp2	0.436579	0.994	0.989	3.1465e-14
Rps14	0.448909	1	0.995	3.19908e-14
Rps27a	0.366876	0.969	0.997	3.42711e-14
Serf2	-0.437502	0.943	0.973	3.59504e-14
Gnl3	0.548283	0.818	0.52	3.6075e-14
Jund	-0.499866	0.862	0.957	3.66936e-14
2410006H16Rik	1.01345	0.553	0.228	4.07929e-14
Cd81	-0.462386	0.868	0.938	4.56116e-14
Swi5	-0.451541	0.912	0.936	4.67366e-14
Tnip1	0.334189	0.579	0.206	4.8948e-14
Cnpy2	-0.452839	0.792	0.903	4.89756e-14
Gla	0.311518	0.547	0.172	4.93242e-14
Rpl39	0.389848	0.981	0.984	5.10428e-14
Nenf	-0.456744	0.881	0.938	5.66529e-14
Rnd3	0.352117	0.453	0.118	5.92744e-14
Cebpg	0.460708	0.836	0.483	6.10636e-14
Pyy	-1.15448	0.918	0.987	6.29391e-14
Coa3	-0.448482	0.774	0.903	8.74224e-14
Cxxc5	-0.481824	0.34	0.694	9.76418e-14
Psmb10	0.565378	0.824	0.59	9.98018e-14
Grina	0.406109	0.805	0.507	1.73459e-13
H2-T23	0.930779	0.862	0.654	1.80489e-13
Sfrp5	-0.666691	0.151	0.515	2.20184e-13
Rpl9	0.375157	0.981	0.989	2.4775e-13
mt-Nd4	-0.385592	0.994	0.995	2.81846e-13
Snhg1	0.525739	0.535	0.209	2.8455e-13
Samd9l	0.501494	0.648	0.295	3.03622e-13
Ndufc1	-0.465815	0.635	0.847	3.08692e-13
Arl3	-0.441578	0.711	0.842	3.152e-13
Ndufb4	-0.469923	0.673	0.836	3.769e-13
Arsb	-0.405372	0.201	0.574	4.49631e-13
AW112010	0.600409	0.321	0.054	4.66641e-13
Tmem258	-0.536146	0.654	0.823	4.87011e-13
Rpl28	0.396913	0.975	0.987	4.88714e-13
Oaz1	-0.358694	0.969	0.992	5.01928e-13
March5	0.526385	0.843	0.689	5.4577e-13
Tmem59	-0.451522	0.868	0.936	5.68293e-13
Smarca1	-0.514208	0.226	0.582	6.65345e-13
Wdr6	-0.453714	0.264	0.614	8.4999e-13
Snhg6	0.448597	0.686	0.338	9.31571e-13
Ptov1	-0.492512	0.61	0.81	9.55495e-13
Hsp90aa1	0.714363	0.994	0.971	9.94147e-13
Sumo2	-0.460085	0.874	0.949	9.96134e-13
Ripk2	0.259976	0.365	0.075	1.13717e-12
Rmdn3	0.349884	0.566	0.225	1.30605e-12
H1f0	-0.58379	0.403	0.71	1.51858e-12
Dad1	-0.411669	0.943	0.949	1.67376e-12
Rps5	0.379362	0.969	0.987	2.30175e-12
Cxcl1	0.456213	0.214	0.011	2.34989e-12
Ocrl	-0.503535	0.497	0.748	2.60575e-12
Rsad2	0.272749	0.308	0.046	2.684e-12
Rpl32	0.375875	0.994	0.997	2.93305e-12
Abcd3	-0.469081	0.384	0.67	3.28391e-12
Gnas	-0.477558	1	0.997	4.06663e-12
Kcnq1ot1	-0.512341	0.73	0.906	4.11549e-12
Herc6	0.420465	0.528	0.193	5.02668e-12
Rpl26	0.388396	0.994	0.989	5.76179e-12
Apobec3	0.430666	0.597	0.279	6.33111e-12
Sorbs2	-0.485757	0.182	0.536	6.44022e-12
Hist1h2bc	-0.595479	0.447	0.724	7.57127e-12
Gatsl2	-0.775379	0.126	0.472	9.03591e-12
Rplp1	0.398531	0.994	0.997	9.95025e-12
Rpl10	0.363974	0.987	0.995	1.02337e-11
Itpr1	-0.520525	0.484	0.724	1.02965e-11
Mid1ip1	-0.500798	0.472	0.735	1.05759e-11
Spin1	0.427191	0.673	0.362	1.1096e-11
Hmgb1	-0.395584	0.836	0.938	1.22863e-11
Igf2bp2	0.393299	0.503	0.166	1.60423e-11
Elob	-0.403352	0.736	0.952	1.7555e-11
Egr1	-0.719262	0.34	0.692	1.77157e-11
Trafd1	0.320486	0.642	0.298	2.08131e-11
Zfas1	0.561164	0.541	0.236	2.09737e-11
Eid1	-0.43683	0.73	0.877	2.40496e-11
Pax6	-0.49285	0.717	0.882	2.47903e-11
Mettl26	-0.392106	0.648	0.828	2.54731e-11
Atf3	0.377772	0.277	0.038	2.60299e-11
P3h4	-0.382102	0.233	0.576	2.6766e-11
Rps28	0.52402	0.975	0.981	2.73654e-11
Rpl12	0.389281	0.981	0.989	2.96662e-11
1110038B12Rik	0.325512	0.409	0.118	3.2423e-11
Smarca2	-0.491471	0.409	0.7	3.36721e-11
Vwa5b2	-0.374277	0.101	0.442	3.8192e-11
Ece1	-0.493108	0.522	0.818	4.88269e-11
Serping1	0.644051	0.824	0.63	6.07935e-11
Rpl30	0.370664	0.981	1	6.40802e-11
Slc7a14	-0.476178	0.522	0.759	6.6746e-11
Cenpv	-0.423207	0.566	0.767	7.59779e-11
Ssr2	-0.473671	0.818	0.914	1.06646e-10
Rps3	0.340408	0.962	0.981	1.08799e-10
Myl6	-0.360291	0.931	0.973	1.18133e-10
5330417C22Rik	-0.428376	0.786	0.877	1.2793e-10
Mxd4	-0.434564	0.44	0.692	1.2846e-10
Ifrd1	0.635522	0.66	0.338	1.30153e-10
2300009A05Rik	-0.407602	0.497	0.74	1.51724e-10
Usp9x	-0.434857	0.648	0.818	1.56035e-10
Atp5g3	-0.382067	0.862	0.903	1.59543e-10
Pgls	-0.416541	0.654	0.82	1.79883e-10
Rpl38	0.437897	0.975	0.989	2.04981e-10
Hexa	-0.411669	0.629	0.831	2.08989e-10
Ivns1abp	-0.498861	0.522	0.745	2.13823e-10
Klf6	0.500572	0.686	0.357	2.20587e-10
Ncam1	-0.455207	0.579	0.791	2.23105e-10
Ctsb	0.427449	0.925	0.89	2.2355e-10
Trim35	-0.411587	0.61	0.786	2.25157e-10
Ids	-0.455267	0.459	0.694	2.33588e-10
Lcn2	1.01864	0.302	0.056	2.44291e-10
Sod2	0.603906	0.855	0.764	2.52893e-10
Vcp	-0.400544	0.761	0.893	2.54175e-10
Ttc3	-0.452447	0.698	0.853	2.68895e-10
Mia3	-0.418113	0.541	0.769	2.95881e-10
Cdcp1	0.331825	0.566	0.228	3.13247e-10
Psmb5	-0.402684	0.692	0.874	3.14611e-10
H2-T22	0.455785	0.604	0.29	3.17852e-10
Hmgn3	-0.46522	0.78	0.887	3.23786e-10
Smdt1	-0.39585	0.862	0.933	3.3372e-10
Chd3	-0.40318	0.421	0.681	3.45033e-10
Ypel3	-0.395553	0.371	0.657	3.60484e-10
Uqcc2	-0.390437	0.887	0.954	3.62436e-10
Gtpbp2	0.351541	0.686	0.365	3.70118e-10
Mafk	0.26359	0.478	0.155	3.88494e-10
Oxtr	-0.450923	0.082	0.402	4.27885e-10
C1galt1c1	-0.360954	0.17	0.493	4.28427e-10
Rpl6	0.295237	1	0.989	4.30858e-10
Bambi	-0.513028	0.358	0.654	4.33144e-10
Hapln1	-0.424188	0.031	0.346	4.39568e-10
5330434G04Rik	-0.343097	0.063	0.383	4.46734e-10
Syt7	-0.363286	0.629	0.81	4.92206e-10
Creb3	0.361673	0.73	0.391	5.68779e-10
H2-K1	0.647785	0.981	0.968	6.26672e-10
Kcnmb2	-0.470493	0.182	0.509	6.60624e-10
Dio1	-0.498711	0.22	0.544	6.7162e-10
Rcan3	-0.383178	0.327	0.633	6.76826e-10
Mvp	0.419151	0.704	0.434	6.84243e-10
Serpina3n	0.253659	0.189	0.011	7.07537e-10
Prdx1	-0.366592	0.818	0.93	7.19354e-10
Rimbp2	-0.381413	0.296	0.601	7.55463e-10
Rps6	0.308763	0.981	0.992	7.7229e-10
Pdcd4	-0.452324	0.459	0.721	7.7637e-10
Creb3l2	-0.357428	0.403	0.681	8.03796e-10
Rbx1	-0.363033	0.855	0.93	8.92012e-10
Ifit1	0.473887	0.421	0.137	8.95107e-10
Rps19	0.293298	0.987	0.995	9.25918e-10
Psmb3	-0.394521	0.61	0.81	9.28804e-10
Ftl1	0.461395	0.987	0.997	9.50516e-10
Rps13	0.315707	1	0.989	1.09117e-09
Cpe	0.375384	0.994	0.984	1.15513e-09
Il18bp	0.516001	0.623	0.33	1.16061e-09
Anapc5	-0.393861	0.522	0.74	1.16429e-09
Tpt1	0.273896	0.994	1	1.20564e-09
Rab7	0.395597	0.893	0.769	1.32485e-09
Dnajb1	0.520355	0.56	0.26	1.34199e-09
mt-Nd4l	-0.384949	0.623	0.845	1.38596e-09
Scd2	-0.416271	0.258	0.579	1.51246e-09
Rab3a	-0.371312	0.189	0.517	1.53649e-09
Dut	-0.375849	0.472	0.718	1.61404e-09
Rpl31	0.390958	0.969	0.941	1.64156e-09
Sfpq	-0.444031	0.597	0.777	1.67816e-09
Mgat4b	0.302845	0.591	0.282	1.76154e-09
Zfhx2	-0.399672	0.352	0.63	1.80823e-09
Slc25a4	-0.312378	0.843	0.928	1.82192e-09
Hist1h1e	-0.505464	0.289	0.59	1.8668e-09
Grpel2	0.387603	0.566	0.263	1.87655e-09
Rpl29	0.304448	0.981	0.979	2.00796e-09
Junb	0.540723	0.862	0.609	2.18982e-09
Pla2g2f	-0.326032	0.113	0.445	2.23626e-09
Sat1	0.579325	0.73	0.413	2.23792e-09
Atp1b1	-0.464585	0.66	0.847	2.24457e-09
Atp8b1	-0.405489	0.371	0.662	2.24857e-09
Sars	0.387127	0.868	0.657	2.32064e-09
Cxxc4	-0.410454	0.226	0.536	2.41226e-09
Chic1	-0.417735	0.56	0.753	2.46788e-09
Cfap36	-0.377956	0.623	0.796	2.64042e-09
Scg3	-0.382004	0.956	0.965	2.67033e-09
Ndufb11	-0.322271	0.912	0.954	2.78685e-09
Mlec	-0.386582	0.604	0.777	3.17837e-09
Gm45159	0.661589	0.585	0.287	3.28311e-09
Shb	0.307786	0.629	0.303	3.3506e-09
Nav2	-0.380013	0.648	0.812	3.45895e-09
Rnf115	0.405004	0.748	0.461	3.58351e-09
Rpl18a	0.296333	0.987	0.992	3.63132e-09
Unc50	-0.350869	0.421	0.676	3.87697e-09
Cltc	-0.406244	0.723	0.882	4.44097e-09
H3f3b	-0.371816	0.987	0.981	4.54928e-09
Rtn3	-0.321572	0.73	0.853	4.63334e-09
Eif4ebp1	0.31135	0.579	0.265	4.64606e-09
Sox4	-0.445032	0.214	0.528	4.76485e-09
Cryba2	-0.584085	0.233	0.531	4.8419e-09
Ddx6	-0.398808	0.629	0.812	4.97379e-09
Ralgds	0.383835	0.585	0.273	5.86181e-09
Arpc1a	-0.362332	0.843	0.909	6.07198e-09
Ube2d3	0.31061	0.975	0.93	6.14473e-09
Pim1	0.290168	0.365	0.097	6.72514e-09
Golim4	-0.434554	0.403	0.681	6.86557e-09
Mapk15	-0.319293	0.088	0.41	6.89491e-09
Spint2	-0.359107	0.931	0.96	7.46972e-09
Rplp0	0.341443	0.981	0.984	7.52717e-09
Fnip1	0.400334	0.673	0.359	7.74229e-09
Nefm	-0.425756	0.195	0.523	7.91682e-09
Hspa8	0.566833	0.994	0.957	9.46188e-09
Ndufa11	-0.358587	0.78	0.871	9.89107e-09
Spcs3	-0.387051	0.44	0.697	1.00464e-08
Ndufa8	-0.383206	0.698	0.85	1.08019e-08
Ift20	-0.378686	0.755	0.855	1.20908e-08
Ubb	0.469875	1	0.976	1.25987e-08
Rps29	0.358783	0.987	0.995	1.30382e-08
Aga	-0.395598	0.642	0.807	1.32016e-08
Akap9	-0.385067	0.73	0.898	1.54808e-08
Rps8	0.27394	0.994	0.995	1.55682e-08
Dbp	-0.437206	0.145	0.45	1.56798e-08
Plaat3	0.401474	0.478	0.209	1.56915e-08
Glul	0.614379	0.717	0.504	1.62502e-08
Rab37	-0.331652	0.157	0.48	1.86845e-08
Eef1a1	0.281876	0.994	1	2.03372e-08
Uqcr11	-0.411571	0.786	0.914	2.34297e-08
Fam3c	-0.349266	0.283	0.579	2.42618e-08
Ss18l2	-0.337478	0.415	0.665	2.47908e-08
Rab5c	0.32679	0.761	0.453	2.54732e-08
Hspe1	0.543755	0.95	0.901	2.59987e-08
Copb2	-0.355135	0.774	0.893	2.60052e-08
Arf5	-0.353545	0.881	0.938	2.62523e-08
Ctxn2	-0.265365	0.069	0.375	2.77121e-08
Tm9sf3	-0.391971	0.723	0.874	2.96104e-08
Rps11	0.317685	0.962	0.979	3.00732e-08
Ikbip	-0.398563	0.403	0.657	3.19319e-08
Rpl7	0.353853	0.987	0.981	3.51896e-08
Dag1	-0.319656	0.252	0.552	4.04088e-08
Kif12	-0.385451	0.302	0.579	4.22454e-08
Runx1t1	-0.435822	0.201	0.493	4.45233e-08
Atg14	0.259639	0.384	0.115	4.68695e-08
Gas5	0.896895	0.616	0.405	4.7581e-08
Dbi	-0.417828	0.604	0.788	5.09107e-08
Spon2	-0.26422	0.019	0.295	5.26579e-08
Tsn	-0.36147	0.547	0.769	5.39327e-08
Gtf2i	-0.396342	0.459	0.684	5.62564e-08
Ldlr	-0.438913	0.314	0.601	5.65321e-08
Prnp	-0.387708	0.805	0.877	5.73368e-08
Rap1gap2	-0.430175	0.535	0.764	5.98467e-08
Ndufb3	-0.35566	0.818	0.895	6.01791e-08
Trappc2l	-0.369823	0.654	0.807	6.30231e-08
Map3k15	-0.480664	0.34	0.59	6.32894e-08
Ttc9c	0.255786	0.472	0.177	6.39314e-08
Anapc13	-0.436151	0.472	0.7	6.52167e-08
F11r	0.261752	0.491	0.209	6.59963e-08
Tubb5	0.470526	0.881	0.753	6.82637e-08
Eif6	0.418641	0.792	0.619	7.5694e-08
Chchd2	-0.287689	0.95	0.984	7.75266e-08
Irf7	0.280091	0.346	0.094	7.94527e-08
Tcaf1	-0.377928	0.384	0.646	7.98645e-08
Calm3	-0.364785	0.799	0.895	8.23056e-08
Trim12a	0.260508	0.358	0.105	9.06341e-08
Hnrnpk	-0.333285	0.906	0.925	9.14751e-08
Bhlhe40	0.313802	0.497	0.209	9.25761e-08
Rps27rt	0.367505	0.755	0.504	9.58788e-08
Zbtb20	-0.324815	0.862	0.952	9.7953e-08
Gm47283	0.475806	0.717	0.496	1.0326e-07
Cldn4	0.579827	0.635	0.383	1.05379e-07
Rps7	0.336225	0.987	1	1.09728e-07
Rpl27	0.518653	0.962	0.914	1.10664e-07
Gars	-0.378849	0.522	0.727	1.1461e-07
Rab27a	-0.396081	0.321	0.571	1.27267e-07
Fkbp4	-0.371443	0.692	0.855	1.3806e-07
Tmem147	-0.299404	0.421	0.662	1.63771e-07
0610009B22Rik	-0.333788	0.428	0.662	1.69751e-07
Tubb3	0.335595	0.264	0.054	1.80319e-07
Mast4	0.53746	0.843	0.681	2.04639e-07
Ccnd1	-0.410694	0.453	0.673	2.16426e-07
Entpd3	0.302367	0.516	0.228	2.29294e-07
Bst2	0.598495	0.604	0.338	2.31105e-07
Rps21	0.332266	0.987	0.989	2.33663e-07
Ubl5	-0.349072	0.887	0.917	2.34329e-07
Lrrc10b	-0.376404	0.214	0.512	2.35353e-07
Rpl19	0.297678	0.994	0.997	2.73431e-07
Gm5617	-0.387063	0.484	0.681	2.84748e-07
St13	0.381152	0.912	0.786	3.01716e-07
Sorcs2	-0.286401	0.101	0.397	3.15165e-07
Tvp23b	-0.340744	0.491	0.708	3.15207e-07
Ndufv3	-0.407553	0.692	0.845	3.25247e-07
Serpina10	0.450365	0.849	0.681	3.27639e-07
Mapk6	0.265456	0.604	0.3	3.31232e-07
Bola1	-0.299651	0.321	0.59	3.48137e-07
Hint2	-0.33126	0.453	0.67	3.54067e-07
F830016B08Rik	0.294489	0.119	0	3.75885e-07
Ltf	0.290881	0.119	0	3.75885e-07
Ndst4	-0.309124	0.101	0.386	3.88992e-07
Rpl37a	0.288228	0.987	0.995	4.0026e-07
Tapbp	0.43631	0.843	0.783	4.1668e-07
Ndufb7	-0.314866	0.78	0.895	4.32561e-07
Macf1	-0.423911	0.44	0.665	4.81171e-07
Smc3	-0.359511	0.516	0.708	5.0025e-07
Hsp90ab1	0.336329	1	0.987	5.10106e-07
Slc7a8	-0.429228	0.226	0.499	5.18044e-07
Rhou	0.460302	0.736	0.456	5.31273e-07
B4galt6	-0.357824	0.365	0.622	5.38149e-07
Rock1	-0.386469	0.698	0.853	5.66651e-07
Atf5	0.340427	0.66	0.399	5.80737e-07
Btf3	0.267295	0.95	0.96	5.85591e-07
Mbd3	-0.363104	0.421	0.657	6.10226e-07
Mrpl36	-0.341386	0.585	0.775	6.13575e-07
Ogdh	-0.323279	0.365	0.601	6.7114e-07
2900097C17Rik	-0.335903	0.667	0.769	7.598e-07
Srrm2	-0.339026	0.862	0.952	8.05645e-07
Cops6	-0.298891	0.264	0.536	8.0601e-07
Tnfrsf12a	0.555008	0.78	0.531	8.06145e-07
Rps16	0.298978	0.987	0.997	8.10067e-07
Elf3	0.275888	0.459	0.193	8.57147e-07
Elof1	-0.359631	0.547	0.751	8.69465e-07
Rpl5	0.360408	0.994	0.992	8.71843e-07
Ctnnb1	0.377802	0.899	0.807	9.07327e-07
Vgf	0.670752	0.723	0.466	9.15049e-07
Tram1	-0.372025	0.717	0.871	9.44591e-07
Msi2	-0.351553	0.767	0.853	9.4826e-07
Ptms	-0.376137	0.811	0.893	9.77143e-07
Nkx2-2	-0.358217	0.252	0.509	1.00319e-06
Glo1	-0.34878	0.535	0.724	1.05808e-06
Polr2j	-0.318592	0.465	0.678	1.15796e-06
Fnip2	0.358108	0.522	0.241	1.16789e-06
Man1a	-0.354712	0.352	0.587	1.17549e-06
Sec31a	-0.340819	0.591	0.769	1.19779e-06
Fos	-0.419759	0.151	0.45	1.26774e-06
Lman2	-0.321338	0.528	0.735	1.45793e-06
Smim14	-0.352721	0.761	0.877	1.55004e-06
Sowahc	0.461528	0.679	0.397	1.62176e-06
Tnrc6b	-0.345974	0.516	0.753	1.72139e-06
Tspan13	-0.39141	0.648	0.783	1.79339e-06
Pnrc1	0.532402	0.862	0.764	1.82073e-06
Hsp90b1	-0.327961	0.969	0.971	1.84347e-06
Ndufa6	-0.31528	0.893	0.949	1.91718e-06
Hmces	0.257317	0.642	0.359	1.97238e-06
Ppdpf	-0.34028	0.346	0.579	2.00065e-06
Cacna1a	-0.30533	0.258	0.536	2.03545e-06
Gm42418	0.441051	1	1	2.10911e-06
Cisd1	-0.292433	0.792	0.89	2.11971e-06
Gadd45g	0.616943	0.736	0.542	2.15827e-06
Top2b	-0.326234	0.403	0.619	2.19894e-06
Ccl5	1.17181	0.176	0.021	2.47038e-06
Gstz1	-0.307246	0.289	0.544	2.49268e-06
Lrpap1	-0.350978	0.604	0.772	2.49746e-06
Mrpl41	-0.320149	0.403	0.63	2.55421e-06
Zbtb4	-0.360333	0.308	0.56	2.5871e-06
Tmem27	-1.24133	0.346	0.547	2.69133e-06
Grb2	0.312007	0.786	0.579	2.75009e-06
Atp5o.1	-0.452555	0.182	0.44	3.22145e-06
Ghr	-0.397673	0.358	0.576	3.22806e-06
Rpl13	0.267853	0.994	0.997	3.26313e-06
Dnajc3	-0.327363	0.843	0.903	3.50569e-06
Ndufa7	-0.306718	0.824	0.914	3.59803e-06
Cox6a1	-0.370088	0.881	0.903	3.78928e-06
Atp11a	0.26777	0.535	0.26	3.91238e-06
Tbrg1	0.31961	0.887	0.861	3.9684e-06
Trp53inp2	-0.340164	0.314	0.558	4.11059e-06
Gnao1	-0.328488	0.679	0.823	4.93762e-06
Guk1	-0.336063	0.761	0.845	5.30792e-06
Selenom	-0.389198	0.723	0.853	5.51675e-06
Man2a1	-0.316008	0.189	0.453	5.54771e-06
Slc25a5	-0.391512	0.843	0.917	5.62736e-06
Tmem14c	-0.322264	0.535	0.732	5.8403e-06
Ier2	-0.583956	0.296	0.566	5.98725e-06
Sdcbp	0.314686	0.874	0.729	6.06198e-06
Sesn3	-0.331583	0.403	0.622	6.45703e-06
Ncor1	-0.334592	0.83	0.893	6.52294e-06
Atp5g1	-0.316029	0.899	0.933	7.15215e-06
Npm1	0.302494	0.962	0.965	7.32974e-06
Aes	-0.668333	0.321	0.542	7.43644e-06
Hpgds	0.299596	0.396	0.158	7.46705e-06
Gnb2	-0.327232	0.912	0.941	7.55731e-06
Suclg1	-0.292233	0.673	0.81	7.95622e-06
Efcab1	-0.321788	0.277	0.525	8.23193e-06
4930539E08Rik	0.473803	0.245	0.059	8.43212e-06
Rpa3	-0.258357	0.157	0.421	9.76679e-06
Tma7	-0.314094	0.849	0.917	1.06022e-05
Rap1gap	-0.301092	0.208	0.475	1.07651e-05
Cnot6l	-0.349866	0.698	0.826	1.07988e-05
Slc38a4	-0.442588	0.283	0.52	1.08306e-05
Gstt1	-0.267549	0.226	0.491	1.1353e-05
Scp2	-0.33884	0.748	0.847	1.151e-05
Acat1	-0.322871	0.327	0.568	1.23641e-05
Mrpl34	-0.261542	0.459	0.689	1.23914e-05
Hivep3	0.302374	0.572	0.319	1.24564e-05
Gpr180	-0.305912	0.17	0.416	1.29384e-05
Ndufs5	-0.286352	0.874	0.909	1.33561e-05
Twf1	-0.328771	0.472	0.668	1.55098e-05
Atp5l	-0.283573	0.95	0.965	1.61355e-05
Tceal3	-0.314751	0.296	0.566	1.64678e-05
Snf8	-0.330403	0.484	0.702	1.68435e-05
Cpn1	-0.295111	0.333	0.563	1.70186e-05
Vps37b	0.334727	0.415	0.18	1.75262e-05
Rpl22l1	0.299168	0.962	0.936	1.78976e-05
Trappc4	-0.26408	0.415	0.665	1.83055e-05
Rps3a1	0.286054	0.981	0.995	1.89733e-05
Coq7	-0.295014	0.289	0.531	1.90454e-05
Il1r1	-0.424647	0.522	0.681	1.90975e-05
Jak2	0.254964	0.447	0.185	1.97182e-05
Srsf3	-0.342535	0.792	0.874	2.00734e-05
Atp6ap2	0.290091	0.962	0.858	2.15568e-05
Erlec1	-0.326456	0.654	0.756	2.157e-05
Ndufs7	-0.318055	0.66	0.796	2.27225e-05
Gnptg	-0.327421	0.698	0.804	2.47424e-05
Lsm6	-0.35559	0.818	0.877	2.47862e-05
Cox8a	-0.264883	0.962	0.981	2.51196e-05
Pts	-0.298775	0.516	0.7	2.61426e-05
Fam174a	-0.320021	0.509	0.694	2.70327e-05
Anp32a	-0.327253	0.623	0.761	2.87876e-05
Cacna2d1	-0.349981	0.484	0.657	2.91298e-05
Hif1a	0.373798	0.73	0.485	3.21482e-05
Dnajc12	-0.348625	0.604	0.775	3.21684e-05
Riok3	0.321362	0.792	0.56	3.23567e-05
Vkorc1	-0.363459	0.415	0.606	3.32452e-05
Pbrm1	-0.274754	0.635	0.772	3.48315e-05
Idnk	0.256541	0.692	0.434	3.51302e-05
Btg1	0.370293	0.836	0.576	3.53961e-05
Slc16a12	-0.274732	0.277	0.515	3.98471e-05
Map2	-0.371169	0.509	0.692	4.12347e-05
Cox5b	-0.285591	0.887	0.914	4.58604e-05
Papss1	-0.323705	0.308	0.52	4.59433e-05
Abhd8	-0.256935	0.314	0.555	4.70502e-05
Ncald	-0.348561	0.371	0.622	5.00637e-05
Taldo1	-0.292606	0.686	0.799	5.07074e-05
Nsd1	-0.319235	0.566	0.737	5.16884e-05
Avl9	0.346036	0.742	0.466	5.23063e-05
Ptprt	-0.318479	0.214	0.453	5.92967e-05
Ppp1r15a	0.349481	0.597	0.343	5.93647e-05
Ppp1r9a	-0.35668	0.283	0.512	6.02798e-05
Ins1	1.56613	0.994	0.989	6.16583e-05
Syp	-0.268931	0.327	0.544	6.2096e-05
Odc1	0.351939	0.755	0.539	6.78103e-05
Txndc5	-0.319464	0.44	0.641	6.84113e-05
Atf4	0.349951	0.881	0.783	6.86112e-05
Lamtor2	-0.316295	0.742	0.831	7.3318e-05
Bptf	-0.344999	0.648	0.767	7.41868e-05
Lars2	0.418404	0.881	0.627	7.43958e-05
Atp6v1b2	0.415617	0.849	0.748	7.73895e-05
Tspan8	-0.538759	0.428	0.635	7.85541e-05
Clta	0.267477	0.956	0.936	7.97907e-05
Imp3	-0.311968	0.61	0.759	9.02573e-05
Timp1	0.384916	0.208	0.046	9.03933e-05
Hagh	-0.290953	0.591	0.743	9.20012e-05
Cenpb	-0.268451	0.384	0.611	9.24858e-05
Rps15	0.270474	0.987	0.981	9.54026e-05
Fmc1	-0.320199	0.421	0.611	9.69083e-05
Btg2	-0.58109	0.698	0.769	9.93419e-05
Zdbf2	-0.369153	0.535	0.708	0.000100967
Chrac1	-0.264959	0.346	0.598	0.000101383
Neat1	0.71844	0.887	0.828	0.000106937
Aco2	-0.307048	0.535	0.71	0.000107451
Cystm1	0.263905	0.956	0.936	0.000108821
Hectd1	-0.269204	0.56	0.721	0.00011194
Pdia4	-0.32556	0.535	0.729	0.000113242
Bphl	-0.250845	0.189	0.426	0.000115959
Mrps12	-0.282169	0.597	0.769	0.000121752
Fxyd6	-0.387393	0.44	0.633	0.000128082
1110065P20Rik	-0.327105	0.522	0.684	0.000129867
Lrpprc	-0.329589	0.258	0.493	0.00013439
Cbr1	-0.267421	0.258	0.488	0.000136015
Ociad2	-0.364231	0.289	0.496	0.000137462
Atxn10	-0.296128	0.723	0.836	0.000138039
Rps25	0.267362	0.962	0.984	0.000138654
Csnk1a1	-0.279225	0.855	0.906	0.000140406
Pbx1	-0.355709	0.623	0.756	0.000142005
2310039H08Rik	-0.341205	0.623	0.732	0.000142304
Eif4g1	-0.29516	0.623	0.772	0.00014341
Cops3	-0.288079	0.403	0.595	0.000144545
Ubqln2	-0.289478	0.553	0.692	0.00014593
Fam20c	-0.296986	0.415	0.609	0.000147147
Ndufs2	-0.305495	0.66	0.783	0.000150169
Gna11	-0.290699	0.654	0.764	0.000150849
Srsf6	-0.331495	0.635	0.786	0.000151102
Pcdh15	-0.253233	0.063	0.284	0.000151349
Hp1bp3	-0.296372	0.591	0.74	0.000167626
H2afv	-0.288507	0.585	0.751	0.000169148
Ddost	-0.317833	0.824	0.893	0.000170776
Leprotl1	0.307134	0.774	0.582	0.000172923
Calb1	-0.327489	0.233	0.466	0.000174095
Tm2d2	-0.30752	0.459	0.651	0.00017508
Tcea1	0.297292	0.774	0.55	0.000182284
Bnip3l	-0.330041	0.654	0.783	0.000185958
Cul5	-0.279401	0.365	0.598	0.000186128
Rnf7	-0.272933	0.723	0.836	0.000186597
Tmed4	-0.305603	0.679	0.799	0.000187211
Top1	-0.286641	0.792	0.874	0.000188218
Car8	-0.309927	0.151	0.399	0.000188484
Rps24	0.298998	1	0.997	0.000201947
Disp2	-0.339613	0.447	0.649	0.000204517
Cyb5a	-0.292	0.239	0.472	0.000210092
Vmac	-0.255543	0.101	0.322	0.000218254
Rps12	0.262617	0.981	0.997	0.00021978
Dynll1	-0.280986	0.736	0.866	0.00022855
Slc29a1	-0.291566	0.195	0.432	0.000233039
Folr1	-0.399966	0.22	0.466	0.000233103
Tuba1a	-0.350557	0.723	0.823	0.000235554
Rflna	-0.277885	0.176	0.424	0.000241445
Gna13	0.308183	0.642	0.386	0.000242501
Gnai1	-0.306928	0.252	0.469	0.000248054
Cebpzos	-0.288132	0.327	0.566	0.000279011
Rps17	0.29975	0.981	0.981	0.000289204
Hspb1	0.955146	0.333	0.126	0.000298669
H2afy	-0.288243	0.899	0.93	0.000307955
Nav1	-0.285332	0.264	0.491	0.000322808
Tusc3	-0.334091	0.698	0.786	0.000326708
Pomp	0.275498	0.969	0.882	0.000343024
Shisa5	0.393172	0.704	0.534	0.00034861
Pop5	-0.305749	0.755	0.831	0.000355513
Atp1b3	-0.292239	0.409	0.622	0.000358394
Zfp950	-0.250628	0.415	0.63	0.000363148
Jtb	-0.306436	0.566	0.721	0.000365813
Ndn	-0.315231	0.491	0.678	0.000366181
Sptssa	-0.262586	0.39	0.592	0.000388064
Gatm	-0.280684	0.132	0.362	0.000392681
Rraga	-0.291477	0.572	0.751	0.000392868
Smarcc2	-0.273337	0.352	0.568	0.000402299
Pappa2	-0.690605	0.472	0.606	0.000419162
Fbxl16	-0.271424	0.346	0.555	0.000421967
Wnt4	-0.401447	0.541	0.686	0.000442812
1500011B03Rik	-0.313147	0.39	0.59	0.000446766
Mrps28	-0.281858	0.491	0.676	0.00044697
Nfkb1	0.291243	0.591	0.349	0.00048047
Slc7a2	-0.457618	0.346	0.558	0.000501329
Chgb	-0.363069	0.969	0.989	0.000505885
Foxp1	-0.287698	0.66	0.826	0.000508577
Ssr1	-0.311853	0.73	0.855	0.000514405
Tmem256	-0.352439	0.642	0.753	0.000515238
Dync2h1	-0.272987	0.214	0.442	0.000530251
Rbbp6	-0.272832	0.648	0.777	0.000543319
Gprasp1	-0.388364	0.44	0.63	0.000545041
Eif2ak3	0.32614	0.553	0.314	0.000546645
Tesc	-0.258144	0.22	0.453	0.000550723
Tpr	-0.291991	0.786	0.885	0.000557561
Tbl1x	-0.335692	0.553	0.678	0.000571931
Hsph1	0.678213	0.667	0.515	0.000578813
Rrm2b	-0.299179	0.239	0.453	0.000579009
Rala	0.275284	0.855	0.735	0.000616634
Sst	-1.23612	0.34	0.598	0.000675839
Ffar2	-0.293708	0.151	0.367	0.000689444
Minos1	-0.500679	0.314	0.531	0.000700578
Pura	-0.273133	0.874	0.893	0.000709073
Psma7	0.258082	0.918	0.912	0.00072716
Spcs2	-0.29777	0.868	0.917	0.000730252
Ube2s	-0.270114	0.686	0.807	0.000769891
Rpsa	0.288912	1	0.995	0.000812937
Arid4a	-0.289269	0.302	0.504	0.000822301
Smim10l1	-0.283047	0.66	0.802	0.000835649
Adgrl1	-0.282342	0.208	0.429	0.000854666
Myt1l	-0.277249	0.214	0.434	0.000855233
Lman1	-0.30969	0.767	0.853	0.000963783
Gria3	-0.263432	0.22	0.434	0.000991157
Wars	0.261979	0.491	0.247	0.00101784
Hap1	-0.587876	0.56	0.678	0.00106337
Hadh	-0.416041	0.239	0.472	0.00106398
Pja1	-0.302444	0.396	0.592	0.00108724
D10Wsu102e	0.308206	0.503	0.271	0.00110295
Pla2g12a	-0.320016	0.654	0.751	0.00111042
Ppp1r14b	-0.284826	0.717	0.839	0.00115226
Snap47	-0.255198	0.465	0.622	0.00118804
Neurod1	-0.357717	0.642	0.751	0.00119618
Itfg1	-0.305672	0.56	0.676	0.00121304
Eif5	0.283041	0.95	0.914	0.00132571
Cbx5	-0.261514	0.522	0.708	0.00136136
Arl6ip1	0.301973	0.83	0.705	0.00147544
Gnaz	-0.304195	0.321	0.525	0.00153087
Tmem219	-0.263154	0.396	0.592	0.00154284
Ddc	-0.335991	0.151	0.365	0.00154452
Rpl13a	0.491338	0.937	0.898	0.00155942
Atp5a1	-0.267299	0.855	0.92	0.00156687
Eef1b2	0.261058	0.975	0.965	0.00157636
Pak3	-0.400279	0.642	0.745	0.00159673
Stx3	0.37114	0.654	0.424	0.00166634
Rapgef4	-0.261207	0.283	0.496	0.00174417
Sdhaf4	-0.30139	0.352	0.566	0.00176311
Cbfa2t3	-0.306803	0.258	0.464	0.00178409
Kif21a	-0.274473	0.742	0.799	0.00183462
Mpc1	-0.271698	0.503	0.681	0.00186381
Maged2	-0.31583	0.44	0.614	0.00187937
As3mt	-0.263397	0.352	0.528	0.00199454
BC005561	0.330071	0.78	0.587	0.00204538
Sdhb	-0.279371	0.497	0.651	0.00213231
Ehd1	0.287459	0.409	0.196	0.00222865
Calr	0.32747	0.969	0.949	0.00228258
Sptbn1	-0.279061	0.686	0.794	0.00238845
Ggh	-0.26985	0.346	0.55	0.00240939
Tshz1	-0.31919	0.39	0.587	0.00247432
Sprr1a	0.462436	0.151	0.027	0.00252426
2410015M20Rik	-0.443548	0.302	0.501	0.00258114
Kdm1a	-0.283743	0.585	0.705	0.00265091
Tceal1	-0.269381	0.208	0.424	0.00275063
Tmem107	-0.282671	0.509	0.66	0.00280667
Fuom	-0.257664	0.371	0.576	0.00284216
Pkm	-0.306106	0.975	0.965	0.00287779
Plet1	0.462612	0.195	0.051	0.00300353
Chd9	-0.276896	0.472	0.643	0.00304039
Twsg1	-0.294263	0.623	0.748	0.00305248
Pcsk2os1	-0.258988	0.642	0.78	0.00308551
Mafb	-0.764284	0.34	0.496	0.00311356
Fh1	-0.273699	0.365	0.539	0.00311555
Tm2d3	-0.278704	0.428	0.638	0.00323882
Golgb1	-0.263429	0.811	0.906	0.00328861
Pigk	-0.256322	0.296	0.499	0.00352397
Errfi1	0.452666	0.516	0.284	0.00366043
Jade1	-0.358261	0.365	0.547	0.0037365
Skil	0.29742	0.679	0.426	0.0039994
Fmnl2	0.250909	0.478	0.271	0.00400204
Deptor	-0.256798	0.321	0.496	0.00402988
Tmx4	-0.275095	0.648	0.831	0.00407209
Rnh1	0.28824	0.868	0.743	0.00409831
Nipbl	-0.291999	0.56	0.732	0.00424902
Atp6ap1	-0.268195	0.755	0.807	0.00436582
Fkbp9	-0.273578	0.509	0.646	0.00464457
Scg2	-0.367779	0.969	0.987	0.00471577
Aplp1	-0.268422	0.931	0.954	0.00473011
Pde10a	-0.46019	0.384	0.566	0.00478165
Tmsb15b2	-0.97688	0.384	0.534	0.00493471
Timm17b	-0.286685	0.333	0.523	0.00497715
Sez6l2	-0.281653	0.767	0.831	0.00506248
Cope	-0.278043	0.78	0.866	0.00510423
Ergic3	-0.267147	0.648	0.777	0.00534317
Atrx	-0.250092	0.805	0.855	0.00543946
Gatad1	-0.262804	0.478	0.643	0.0054664
Baz2b	-0.293864	0.604	0.729	0.00569201
Glrx5	-0.291378	0.497	0.635	0.00576681
Gaa	-0.274273	0.434	0.625	0.00582392
Pdx1	-0.348927	0.132	0.332	0.00599108
Fbxo9	-0.265771	0.302	0.501	0.00626231
Fam155a	-0.263426	0.195	0.405	0.006312
Naa38	-0.29398	0.421	0.55	0.00648799
Smim11	-0.29304	0.516	0.686	0.0068856
Asph	-0.277526	0.321	0.528	0.00710521
Coq2	-0.293769	0.358	0.539	0.00730011
Ppm1l	-0.253105	0.352	0.536	0.00738763
Mrps14	-0.256703	0.579	0.74	0.00783567
Rab25	-0.269112	0.547	0.668	0.00823824
Ctcf	-0.287587	0.497	0.678	0.00833811
Rpl36a	0.265467	0.956	0.957	0.00839632
Sult1d1	-0.268061	0.113	0.314	0.00895559
Rad23a	-0.285805	0.465	0.635	0.00929201
Grk3	0.262999	0.654	0.442	0.0100859
Dynlrb1	-0.266342	0.73	0.812	0.0102695
Psmd6	-0.287631	0.642	0.716	0.0104426
Gabrb3	-0.302689	0.27	0.448	0.0105808
Sppl2a	0.355954	0.698	0.499	0.0109673
Pex5l	-0.299065	0.245	0.458	0.0116902
Vps28	-0.261362	0.579	0.737	0.0121972
Snhg8	0.400238	0.566	0.375	0.0130737
Frzb	-0.317451	0.069	0.249	0.0144847
Jup	-0.284077	0.491	0.646	0.0148714
Mocs2	0.260961	0.667	0.488	0.0158065
Arx	-0.374822	0.296	0.475	0.0162306
Smc6	-0.268348	0.66	0.761	0.0164144
Swt1	0.336591	0.635	0.421	0.0165283
Txndc15	-0.250851	0.377	0.544	0.0177773
Cdk14	-0.264622	0.138	0.319	0.0178807
Hist1h1d	-0.300349	0.107	0.292	0.0187614
Tra2b	0.303655	0.83	0.668	0.0190722
Atp5j2	-0.277946	0.887	0.93	0.0194132
Immt	-0.255324	0.522	0.668	0.0210959
Tomm20	0.250904	0.906	0.917	0.0224906
Prox1	-0.284507	0.453	0.633	0.0225456
Gal	-0.345697	0.138	0.027	0.0243327
Ctsl	0.386156	0.962	0.965	0.0244573
Ganab	-0.295115	0.377	0.552	0.0251688
Psmd8	0.288231	0.855	0.745	0.0264564
Prkar1a	-0.296412	0.912	0.954	0.0264607
Rpl35	0.263797	0.943	0.941	0.0265864
Arglu1	-0.26482	0.792	0.839	0.0271702
Cyba	0.285816	0.157	0.038	0.0286743
App	-0.27035	0.931	0.914	0.0318801
Syt5	-0.289119	0.34	0.523	0.0326435
Cyfip2	-0.262214	0.453	0.63	0.0326996
Tspan5	-0.319354	0.377	0.547	0.0327183
Sumo3	-0.264503	0.711	0.828	0.0328857
Ptbp3	0.271698	0.855	0.721	0.0331949
Ugt2b34	-0.391124	0.465	0.606	0.0334398
Cadm1	-0.339456	0.44	0.63	0.0341804
Ndufb2	-0.263203	0.698	0.812	0.0348273
Neurog3	-0.265061	0.019	0.172	0.0359852
Rabgap1l	-0.26741	0.308	0.493	0.0366584
Zfp638	-0.268977	0.547	0.692	0.0384883
Ost4	-0.29054	0.78	0.834	0.0388354
Sec13	-0.256984	0.491	0.609	0.0400123
Tmem234	-0.262238	0.761	0.82	0.0407053
Stk40	0.287551	0.535	0.316	0.0437976
Ppa1	0.259058	0.761	0.66	0.0457993
Trrap	-0.250128	0.245	0.434	0.048801
Tspan7	-0.267815	0.805	0.871	0.048871
Gnaq	-0.274449	0.591	0.686	0.0511059
1110032A03Rik	-0.256465	0.252	0.429	0.0519542
Spop	-0.274253	0.459	0.617	0.0530551
Cdkn1b	-0.266246	0.39	0.547	0.0541051
Ccnl1	0.278143	0.717	0.515	0.0557614
Hnrnpf	-0.254278	0.811	0.874	0.0564813
Bhlhb9	-0.320634	0.283	0.464	0.05726
Ndufa3	-0.26355	0.352	0.512	0.0580123
Eif5b	0.268203	0.887	0.767	0.0597649
Gng12	0.281643	0.711	0.56	0.0624999
Iscu	-0.260248	0.686	0.751	0.0645041
Slc30a8	-0.745825	0.509	0.568	0.0713961
Smarca5	-0.284717	0.73	0.836	0.0727811
Tmsb15b1	-0.395042	0.321	0.477	0.0774168
Crebbp	-0.290547	0.459	0.592	0.0789382
Cbx6	-0.306452	0.547	0.638	0.0814235
Fam159b	-0.821977	0.094	0.271	0.0817533
Casc4	-0.2642	0.384	0.55	0.0859202
Hnrnpab	-0.27957	0.767	0.807	0.0876512
Atp6v0c	0.40093	0.604	0.418	0.0920571
AY036118	0.499731	0.925	0.777	0.092585
Churc1	-0.257905	0.755	0.78	0.0935151
Romo1	-0.26571	0.774	0.815	0.0945315
Nme2	0.422111	0.616	0.445	0.0983461
C1qa	-0.261886	0.245	0.426	0.100625
Cd164	0.25216	0.962	0.938	0.101189
Krcc1	-0.275428	0.579	0.718	0.103991
Upb1	-0.291402	0.484	0.622	0.106089
Slc38a2	0.250834	0.786	0.598	0.115282
Mest	-0.422323	0.094	0.26	0.132435
Helz	-0.2633	0.415	0.55	0.136199
B230219D22Rik	-0.288104	0.566	0.673	0.138629
Bmpr1a	-0.252225	0.403	0.56	0.14021
Prdx4	-0.263924	0.604	0.7	0.158832
Fkbp2	-0.270874	0.868	0.93	0.164448
Foxa2	-0.251353	0.428	0.592	0.175132
Rnf130	-0.274669	0.811	0.842	0.179182
Rogdi	-0.252785	0.245	0.416	0.19092
Mrps21	-0.25909	0.654	0.716	0.195116
Map2k2	-0.277975	0.585	0.694	0.200582
Emb	-0.281469	0.755	0.839	0.205916
Hhex	-0.500906	0.126	0.287	0.216207
S100a10	0.367061	0.616	0.45	0.253218
Arid1a	-0.259833	0.509	0.619	0.26143
Cldn7	0.301145	0.786	0.649	0.280172
Eif1a	0.265127	0.692	0.491	0.281916
5031425E22Rik	-0.260485	0.421	0.539	0.301011
Dusp8	0.257146	0.642	0.432	0.316365
Picalm	0.275104	0.704	0.542	0.328801
Mafg	0.259412	0.748	0.558	0.355325
Camk2n2	-0.260604	0.642	0.743	0.360976
Serpina7	-0.301531	0.075	0.236	0.361
Slc43a2	-0.271218	0.308	0.466	0.385794
Slc39a7	-0.308659	0.667	0.724	0.517617
Tmem176b	0.298344	0.887	0.906	0.531581
Sdc4	0.265055	0.855	0.71	0.57821
Chka	0.267987	0.761	0.646	0.582349
Cpeb4	0.284467	0.66	0.496	0.597729
Lrrn1	-0.269531	0.277	0.426	0.598473
Ptpn1	0.290256	0.761	0.654	0.631934
Wnk3	-0.396571	0.252	0.386	0.682029
Ptbp1	-0.275408	0.509	0.625	0.692726
Pde3b	-0.269118	0.453	0.566	0.712403
Lpin2	0.251135	0.585	0.405	0.729346
Tceal8	-0.261057	0.604	0.684	0.745223
Camk2d	0.28165	0.654	0.485	0.767918
Enho	-0.372913	0.201	0.351	0.78051
Ptprd	-0.258269	0.264	0.405	0.810453
Ccnl2	0.266261	0.774	0.566	0.841255
Ddb1	-0.254889	0.654	0.724	0.852846
Cd9	0.359035	0.503	0.335	0.902594
Tmem57	-0.265084	0.201	0.359	0.910493
Ins2	1.65327	1	1	1
Fgb	0.821649	0.27	0.137	1
Nts	0.614398	0.119	0.046	1
S100a6	0.483855	0.195	0.105	1
Ly6e	0.43674	0.78	0.743	1
Ptp4a1	0.43454	0.302	0.298	1
Pnp	0.370559	0.566	0.399	1
Gpx1	0.355797	0.679	0.63	1
Fth1	0.343153	0.981	0.981	1
Ubc	0.339817	0.981	0.965	1
Ifi27	0.338388	0.503	0.365	1
Gcg	0.33196	0.969	0.928	1
Arl4a	0.319817	0.73	0.547	1
Tmsb10	0.311245	0.855	0.788	1
Malat1	0.304131	1	0.997	1
Tac1	0.302314	0.126	0.032	1
Cacybp	0.289939	0.836	0.78	1
Enpp4	0.287621	0.44	0.3	1
Pla2g16	0.285282	0.296	0.322	1
Rhoc	0.275962	0.566	0.394	1
Marcks	0.269511	0.799	0.74	1
Lgmn	0.266113	0.478	0.335	1
Clic1	0.259685	0.849	0.812	1
Gdf15	0.25439	0.302	0.185	1
Msmo1	0.254137	0.604	0.472	1
Ctsz	0.253992	0.931	0.85	1
Nufip2	0.253838	0.723	0.566	1
Rwdd1	-0.25037	0.723	0.764	1
Prpf8	-0.253648	0.509	0.592	1
Anapc11	-0.254813	0.415	0.55	1
Gpd2	-0.254868	0.346	0.456	1
Zfp608	-0.255063	0.327	0.45	1
Wipi1	-0.255101	0.233	0.359	1
Rsf1	-0.255617	0.623	0.7	1
Fxyd3	-0.259591	0.27	0.397	1
Gc	-0.260819	0.78	0.81	1
Pgam1	-0.262611	0.818	0.901	1
Tspan15	-0.266561	0.465	0.563	1
Ccpg1	-0.282917	0.579	0.619	1
Stxbp5l	-0.282991	0.252	0.386	1
Commd3	-0.286784	0.553	0.646	1
Gstm1	-0.290339	0.34	0.421	1
Auts2	-0.293485	0.786	0.815	1
Id3	-0.294108	0.403	0.381	1
St18	-0.298734	0.44	0.571	1
Usmg5	-0.3049	0.314	0.466	1
Sez6l	-0.327176	0.358	0.413	1
Pgk1	-0.342036	0.673	0.802	1
Fam46a	-0.342893	0.176	0.276	1
Irx2	-0.348321	0.39	0.48	1
Cd24a	-0.37774	0.214	0.343	1
Ppy	-0.410364	0.874	0.922	1
Ly6h	-0.468817	0.113	0.209	1
Cela1	-0.478569	0.101	0.217	1
Ttr	-0.48904	0.818	0.786	1
Castor2	-0.49191	0.302	0.375	1
Cltrn	-0.746743	0.585	0.437	1

## Sheet: Non_beta_Endo_markers_S3_vs_Con
Gene	Avg log2(Fold change)	Fraction cells in S3 expressing gene	Fraction cells in Untreated Sample expressing gene	Adjusted p-value
Gbp2	2.55239	0.973	0.019	2.6157e-116
Gbp3	1.71835	0.966	0.024	2.10204e-113
Gbp4	2.09753	0.935	0.011	1.98221e-110
Iigp1	2.50726	0.894	0.005	9.56434e-104
Igtp	1.75621	0.939	0.097	3.94153e-101
Tap1	1.41471	0.943	0.105	1.03876e-100
Ifi47	1.33719	0.871	0.011	7.34851e-99
Irgm1	1.68417	0.947	0.19	8.38188e-95
Stat1	1.65927	0.954	0.233	1.85582e-94
Gbp6	1.71664	0.84	0.021	6.18873e-92
Gbp7	1.58827	0.932	0.177	1.39412e-91
Psmb8	1.9288	0.981	0.566	1.41432e-88
B2m	2.18083	0.985	0.74	2.90813e-88
H2-K1	1.49602	1	0.968	2.19626e-85
Psmb9	1.43913	0.924	0.255	4.03644e-85
H2-T23	2.03345	0.973	0.654	1.25513e-84
Zbp1	1.33439	0.783	0.016	2.48808e-83
H2-D1	1.43122	0.996	0.965	7.31751e-83
Icam1	1.529	0.745	0.011	1.1501e-78
Irgm2	0.832431	0.821	0.083	3.05009e-78
Tapbp	1.31885	0.981	0.783	4.37241e-78
Irf1	1.37809	0.928	0.311	8.28221e-76
Psmb10	1.38238	0.954	0.59	1.82164e-75
Socs1	1.1943	0.745	0.027	1.95573e-75
H2-Q7	1.39589	0.852	0.139	3.19425e-75
Gbp8	0.935034	0.783	0.054	5.97738e-75
Tap2	1.15639	0.905	0.292	3.06254e-74
Psme2	1.32017	0.97	0.783	7.24513e-74
Cd274	1.09403	0.817	0.105	8.32966e-74
Gbp10	0.898486	0.7	0.003	1.02934e-73
H2-Q6	0.939785	0.753	0.032	1.17937e-73
Il18bp	1.33074	0.909	0.33	5.25659e-73
Ly6e	1.6704	0.981	0.743	3.42965e-72
Serping1	1.52595	0.97	0.63	4.49979e-72
Parp14	1.04609	0.875	0.217	1.55912e-71
Isg20	1.26923	0.954	0.665	2.61567e-71
Ube2l6	0.892717	0.878	0.198	1.09944e-69
Bst2	1.36722	0.916	0.338	2.19849e-69
H2-T22	1.06631	0.901	0.29	4.69136e-69
Cebpd	1.80433	0.871	0.271	1.73823e-68
Psme1	1.17036	0.958	0.74	2.08568e-68
H2-Q4	0.836459	0.817	0.137	9.48736e-68
Xaf1	0.783456	0.787	0.11	3.7734e-66
Tgtp1	0.646333	0.643	0	4.03429e-66
C1ra	0.848965	0.7	0.038	1.14149e-65
Gbp5	0.904315	0.639	0	1.34716e-65
Gbp9	0.723701	0.654	0.016	3.18662e-64
Rtp4	0.956653	0.829	0.15	4.28763e-64
Oasl2	0.726963	0.681	0.035	5.34205e-64
Tapbpl	0.911407	0.916	0.375	6.7678e-64
Clic1	0.906173	0.985	0.812	5.72098e-63
Snx10	0.875593	0.947	0.496	1.27779e-61
Isg15	1.17198	0.627	0.021	2.73475e-59
Birc3	0.571501	0.665	0.051	8.83091e-58
Gm4951	0.621889	0.578	0	1.95188e-57
Parp9	0.725565	0.806	0.158	8.2053e-57
Nos2	1.34678	0.57	0	1.91589e-56
Neurl3	1.20815	0.593	0.013	2.42406e-56
Dtx3l	0.602093	0.734	0.107	8.22928e-56
Sod2	1.29462	0.973	0.764	8.20116e-55
Cd82	0.77443	0.89	0.357	3.51497e-54
Irf7	0.729303	0.703	0.094	6.72472e-54
Tgtp2	0.558977	0.555	0.003	9.94081e-54
Shisa5	0.915198	0.924	0.534	2.5918e-53
Steap4	1.2093	0.597	0.029	9.71821e-53
Tnfsf10	0.680491	0.692	0.094	3.95769e-52
Serpina10	0.919197	0.951	0.681	4.08846e-52
Tmem176b	0.970125	0.954	0.906	1.08833e-50
Stom	0.634687	0.548	0.011	2.11323e-50
Pomp	0.720648	0.985	0.882	2.15816e-50
Pnp	0.881238	0.875	0.399	5.52662e-50
Ifit1	0.855063	0.719	0.137	1.16476e-49
Lcn2	2.66868	0.616	0.056	3.11526e-49
Cxcl10	1.74845	0.513	0.003	3.94501e-48
Ifitm3	1.74519	0.586	0.054	1.84827e-47
Vmp1	0.765023	0.924	0.515	1.96124e-47
Apobec3	0.741005	0.802	0.279	9.96716e-47
Txn1	0.817443	0.947	0.914	7.02041e-46
Mlkl	0.426233	0.608	0.062	8.25431e-46
Defb1	0.870207	0.726	0.158	9.53013e-46
Rnf213	0.536337	0.726	0.158	4.89479e-45
Ifitm2	1.3859	0.905	0.705	1.36286e-44
Mvp	0.707144	0.886	0.434	1.04805e-43
Cd74	1.64691	0.544	0.043	1.45165e-43
Stat2	0.55496	0.692	0.147	4.38554e-43
Lgals3bp	0.788484	0.977	0.906	6.44109e-41
Nampt	0.582792	0.844	0.357	5.46079e-40
Ifit2	0.712175	0.471	0.013	1.00043e-39
Idnk	0.593058	0.856	0.434	1.66939e-39
Ppa1	0.716468	0.909	0.66	2.81762e-39
Zc3h12a	0.410599	0.456	0.013	1.40625e-38
Ifit3	0.788324	0.506	0.038	2.06193e-38
Dhx58	0.388485	0.517	0.046	2.36675e-38
Cd302	0.450222	0.456	0.013	3.19205e-38
AW112010	0.911207	0.517	0.054	7.31588e-38
Psma7	0.560533	0.985	0.912	8.09644e-38
Pabpc1	0.654729	0.981	0.869	1.0023e-37
Pigr	0.67697	0.46	0.019	1.0075e-37
Nfkbia	0.924608	0.795	0.354	2.24586e-37
Gm12216	0.550006	0.734	0.247	7.16142e-37
Clec2d	0.712432	0.658	0.166	9.64012e-37
Gm45159	0.720905	0.76	0.287	1.49032e-36
Csf1	0.429422	0.483	0.035	2.26164e-36
Sppl2a	0.642799	0.859	0.499	4.61199e-36
Litaf	0.404195	0.563	0.083	6.92234e-36
Ccl2	1.74214	0.414	0.005	9.87757e-36
Cfb	0.903098	0.46	0.027	1.14221e-35
Samd9l	0.581464	0.764	0.295	5.39936e-35
Trafd1	0.497386	0.764	0.298	5.79232e-35
Tmbim6	0.519422	0.973	0.887	6.92822e-35
9930111J21Rik2	0.391662	0.411	0.008	7.27959e-35
Herc6	0.561946	0.681	0.193	9.28517e-35
Cldn7	0.858956	0.92	0.649	3.54881e-34
Nfkbiz	0.49819	0.692	0.193	7.20455e-34
Unc93b1	0.433457	0.696	0.198	1.46875e-33
Fas	0.3476	0.487	0.048	1.77674e-33
Serpina3f	0.586025	0.373	0	1.06777e-32
Nlrc5	0.284734	0.384	0.005	2.35748e-32
Cd47	0.637493	0.958	0.89	5.03986e-32
Sbno2	0.480352	0.726	0.257	6.89275e-32
Parp12	0.45827	0.688	0.217	1.15231e-31
Tmbim4	0.601473	0.962	0.807	2.61586e-31
Usp18	0.483	0.627	0.166	4.14295e-31
Enpp4	0.519642	0.749	0.3	4.85172e-31
Ifi27	1.10006	0.734	0.365	1.33519e-30
Heg1	0.515285	0.738	0.298	1.34126e-30
Cyba	0.849694	0.43	0.038	2.00214e-30
Kcnk16	-0.734868	0.323	0.74	2.28486e-30
Psma5	0.514704	0.939	0.78	2.64064e-30
Gapdh	0.680855	0.981	0.954	1.53795e-29
F11r	0.441612	0.658	0.209	1.95499e-29
H2-Ab1	0.77605	0.361	0.008	2.45635e-29
Apol9a	0.311097	0.369	0.011	2.6148e-29
Acod1	0.605274	0.338	0	5.82782e-29
Lrg1	0.766681	0.346	0.003	8.23499e-29
Hif1a	0.628681	0.856	0.485	1.04408e-28
Irf9	0.331879	0.665	0.18	1.69583e-28
Grn	0.521088	0.776	0.354	2.57763e-28
Znrf1	0.496972	0.779	0.354	3.79368e-28
Odc1	0.737729	0.882	0.539	4.01555e-28
Mif	0.855265	0.989	0.898	4.26501e-28
Clic4	0.592592	0.783	0.413	4.44219e-28
Fgl2	0.818711	0.935	0.705	5.11121e-28
C1s1	0.314973	0.335	0.003	6.63223e-28
Ctsz	0.923657	0.962	0.85	1.5837e-27
H2-M3	0.472602	0.7	0.265	2.55588e-27
Ctsb	0.522468	0.981	0.89	3.76388e-27
Wnt4	-0.845864	0.293	0.686	4.56794e-27
Ripk2	0.346212	0.471	0.075	6.43283e-27
Laptm4a	0.435542	0.973	0.914	7.41452e-27
Tmem140	0.395174	0.483	0.091	7.43269e-27
Nmi	0.442416	0.681	0.249	2.34613e-26
Wars	0.537942	0.673	0.247	3.20531e-26
Pfkfb3	0.48078	0.487	0.088	3.26592e-26
Vnn3	0.418032	0.323	0.005	6.55964e-26
Znfx1	0.504869	0.715	0.298	7.37e-26
4930539E08Rik	0.758631	0.422	0.059	8.86531e-26
Tlr2	0.356282	0.54	0.121	9.68819e-26
Tmem176a	0.563238	0.973	0.922	3.11417e-25
Calr	0.522684	0.985	0.949	1.01256e-24
Trim12a	0.325869	0.502	0.105	1.26984e-24
Upp1	0.65246	0.875	0.614	1.33695e-24
Cebpb	0.865086	0.798	0.458	1.46946e-24
Ltf	0.899537	0.297	0	1.569e-24
Gng5	0.418933	0.962	0.957	2.47919e-24
Gsdma	0.529353	0.624	0.206	2.80963e-24
Dhrs7	0.488894	0.871	0.552	3.07653e-24
Cp	0.690442	0.308	0.005	3.1598e-24
Ier3	0.739054	0.578	0.18	5.75423e-24
Ptpn1	0.562163	0.894	0.654	1.91849e-23
Tnfaip2	0.62993	0.304	0.008	2.75073e-23
Samhd1	0.399577	0.65	0.255	4.36292e-23
Gm12185	0.259276	0.281	0	5.89143e-23
Pfkp	0.538763	0.814	0.448	6.28764e-23
Ehf	0.549456	0.795	0.367	1.00477e-22
Socs3	0.598329	0.738	0.34	1.02436e-22
Dap	0.437906	0.958	0.903	1.39147e-22
Creb3	0.397177	0.776	0.391	1.61685e-22
Rmdn3	0.393967	0.616	0.225	1.74316e-22
Uba7	0.317084	0.471	0.105	1.93984e-22
Eif6	0.479595	0.878	0.619	2.76102e-22
Ifi35	0.386786	0.696	0.292	3.27541e-22
Atp11a	0.348196	0.658	0.26	4.00479e-22
Chmp4b	0.432207	0.909	0.641	4.7864e-22
Bcl3	0.389713	0.643	0.241	5.5263e-22
Rala	0.420875	0.905	0.735	1.07208e-21
Rras	0.298193	0.475	0.102	1.13919e-21
Susd6	0.376461	0.669	0.29	1.18819e-21
Anxa6	0.495854	0.863	0.63	1.78054e-21
Scgn	-0.541093	0.475	0.748	1.85309e-21
Cblc	0.417674	0.578	0.19	2.15962e-21
Mpeg1	0.281422	0.274	0.003	2.26017e-21
Gsap	0.327323	0.483	0.115	3.19112e-21
Rab5c	0.389827	0.829	0.453	3.43302e-21
Psmg4	0.388366	0.882	0.601	3.70413e-21
Cd9	0.771244	0.677	0.335	4.41979e-21
Trim12c	0.321479	0.51	0.139	9.75931e-21
Lbp	0.405078	0.316	0.024	1.10451e-20
Mrln	-0.548077	0.167	0.534	2.49036e-20
Cxcl1	1.23384	0.281	0.011	3.21698e-20
Saraf	0.430755	0.958	0.831	3.66774e-20
Ifngr2	0.300885	0.49	0.129	3.70929e-20
Gnas	-0.48124	0.996	0.997	4.60975e-20
Rnd3	0.363893	0.471	0.118	5.8966e-20
Csf3	1.18094	0.285	0.013	7.36744e-20
Rer1	0.395273	0.932	0.753	8.04506e-20
Cplx2	-0.488661	0.627	0.828	8.56918e-20
Pnrc1	0.560031	0.913	0.764	9.22567e-20
Tifa	0.427534	0.266	0.008	2.32637e-19
C3	0.445131	0.251	0.003	3.37324e-19
Plet1	1.09692	0.35	0.051	3.46647e-19
F830016B08Rik	0.327977	0.243	0	4.21394e-19
Ero1l	0.847279	0.791	0.442	4.52411e-19
Grina	0.390789	0.817	0.507	5.1772e-19
Ddx58	0.297946	0.525	0.158	5.58347e-19
Rsad2	0.37428	0.35	0.046	6.88867e-19
Cd63	0.408975	1	0.979	8.69986e-19
Kars	0.357202	0.734	0.389	9.19288e-19
Ccrl2	0.331892	0.354	0.048	9.50834e-19
H2-Eb1	0.464678	0.24	0	1.00885e-18
Parp10	0.266458	0.532	0.155	1.02827e-18
Rtn4	0.499243	0.928	0.743	1.1031e-18
Mcub	0.424148	0.692	0.332	1.18659e-18
Tnip1	0.316516	0.57	0.206	1.22553e-18
H2-Aa	0.574417	0.266	0.011	1.47749e-18
Ldha	0.88165	0.616	0.271	1.58231e-18
Igf1r	0.513584	0.711	0.365	1.75239e-18
Pgk1	0.582087	0.939	0.802	1.93325e-18
Tnfrsf1a	0.400685	0.764	0.405	2.17851e-18
Ogfr	0.304835	0.764	0.391	2.37159e-18
Tubb3	0.411428	0.354	0.054	2.67307e-18
1810037I17Rik	0.37131	0.97	0.906	3.74617e-18
Serpina3n	0.445916	0.262	0.011	6.19498e-18
1110038F14Rik	0.490401	0.783	0.499	6.24863e-18
Lamp2	0.433645	0.958	0.866	7.04846e-18
Prdx5	0.500855	0.935	0.855	8.83172e-18
Dbnl	0.323531	0.757	0.408	1.01153e-17
Timp1	0.69817	0.331	0.046	1.07109e-17
Cd14	0.864808	0.3	0.029	1.16268e-17
Rpl5	-0.335462	0.992	0.992	1.7489e-17
Lgals9	0.281779	0.247	0.008	1.90427e-17
Pdia3	0.381498	0.985	0.962	1.98996e-17
Slc2a1	0.343004	0.464	0.126	2.53635e-17
Gadd45g	0.702102	0.821	0.542	2.97016e-17
Gng2	0.370419	0.7	0.354	3.12342e-17
Eif2ak2	0.3506	0.662	0.327	3.51116e-17
Mt1	1.08726	0.962	0.807	3.9925e-17
Hamp	2.1862	0.388	0.088	4.00813e-17
Unc80	-0.450427	0.479	0.716	4.1675e-17
Stxbp1	0.373725	0.894	0.627	5.34836e-17
St14	0.348086	0.612	0.244	5.48551e-17
Gria2	-0.506909	0.494	0.764	6.0002e-17
Hk2	0.26595	0.228	0.003	8.0047e-17
Dbpht2	-0.631136	0.525	0.743	9.30028e-17
Basp1	0.727213	0.833	0.568	1.05829e-16
Elf3	0.330369	0.544	0.193	1.10226e-16
Vldlr	0.374021	0.616	0.249	1.62894e-16
Xbp1	0.461351	0.932	0.81	2.20658e-16
M6pr	0.398814	0.894	0.66	2.30441e-16
Aldoa	0.46883	0.989	0.962	2.34013e-16
Mt2	1.10874	0.749	0.434	3.21028e-16
Clic5	0.257661	0.392	0.086	3.49434e-16
Arrdc4	0.343752	0.517	0.172	3.65229e-16
Nfkb1	0.374834	0.707	0.349	3.85363e-16
Spidr	0.251993	0.433	0.113	4.77457e-16
Psma2	0.354234	0.954	0.893	4.8448e-16
Fbxw17	0.261612	0.468	0.137	5.19343e-16
Appl2	0.345918	0.62	0.282	5.54383e-16
Ly96	0.256437	0.574	0.206	8.50996e-16
Junb	0.572178	0.859	0.609	1.01079e-15
Cox5a	0.370572	0.882	0.743	1.18674e-15
Tbrg1	0.347357	0.932	0.861	1.19772e-15
Pxdc1	0.267197	0.262	0.021	1.41312e-15
Sphkap	-0.626844	0.51	0.727	2.64441e-15
C2cd4b	0.753084	0.635	0.327	2.94105e-15
Nupr1	0.738576	0.422	0.118	3.01833e-15
Fabp5	0.97072	0.696	0.386	4.99053e-15
Muc1	0.327274	0.426	0.118	6.24264e-15
Gm15283	0.262696	0.407	0.105	6.84412e-15
Fam183b	-0.478513	0.749	0.853	9.34662e-15
Spin1	0.313955	0.703	0.362	1.36782e-14
Rnf19b	0.298903	0.555	0.228	1.60781e-14
Sec61g	0.330704	0.973	0.962	1.80733e-14
Ehd1	0.367449	0.521	0.196	2.44831e-14
Naa20	0.371724	0.852	0.633	2.63261e-14
Tor3a	0.303098	0.529	0.204	5.01199e-14
Serpine1	0.686937	0.236	0.019	5.98553e-14
Ghitm	0.324845	0.833	0.52	6.41339e-14
Pgam1	0.433705	0.97	0.901	7.65822e-14
Rhoc	0.377641	0.722	0.394	9.73689e-14
Erp44	0.359556	0.894	0.641	1.60493e-13
Ctsl	0.456945	0.977	0.965	2.20804e-13
Pglyrp1	0.271284	0.205	0.008	2.54252e-13
Nectin2	0.275445	0.529	0.206	2.93317e-13
H2-DMb1	0.309574	0.183	0	3.62172e-13
H13	0.366311	0.89	0.654	4.99697e-13
Kcnmb2	-0.421904	0.198	0.509	5.30234e-13
Pdia6	0.362093	0.973	0.925	6.16718e-13
Erap1	0.301978	0.764	0.491	6.76913e-13
Tpi1	0.469312	0.951	0.874	7.26666e-13
Rab7	0.316583	0.909	0.769	7.76258e-13
Slc30a8	-0.941296	0.35	0.568	1.07635e-12
Plxnb2	0.340342	0.871	0.622	1.19203e-12
Tspo	0.482506	0.852	0.673	1.47902e-12
Tmsb10	0.579561	0.924	0.788	1.50664e-12
Mrpl27	0.306442	0.802	0.483	1.56742e-12
Arpc1b	0.356648	0.825	0.582	1.7343e-12
Pnmal2	-0.412615	0.753	0.847	1.89908e-12
Slc16a10	-0.4235	0.601	0.759	1.90061e-12
Gm4841	0.309987	0.175	0	1.91211e-12
Gtpbp2	0.296082	0.681	0.365	2.00132e-12
Eif4a1	0.309392	0.951	0.92	2.97015e-12
Ptpn2	0.271776	0.665	0.354	3.56779e-12
Slc39a1	0.256669	0.555	0.239	5.37549e-12
Gpx1	0.474508	0.848	0.63	7.16933e-12
Plcb4	0.328881	0.703	0.405	1.18751e-11
Zbtb20	-0.419311	0.897	0.952	1.21184e-11
Fmnl2	0.302313	0.559	0.271	1.49171e-11
Myo1b	0.296171	0.764	0.477	2.0008e-11
Igsf8	0.261552	0.555	0.244	2.03e-11
Plod3	0.275842	0.662	0.349	2.21409e-11
Uqcrq	0.308889	0.966	0.92	2.33356e-11
Cpe	0.284889	0.996	0.984	2.39388e-11
Krtcap2	0.265724	0.973	0.925	2.4196e-11
Nostrin	0.354734	0.719	0.434	2.50111e-11
Gna13	0.277255	0.696	0.386	3.04449e-11
S100a11	0.392459	0.973	0.917	3.34614e-11
Eif5a	0.281808	0.966	0.936	3.58312e-11
Ddc	-0.367899	0.095	0.365	3.81549e-11
Cycs	0.331139	0.878	0.718	4.95433e-11
Hspa5	0.425627	0.996	0.971	8.38008e-11
Eno1	0.410759	0.859	0.673	8.61916e-11
Aida	0.25541	0.677	0.365	8.88735e-11
Tmsb15b2	-1.07116	0.285	0.534	8.93068e-11
Atox1	0.339295	0.886	0.743	1.30732e-10
Marcks	0.484086	0.852	0.74	1.51487e-10
Mxd4	-0.375663	0.506	0.692	1.51938e-10
Peg3	-0.412029	0.962	0.989	1.57181e-10
Vgf	1.04631	0.7	0.466	1.58183e-10
Abhd16a	0.274164	0.783	0.517	2.12487e-10
Rnaset2b	0.414109	0.567	0.287	2.18195e-10
Sat1	0.414952	0.711	0.413	2.21906e-10
Mocs2	0.306685	0.745	0.488	2.74911e-10
Sfrp5	-0.544882	0.281	0.515	3.1556e-10
H3f3b	0.28669	0.996	0.981	3.25674e-10
Unc13a	0.251875	0.665	0.354	3.66159e-10
Spint1	0.352234	0.837	0.651	4.08697e-10
Bnip3	0.456083	0.825	0.59	4.70382e-10
Atp6v0e	0.348346	0.97	0.895	5.58265e-10
Pfn1	0.297237	0.932	0.815	5.68109e-10
Krt18	0.336228	0.939	0.831	5.76204e-10
Pla2g16	0.674272	0.521	0.322	6.5516e-10
Mrps34	0.299662	0.852	0.676	6.59815e-10
Gstm1	-0.44005	0.171	0.421	6.73955e-10
Mettl26	-0.329325	0.726	0.828	8.51177e-10
Crem	0.32197	0.764	0.523	1.06779e-09
Trf	0.700021	0.319	0.094	1.12863e-09
Rnh1	0.283783	0.894	0.743	1.17618e-09
Ppib	0.32336	0.916	0.855	1.20611e-09
Ctxn2	-0.250938	0.122	0.375	1.42301e-09
Nab1	0.288079	0.616	0.338	1.81864e-09
Cox7b	0.281744	0.954	0.906	2.97801e-09
Leprotl1	0.283114	0.814	0.582	3.20899e-09
Grb2	0.30503	0.795	0.579	3.32853e-09
Ucp2	-0.388821	0.745	0.853	3.42853e-09
Ccnd2	-0.376906	0.943	0.933	3.54876e-09
Hs6st1	0.334807	0.741	0.496	3.65593e-09
Syt7	-0.340711	0.639	0.81	4.45489e-09
Lgmn	0.323746	0.601	0.335	5.14804e-09
Tpst1	0.250985	0.559	0.282	6.00984e-09
Psma4	0.271013	0.894	0.769	6.15986e-09
Ubd	0.325829	0.137	0	6.83312e-09
Alcam	0.299344	0.966	0.869	8.00745e-09
Pkm	0.322556	0.981	0.965	8.37254e-09
Cd164	0.31518	0.977	0.938	8.81844e-09
Sh3glb1	0.296733	0.909	0.767	1.00129e-08
Ttyh1	0.379632	0.414	0.164	1.02567e-08
Dut	-0.300491	0.586	0.718	1.16676e-08
Camk2b	-0.340655	0.65	0.783	1.39402e-08
Aig1	0.290969	0.768	0.531	1.67922e-08
Nap1l5	-0.370681	0.335	0.56	2.13406e-08
Manf	0.341091	0.966	0.912	2.46417e-08
Actg1	0.428122	0.981	0.96	2.60697e-08
Sdc4	0.330711	0.894	0.71	2.88566e-08
Fam162a	0.395021	0.722	0.493	3.75506e-08
Map3k15	-0.418576	0.411	0.59	4.09264e-08
Gng12	0.275052	0.821	0.56	4.50877e-08
Psma1	0.268368	0.901	0.788	6.82561e-08
Med28	0.289658	0.916	0.786	7.16707e-08
Stat3	0.26516	0.897	0.775	8.04932e-08
Plaat3	0.600203	0.407	0.209	9.06219e-08
Ptp4a2	0.271622	0.875	0.713	9.27395e-08
Maged1	-0.302532	0.958	0.968	9.56523e-08
Cgn	0.262467	0.7	0.445	1.01594e-07
Tubb5	0.303901	0.882	0.753	1.1472e-07
Pyy	-0.770945	0.958	0.987	1.22804e-07
P4ha2	0.262893	0.517	0.255	1.23022e-07
Car8	-0.313701	0.156	0.399	1.58809e-07
Cldn3	0.377925	0.692	0.475	1.78884e-07
Dnajb11	0.286139	0.722	0.507	1.80627e-07
Rpn1	0.306443	0.924	0.82	1.9709e-07
Arg1	-0.848668	0.365	0.609	2.07976e-07
Eci2	-0.355609	0.662	0.772	2.2698e-07
Lmna	0.270795	0.848	0.638	2.27467e-07
Cystm1	0.294196	0.954	0.936	2.45622e-07
Tmc4	0.281579	0.84	0.686	2.92172e-07
Clptm1l	0.260853	0.814	0.59	3.54687e-07
Rrbp1	0.272477	0.966	0.925	3.57951e-07
Enpp5	0.287282	0.73	0.485	3.64887e-07
Ttc3	-0.352528	0.791	0.853	3.7796e-07
Arf4	0.269018	0.943	0.834	4.37738e-07
Krt8	0.294349	0.909	0.828	5.1897e-07
Isl1	-0.450159	0.897	0.89	5.89015e-07
Chic1	-0.350157	0.662	0.753	5.9622e-07
Gls	-0.370812	0.669	0.761	6.26717e-07
Rnaset2a	0.42082	0.582	0.349	7.38257e-07
Tmsb4x	-0.576639	0.962	0.946	7.54706e-07
Slc50a1	0.270208	0.829	0.635	7.81147e-07
P4ha1	0.301457	0.837	0.638	9.00832e-07
Epcam	0.333148	0.989	0.962	1.0056e-06
Gnai1	-0.27908	0.259	0.469	1.439e-06
Sec11c	0.316853	0.939	0.877	1.44236e-06
Fkbp4	-0.266321	0.806	0.855	1.65523e-06
S100a10	0.343508	0.692	0.45	1.88461e-06
Ptprt	-0.290472	0.232	0.453	2.16915e-06
Cadps	-0.289378	0.251	0.458	2.45775e-06
Tmed9	0.264998	0.947	0.874	2.57431e-06
Hapln1	-0.350869	0.141	0.346	2.63289e-06
Sftpd	0.319206	0.224	0.054	3.73033e-06
Fgl1	0.347709	0.403	0.19	3.83557e-06
Cxcl9	0.426996	0.106	0	4.07491e-06
March5	0.275299	0.844	0.689	4.37979e-06
Entpd3	0.264359	0.452	0.228	4.95448e-06
5330417C22Rik	-0.284403	0.848	0.877	5.26702e-06
Chd3	-0.300248	0.521	0.681	5.75655e-06
Smim6	0.329656	0.433	0.212	6.50597e-06
Sorbs2	-0.346779	0.338	0.536	7.11856e-06
Smarca1	-0.359213	0.411	0.582	7.60805e-06
Pnmal1	-0.276222	0.437	0.617	8.72365e-06
Gmpr	-0.28607	0.49	0.641	1.45095e-05
Gde1	0.272217	0.909	0.794	1.55055e-05
Kif12	-0.310419	0.388	0.579	1.57924e-05
Gadd45b	0.34364	0.441	0.231	1.80848e-05
Pdcd4	-0.302462	0.578	0.721	1.84016e-05
Meg3	-0.27542	0.973	0.971	1.8634e-05
Dio1	-0.322714	0.319	0.544	1.89523e-05
Fgb	1.17801	0.323	0.137	2.14575e-05
Id1	0.66862	0.49	0.268	2.44011e-05
Itpr1	-0.344244	0.658	0.724	2.55746e-05
Zcchc18	-0.428396	0.605	0.697	2.63733e-05
Calb1	-0.298238	0.27	0.466	2.98204e-05
Pea15a	0.250558	0.673	0.44	3.54086e-05
Pura	-0.259923	0.905	0.893	3.91791e-05
Cryba2	-0.450514	0.365	0.531	5.51493e-05
Cstb	0.285333	0.905	0.81	7.52088e-05
Vwa5b2	-0.255383	0.247	0.442	8.51843e-05
Gpi1	0.269185	0.897	0.807	9.31791e-05
Timm10b	0.252434	0.791	0.603	0.000112131
Nucb2	0.260065	0.825	0.638	0.000116527
Acly	-0.297135	0.905	0.925	0.000124321
Rimbp2	-0.25328	0.441	0.601	0.00012577
Ffar2	0.269155	0.593	0.367	0.000128546
Saa3	0.662032	0.125	0.013	0.000135691
Atp6ap2	0.256988	0.924	0.858	0.000263204
Slc7a8	-0.315171	0.312	0.499	0.000277826
Mapk15	-0.254337	0.224	0.41	0.000280737
mt-Nd4l	-0.262919	0.753	0.845	0.000293841
Hepacam2	-0.297276	0.312	0.496	0.000294715
Pkdcc	0.256797	0.787	0.598	0.000403347
Glul	0.324	0.722	0.504	0.00049057
Pcp4	-0.326772	0.099	0.276	0.000527139
Rgs4	0.465698	0.776	0.625	0.000615104
Bambi	-0.320132	0.506	0.654	0.000792128
Ociad2	-0.285138	0.319	0.496	0.000854408
Selenow	0.295823	0.859	0.761	0.00113985
Slc7a2	-0.408979	0.414	0.558	0.00119473
Tmsb15b1	-0.381635	0.327	0.477	0.00121233
Pdyn	0.388492	0.171	0.043	0.00131817
Hmgn3	-0.273522	0.878	0.887	0.00136063
Ptov1	-0.274815	0.753	0.81	0.0015389
Fxyd6	-0.362477	0.506	0.633	0.00176412
Pcbd1	-0.258869	0.817	0.858	0.00198949
Gprasp1	-0.345361	0.51	0.63	0.00234319
Iapp	0.458709	0.996	0.995	0.00264566
Ncor1	-0.252801	0.905	0.893	0.0027771
Ppp1r9a	-0.265714	0.361	0.512	0.00432887
Klf9	-0.25499	0.464	0.606	0.00632938
Spp1	1.21302	0.829	0.745	0.00640255
Bag1	0.282169	0.897	0.839	0.00710023
Ivns1abp	-0.298177	0.669	0.745	0.00781057
Dbp	-0.314777	0.289	0.45	0.00856989
Zfp704	-0.267301	0.494	0.619	0.00906601
Slc7a14	-0.27986	0.726	0.759	0.0125499
Ocrl	-0.286603	0.734	0.748	0.0129918
Map2	-0.284359	0.616	0.692	0.0199174
Pappa2	-0.519321	0.513	0.606	0.0219519
Ubqln2	-0.256379	0.635	0.692	0.0281749
Ccl5	0.501646	0.114	0.021	0.0409121
Wnk3	-0.368682	0.247	0.386	0.0431381
Macf1	-0.279585	0.589	0.665	0.0438761
Lrrc10b	-0.262523	0.357	0.512	0.050855
Slc2a5	-0.253479	0.783	0.804	0.0686715
Clu	0.805615	0.791	0.737	0.0798219
Zdbf2	-0.273345	0.646	0.708	0.0979381
Ghr	-0.250556	0.46	0.576	0.116422
Sprr1a	0.273317	0.118	0.027	0.133598
Gal	-0.450973	0.118	0.027	0.148212
Chgb	0.422919	0.996	0.989	0.489173
Bhlhb9	-0.266138	0.338	0.464	1
Golim4	-0.267033	0.616	0.681	1
Tmem27	-0.786918	0.563	0.547	1
Ttr	-0.473413	0.741	0.786	1
Cadm1	-0.318174	0.544	0.63	1
Neat1	0.264335	0.905	0.828	1
Egr1	-0.270948	0.593	0.692	1
Btg2	-0.391112	0.837	0.769	1
Igfbp7	-0.270624	0.867	0.89	1
Castor2	-0.394429	0.293	0.375	1
Cltrn	-0.763448	0.399	0.437	1
Enho	-0.258321	0.251	0.351	1
Gatsl2	-0.349934	0.407	0.472	1
Higd1a	0.434583	0.684	0.582	1
Ndufb1-ps	0.415485	0.414	0.399	1
Ppy	-0.413073	0.897	0.922	1
Cela1	-0.420447	0.141	0.217	1
Hspb1	0.325955	0.198	0.126	1
Hspa1b	0.27519	0.125	0.072	1
Hspa1a	0.486066	0.144	0.088	1
Hhex	-0.280317	0.259	0.287	1
Ly6h	-0.360381	0.179	0.209	1
Sst	-0.531172	0.567	0.598	1

## Sheet: Non_beta_Endo_markers_S4_vs_Con
Gene	Avg log2(Fold change)	Fraction cells in S4 expressing gene	Fraction cells in Untreated Sample expressing gene	Adjusted p-value
Rpl10	-0.261546	0.993	0.995	1.76085e-10
Rps3a1	-0.250768	0.996	0.995	9.17314e-10
Rpl38	0.3512	0.989	0.989	9.35588e-10
Rbm3	-0.343423	0.799	0.895	9.73623e-10
Eef1a1	-0.264817	1	1	1.26568e-09
mt-Nd3	0.350901	0.993	0.987	1.33802e-08
Romo1	0.261395	0.905	0.815	4.89292e-08
Ubb	-0.256942	0.974	0.976	8.74017e-07
Rps28	0.313024	0.964	0.981	4.25049e-06
Mt2	0.683584	0.664	0.434	9.06187e-06
mt-Atp8	0.279341	0.697	0.466	1.03124e-05
Ubc	-0.268038	0.945	0.965	4.58202e-05
Cirbp	-0.256699	0.631	0.761	9.57731e-05
Atp5md	0.369302	0.602	0.399	0.00129652
Rpl27	0.328357	0.949	0.914	0.00172231
Ucp2	-0.261835	0.803	0.853	0.00335239
Micos10	0.340323	0.599	0.408	0.00524475
Oxtr	0.256488	0.609	0.402	0.0055798
Ndufb1-ps	0.325256	0.602	0.399	0.00583238
Atp6v0c	0.307205	0.617	0.418	0.00724314
Mif	0.363151	0.942	0.898	0.0130813
Aes	-0.361196	0.358	0.542	0.0147209
Nme2	0.364506	0.624	0.445	0.0214532
2410015M20Rik	-0.287203	0.325	0.501	0.105224
Minos1	-0.257066	0.339	0.531	0.215944
Mt1	0.608969	0.869	0.807	0.58975
Tle5	0.251858	0.609	0.432	0.778582
Hspa1b	0.419616	0.179	0.072	0.970145
Cltrn	0.27689	0.62	0.437	1
Ctsz	0.273364	0.934	0.85	1
Higd1a	0.37106	0.686	0.582	1
Igfbp7	-0.283586	0.832	0.89	1
Fdps	-0.259258	0.515	0.574	1
Fam159b	-0.317288	0.157	0.271	1
Hspa1a	0.502711	0.168	0.088	1
Ppy	-0.447576	0.92	0.922	1
Ier2	-0.261015	0.529	0.566	1
Id3	-0.254805	0.314	0.381	1
Spp1	0.264661	0.766	0.745	1
Ins2	1.04071	1	1	1
Ins1	1.09726	0.989	0.989	1

## Sheet: Non_beta_Endo_markers_S2_vs_S3
Gene	Avg log2(Fold change)	Fraction cells in S2 expressing gene	Fraction cells in S3 expressing gene	Adjusted p-value
H3f3a	-0.971175	0.868	0.985	3.89258e-39
Tapbp	-0.882542	0.843	0.981	7.17183e-34
Ndufa4	-0.886724	0.509	0.951	9.62188e-34
Ly6e	-1.23366	0.78	0.981	7.82816e-32
H2-K1	-0.848237	0.981	1	5.33726e-30
Ostc	-0.879834	0.642	0.935	9.3696e-30
H2-T23	-1.10267	0.862	0.973	9.7673e-30
Txn1	-0.922725	0.704	0.947	2.73686e-29
Ppib	-0.82139	0.623	0.916	9.33752e-29
Ifitm2	-1.37283	0.585	0.905	1.82937e-28
Mydgf	-0.736982	0.566	0.92	2.08007e-28
Bsg	-0.71682	0.975	0.992	2.08077e-28
Rpl17	0.625876	0.994	0.981	1.1061e-27
mt-Nd3	-0.90344	0.792	0.97	6.38593e-27
Psmb10	-0.817005	0.824	0.954	7.63509e-27
H3f3b	-0.658507	0.987	0.996	8.25019e-27
Rpn2	-0.746818	0.654	0.928	1.02916e-26
Itm2b	-0.711248	0.987	1	4.32341e-26
Ifi47	-0.830514	0.428	0.871	7.1319e-26
Clic1	-0.646488	0.849	0.985	4.37044e-25
Rpl5	0.69587	0.994	0.992	6.0946e-25
Lgals3bp	-0.812614	0.824	0.977	8.36875e-25
Stat1	-0.724696	0.767	0.954	2.87797e-24
Ssr2	-0.709427	0.818	0.97	3.83302e-24
Swi5	-0.579257	0.912	0.966	4.46071e-24
Tmem258	-0.676403	0.654	0.913	5.93831e-24
H2-D1	-0.672759	0.981	0.996	6.78348e-24
Rpl10	0.577077	0.987	0.981	9.22055e-24
Atp1a1	-0.679527	0.648	0.932	1.24665e-23
Serping1	-0.881896	0.824	0.97	1.96551e-23
Pgk1	-0.924123	0.673	0.939	1.97026e-23
Hspa1a	1.25076	0.629	0.144	1.97928e-23
Hmgb1	-0.623498	0.836	0.935	2.11574e-23
Hspa1b	1.28331	0.616	0.125	2.81018e-23
Tap1	-0.667492	0.704	0.943	3.00141e-23
Ddit3	0.726238	0.83	0.411	4.17819e-23
Psme2	-0.700366	0.899	0.97	7.16898e-23
Rpl12	0.624264	0.981	0.981	1.06161e-22
Dad1	-0.563485	0.943	0.977	6.96658e-22
Lamp2	-0.610377	0.868	0.958	9.15712e-22
Sqstm1	0.786772	0.937	0.745	2.4788e-21
Prdx5	-0.715598	0.755	0.935	4.16311e-21
Pam	-0.587086	0.943	0.989	4.75135e-21
Glo1	-0.56703	0.535	0.878	5.33257e-21
Il18bp	-0.814742	0.623	0.909	8.43708e-21
Tm4sf4	-1.01303	0.648	0.924	8.58138e-21
Ndufc1	-0.576128	0.635	0.913	1.36e-20
Rps14	0.591136	1	0.989	2.26693e-20
Psmb8	-0.718889	0.855	0.981	2.82404e-20
Elob	-0.619714	0.736	0.958	5.9783e-20
Gadd45b	1.08888	0.824	0.441	6.6505e-20
mt-Nd1	-0.659261	0.956	0.985	1.67807e-19
Psmb3	-0.542888	0.61	0.89	1.91145e-19
Ubl5	-0.4992	0.887	0.951	4.0483e-19
Sub1	-0.563961	0.73	0.913	4.51672e-19
Igtp	-0.743048	0.736	0.939	6.96096e-19
Rps15a	0.506619	1	0.989	8.40233e-19
Ndufv3	-0.56638	0.692	0.92	1.16452e-18
Rps7	0.541295	0.987	0.996	1.30169e-18
Psmb5	-0.598955	0.692	0.894	1.31703e-18
Tpt1	0.443631	0.994	0.996	1.61904e-18
Rps3a1	0.505675	0.981	0.996	1.67311e-18
Tmed3	-0.691475	0.811	0.924	2.56468e-18
Pkm	-0.628662	0.975	0.981	2.63657e-18
Rpl9	0.476815	0.981	0.989	4.01636e-18
Rack1	0.532424	0.987	0.977	4.55587e-18
Cyb5r3	-0.531005	0.503	0.844	4.6594e-18
Serf2	-0.497111	0.943	0.973	9.24154e-18
Atp5j	-0.502966	0.881	0.966	1.59341e-17
mt-Nd2	-0.58978	0.981	0.985	1.66117e-17
Iigp1	-1.10189	0.623	0.894	2.40195e-17
Ndufc2	-0.558927	0.805	0.939	2.43996e-17
Slc2a5	-0.455719	0.358	0.783	3.61049e-17
Rps23	0.470017	0.994	0.989	4.01899e-17
Hsp90b1	-0.503314	0.969	0.989	4.11495e-17
Zmynd8	-0.499226	0.396	0.795	4.39345e-17
Ffar2	-0.562862	0.151	0.593	5.22183e-17
Rps27a	0.426326	0.969	0.992	5.81322e-17
Rbx1	-0.495821	0.855	0.947	6.45077e-17
Pgam1	-0.696316	0.818	0.97	6.87254e-17
Rps20	0.371588	0.994	1	6.92087e-17
Atraid	-0.470117	0.642	0.882	7.80162e-17
Tmem176b	-0.671781	0.887	0.954	8.49503e-17
Rps18	0.534998	0.994	0.992	1.027e-16
Eef1a1	0.43544	0.994	1	1.10245e-16
H2-T22	-0.610527	0.604	0.901	1.12046e-16
Etv1	-0.663961	0.616	0.875	1.28027e-16
Bst2	-0.76872	0.604	0.916	1.30146e-16
Slc35g2	-0.478703	0.453	0.829	1.53553e-16
Cd47	-0.610898	0.824	0.958	1.66494e-16
Arrdc4	0.813613	0.811	0.517	1.7682e-16
Isl1	-0.514121	0.604	0.897	1.84383e-16
1810037I17Rik	-0.499781	0.887	0.97	2.02762e-16
Pnmal2	-0.476298	0.365	0.753	2.08518e-16
Calm1	-0.515986	0.981	0.989	2.13857e-16
Sec61b	-0.530102	0.937	0.973	2.2176e-16
Prdx1	-0.567497	0.818	0.947	2.33949e-16
H2-Q7	-0.730864	0.528	0.852	3.95513e-16
Mageh1	-0.54258	0.528	0.837	4.99242e-16
Rps27	0.47821	0.969	0.973	5.91341e-16
Pomp	-0.445151	0.969	0.985	6.14981e-16
Isg20	-0.549692	0.836	0.954	7.65937e-16
Nostrin	-0.540904	0.277	0.719	1.06506e-15
Cox8a	-0.402377	0.962	0.985	1.75362e-15
Psma4	-0.456672	0.679	0.894	2.0996e-15
Psma5	-0.456972	0.811	0.939	2.27044e-15
C1qtnf4	-0.483692	0.484	0.821	2.35435e-15
Meis2	-0.505702	0.692	0.905	2.41797e-15
Syt13	-0.539354	0.579	0.89	2.46477e-15
Pdia6	-0.535901	0.855	0.973	3.00039e-15
Rpl37	0.486149	0.987	0.989	3.62532e-15
Heg1	-0.484487	0.365	0.738	4.12693e-15
Coa3	-0.491765	0.774	0.913	4.16852e-15
Psmb9	-0.585411	0.755	0.924	5.59632e-15
Pnp	-0.510679	0.566	0.875	6.45259e-15
Irgm2	-0.455707	0.472	0.821	6.86287e-15
Rpl34	0.431355	0.981	0.992	7.06435e-15
Irgm1	-0.605942	0.799	0.947	7.96171e-15
Tmem59	-0.468267	0.868	0.939	8.67155e-15
Rpl27a	0.395922	0.987	0.992	8.71517e-15
Hist1h1c	-0.690389	0.308	0.681	9.10786e-15
Alcam	-0.49875	0.836	0.966	1.11466e-14
mt-Cytb	-0.480291	0.981	0.992	1.17526e-14
Chrac1	-0.389476	0.346	0.772	1.18208e-14
Psme1	-0.52412	0.937	0.958	1.44093e-14
Rpl18a	0.395775	0.987	0.985	1.45875e-14
H2-Q6	-0.576002	0.358	0.753	1.5309e-14
Rpl36	0.462769	0.975	0.981	2.00722e-14
Cox5a	-0.458413	0.635	0.882	2.1115e-14
Pbxip1	-0.58198	0.403	0.764	2.25704e-14
Gnptg	-0.445715	0.698	0.894	2.5358e-14
Rpl35a	0.416235	0.987	1	2.76029e-14
Jund	-0.508878	0.862	0.951	3.44246e-14
Rpl30	0.447212	0.981	1	3.87426e-14
Rps3	0.419043	0.962	0.989	4.42058e-14
Ndufb7	-0.405179	0.78	0.924	4.66132e-14
Parp9	-0.489717	0.465	0.806	7.07463e-14
Rpl23	0.354188	0.987	0.996	7.65574e-14
Rplp1	0.454183	0.994	0.992	7.93997e-14
C1galt1c1	-0.387776	0.17	0.574	9.23565e-14
Fuca1	-0.443587	0.371	0.76	9.42041e-14
Hist1h2bc	-0.56267	0.447	0.768	1.33466e-13
Rpn1	-0.50632	0.686	0.924	1.95111e-13
Gapdh	-0.58975	0.956	0.981	2.53388e-13
Chd4	-0.413321	0.553	0.844	2.60841e-13
Rps24	0.480364	1	0.996	2.76416e-13
Tnfsf10	-0.510463	0.314	0.692	4.12548e-13
Stt3a	-0.38387	0.579	0.867	4.72803e-13
Rps6	0.369734	0.981	0.996	4.75866e-13
Ost4	-0.453548	0.78	0.878	5.19337e-13
Ddx5	-0.344392	0.956	0.977	5.34604e-13
Hnrnpf	-0.416057	0.811	0.939	5.51811e-13
Rplp0	0.434946	0.981	0.985	6.76378e-13
Dnajc3	-0.451615	0.843	0.935	7.28349e-13
Pdia3	-0.41415	0.95	0.985	7.87096e-13
Hexa	-0.418132	0.629	0.886	8.25757e-13
Snhg12	0.552771	0.799	0.502	8.85968e-13
Tmbim6	-0.399164	0.899	0.973	9.11676e-13
Rpl7	0.442611	0.987	0.985	9.97969e-13
Rpl26	0.418513	0.994	0.996	1.04487e-12
Prdx2	-0.451809	0.893	0.962	1.15447e-12
Spcs2	-0.507308	0.868	0.951	1.21418e-12
Lsm6	-0.397453	0.818	0.924	1.29052e-12
B2m	-0.507932	0.962	0.985	1.37893e-12
Tap2	-0.535328	0.711	0.905	1.60657e-12
Chchd2	-0.395976	0.95	0.996	1.62055e-12
Cldn3	-0.519253	0.27	0.692	1.6876e-12
Lman2	-0.447282	0.528	0.825	1.78032e-12
Cope	-0.427906	0.78	0.916	2.03469e-12
Cd81	-0.502363	0.868	0.954	2.25288e-12
Shisa5	-0.522026	0.704	0.924	2.34305e-12
Pigp	-0.399264	0.503	0.821	2.55955e-12
Naa20	-0.461262	0.585	0.852	4.07129e-12
G3bp2	-0.354852	0.711	0.92	4.56733e-12
Ldha	-1.01663	0.258	0.616	4.82033e-12
Rps5	0.400476	0.969	0.985	5.54241e-12
Rpl32	0.376942	0.994	0.992	5.58252e-12
Tmed10	-0.37722	0.943	0.981	7.36542e-12
Ece1	-0.476897	0.522	0.856	7.62168e-12
Rps8	0.334746	0.994	0.996	8.2294e-12
Pfn1	-0.41957	0.792	0.932	9.1962e-12
Ndufa11	-0.398337	0.78	0.924	9.34017e-12
Cops6	-0.350093	0.264	0.646	1.12738e-11
Ndufa7	-0.418293	0.824	0.947	1.36024e-11
Fam183b	-0.450955	0.428	0.749	1.50151e-11
Smdt1	-0.404503	0.862	0.954	1.52462e-11
Rpl3	0.332322	0.962	0.985	1.53513e-11
Hist3h2ba	-0.507435	0.245	0.605	1.54457e-11
Laptm4a	-0.358449	0.931	0.973	1.6173e-11
Eno1	-0.545672	0.579	0.859	1.66061e-11
Rpl13	0.35918	0.994	0.996	1.8011e-11
Spint2	-0.424431	0.931	0.977	2.09269e-11
Rpl37a	0.370022	0.987	0.996	2.19874e-11
Uqcr11	-0.449575	0.786	0.954	2.26893e-11
Psmg4	-0.386547	0.667	0.882	2.30172e-11
Irf7	-0.449211	0.346	0.703	2.59197e-11
Arf5	-0.414052	0.881	0.97	2.7693e-11
Eef1b2	0.399585	0.975	0.992	2.8024e-11
Ndufa3	-0.356923	0.352	0.688	3.0343e-11
Ankrd33b	0.805274	0.648	0.316	4.31337e-11
Eif4a1	-0.400288	0.887	0.951	4.39476e-11
Pts	-0.440724	0.516	0.764	4.96515e-11
Cxxc5	-0.370492	0.34	0.715	5.23823e-11
Romo1	-0.382104	0.774	0.928	5.82428e-11
Abcc8	-0.521249	0.811	0.92	6.48612e-11
Limd2	-0.366854	0.239	0.612	6.81612e-11
Rps9	0.322696	0.975	0.992	6.90858e-11
Rpl11	0.318223	0.975	0.996	6.95486e-11
Rtp4	-0.481055	0.522	0.829	7.13279e-11
Tmem176a	-0.473653	0.943	0.973	7.15364e-11
Atp5o.1	-0.599009	0.182	0.525	7.43115e-11
Atp5g3	-0.376168	0.862	0.935	7.8738e-11
Ssu72	-0.39442	0.528	0.817	9.03253e-11
Zbp1	-0.697545	0.472	0.783	9.30282e-11
Tmem208	-0.403466	0.604	0.848	9.68849e-11
Surf4	-0.43219	0.761	0.875	1.11385e-10
Atp6v0e	-0.476903	0.899	0.97	1.20484e-10
Rpsa	0.440438	1	0.996	1.32433e-10
Cox7b	-0.384458	0.912	0.954	1.35414e-10
Pigr	-0.633259	0.101	0.46	1.4741e-10
Rgs4	-0.648581	0.522	0.776	1.51421e-10
Cirbp	-0.382811	0.409	0.734	1.7048e-10
Ppa1	-0.45741	0.761	0.909	2.04024e-10
Npm1	0.409072	0.962	0.962	2.11166e-10
Slc25a5	-0.435547	0.843	0.943	2.11478e-10
Ndufb4	-0.392669	0.673	0.863	2.31051e-10
Oasl2	-0.459286	0.314	0.681	2.40643e-10
Serpina10	-0.468832	0.849	0.951	2.42261e-10
Clec2d	-0.597376	0.352	0.658	2.47322e-10
Nenf	-0.392577	0.881	0.954	2.69386e-10
Rps12	0.394499	0.981	0.992	2.95719e-10
Spint1	-0.418627	0.585	0.837	3.07638e-10
Atp5d	-0.37688	0.912	0.947	3.32626e-10
Tma7	-0.344194	0.849	0.943	3.68136e-10
Adprh	-0.389381	0.453	0.753	4.21301e-10
Trappc2l	-0.359921	0.654	0.863	4.22058e-10
Ddost	-0.423685	0.824	0.932	4.2612e-10
Trp53inp2	-0.381334	0.314	0.65	4.46881e-10
Bola1	-0.287343	0.321	0.662	5.05902e-10
Smim6	-0.453433	0.082	0.433	5.07777e-10
Cisd1	-0.359485	0.792	0.913	5.22523e-10
Tapbpl	-0.404711	0.723	0.916	5.2437e-10
Sod2	-0.690718	0.855	0.973	5.95056e-10
Sdhb	-0.334516	0.497	0.772	6.05581e-10
Tmem147	-0.388276	0.421	0.741	6.27262e-10
Gemin6	-0.369544	0.245	0.616	6.73625e-10
Chgb	-0.785988	0.969	0.996	7.10455e-10
Spcs3	-0.367455	0.44	0.768	7.30546e-10
Socs1	-0.675592	0.434	0.745	7.36309e-10
Rpl6	0.317574	1	0.985	7.50198e-10
Kcnq1ot1	-0.449349	0.73	0.909	7.96931e-10
Fgl2	-0.62496	0.824	0.935	9.16715e-10
Nedd8	-0.349952	0.843	0.939	9.57712e-10
Rps13	0.336192	1	0.996	9.93315e-10
Rps21	0.395737	0.987	0.989	1.0585e-09
Mbd3	-0.281445	0.421	0.745	1.13091e-09
Fam20c	-0.438801	0.415	0.707	1.21623e-09
Tspan15	-0.428945	0.465	0.753	1.37834e-09
Suclg1	-0.357611	0.673	0.852	1.49023e-09
Cnpy2	-0.405641	0.792	0.89	1.61814e-09
Rnf7	-0.360052	0.723	0.89	1.76024e-09
Sumo2	-0.369138	0.874	0.966	1.84188e-09
Anp32a	-0.374345	0.623	0.837	1.98588e-09
Gnl3	0.4806	0.818	0.601	2.17014e-09
Rps15	0.367057	0.987	0.992	2.28775e-09
Myl6	-0.376321	0.931	0.951	2.35577e-09
Mrpl36	-0.35999	0.585	0.817	2.66172e-09
Pfkp	-0.467839	0.553	0.814	3.30969e-09
Cox5b	-0.347642	0.887	0.947	4.47593e-09
Rps10	0.348855	0.994	0.992	4.57294e-09
Dhrs7	-0.413919	0.597	0.871	4.64695e-09
Trappc1	-0.375141	0.44	0.726	4.6613e-09
Rpl24	0.26109	0.987	0.989	4.71677e-09
Rps4x	0.319996	0.975	0.989	4.83478e-09
Aldoa	-0.463049	0.956	0.989	5.45372e-09
Hs6st1	-0.382195	0.465	0.741	5.57808e-09
Rps19	0.309763	0.987	0.992	5.89368e-09
Maged1	-0.380884	0.868	0.958	6.06182e-09
Ndufs4	-0.338043	0.635	0.856	6.43717e-09
Trappc4	-0.295412	0.415	0.76	6.46853e-09
Ube2l6	-0.403288	0.686	0.878	6.67638e-09
Ptma	-0.301617	0.962	0.985	7.04512e-09
Vps28	-0.362624	0.579	0.829	7.9689e-09
Gaa	-0.347552	0.434	0.741	8.12028e-09
Dbpht2	-0.307301	0.182	0.525	9.14291e-09
St13	0.435275	0.912	0.837	9.23789e-09
Mrpl20	-0.347815	0.717	0.886	9.41e-09
Ube2m	-0.293809	0.327	0.677	9.50452e-09
Mrps34	-0.333485	0.635	0.852	9.63988e-09
Emb	-0.401158	0.755	0.924	9.69089e-09
Usp9x	-0.307394	0.648	0.878	1.00764e-08
Tmem14c	-0.360734	0.535	0.795	1.04137e-08
Ttyh1	-0.511457	0.094	0.414	1.16387e-08
Fam162a	-0.548471	0.409	0.722	1.17931e-08
Rpl28	0.337362	0.975	0.981	1.21909e-08
Ganab	-0.323142	0.377	0.692	1.22476e-08
Tspo	-0.414698	0.579	0.852	1.31913e-08
Smarca2	-0.391401	0.409	0.703	1.37918e-08
Dpm3	-0.369379	0.767	0.897	1.44289e-08
Sdf2	-0.34661	0.667	0.875	1.89826e-08
Vldlr	-0.417519	0.302	0.616	1.91719e-08
Srsf3	-0.371598	0.792	0.916	1.93211e-08
Ndufa8	-0.365551	0.698	0.882	1.96693e-08
Lbh	-0.486375	0.189	0.51	1.99743e-08
Nop10	-0.369468	0.566	0.848	2.12975e-08
Mrpl51	-0.333493	0.572	0.817	2.21455e-08
Samhd1	-0.343915	0.34	0.65	2.32025e-08
Sec61g	-0.344958	0.956	0.973	2.34407e-08
Cox6a1	-0.352086	0.881	0.943	2.46542e-08
Hist1h1e	-0.415785	0.289	0.601	2.94151e-08
mt-Nd4	-0.32884	0.994	0.989	2.98395e-08
Prkcsh	-0.329953	0.566	0.817	3.01223e-08
Epb41l4aos	0.334594	0.56	0.232	3.05825e-08
Tm2d3	-0.330009	0.428	0.734	3.28643e-08
Gbp7	-0.440018	0.761	0.932	3.4122e-08
Atp5g1	-0.368203	0.899	0.943	3.80892e-08
Tm9sf3	-0.318947	0.723	0.909	3.90415e-08
Mrpl33	-0.371099	0.717	0.871	4.05214e-08
Prelid1	-0.393154	0.591	0.817	4.05549e-08
Mgat2	-0.298027	0.226	0.544	4.10183e-08
Ifi27	-0.761676	0.503	0.734	4.16172e-08
Il1r1	-0.473862	0.522	0.768	4.24067e-08
Cldn7	-0.557812	0.786	0.92	4.37331e-08
2410006H16Rik	1.02711	0.553	0.297	4.37495e-08
Uqcc2	-0.302289	0.887	0.954	4.39917e-08
Zfas1	0.577666	0.541	0.255	4.51902e-08
Upb1	-0.394293	0.484	0.745	4.61567e-08
Fam20a	-0.262111	0.082	0.388	4.86496e-08
Pax6	-0.363125	0.717	0.886	5.07127e-08
Uqcr10	-0.358892	0.811	0.924	5.08614e-08
Hap1	-0.482643	0.56	0.779	5.35268e-08
2310039H08Rik	-0.385147	0.623	0.798	5.47551e-08
Gbp4	-0.414361	0.786	0.935	6.09726e-08
Cltc	-0.355795	0.723	0.897	6.24941e-08
Xbp1	-0.415043	0.805	0.932	6.50182e-08
Cox7a2	-0.298228	0.937	0.981	6.52098e-08
St6gal1	-0.291061	0.182	0.517	6.54111e-08
Eif4g1	-0.339941	0.623	0.84	7.0305e-08
P3h4	-0.31262	0.233	0.563	7.07422e-08
Mif	-0.614207	0.956	0.989	7.45304e-08
Edf1	-0.354735	0.855	0.924	7.4552e-08
Cenpb	-0.266416	0.384	0.703	7.61979e-08
Ffar4	-0.267608	0.277	0.593	8.06023e-08
Pigk	-0.282148	0.296	0.616	8.28459e-08
Gm4951	-0.387746	0.264	0.578	8.59294e-08
1110038F14Rik	-0.440205	0.541	0.783	8.83949e-08
Spop	-0.302383	0.459	0.749	9.54376e-08
Smim11	-0.335932	0.516	0.768	9.68231e-08
Ctsz	-0.669664	0.931	0.962	1.13099e-07
Mlec	-0.31819	0.604	0.81	1.27257e-07
Gmppb	-0.300078	0.277	0.612	1.44888e-07
Rtn3	-0.263443	0.73	0.905	1.58998e-07
Ssr1	-0.39179	0.73	0.89	1.63416e-07
Smim20	-0.271826	0.365	0.665	1.69193e-07
Tmbim4	-0.390487	0.862	0.962	1.78819e-07
Eef1g	0.307173	0.969	0.97	1.80591e-07
Commd3	-0.36567	0.553	0.779	1.83482e-07
Mrfap1	-0.301462	0.95	0.981	1.86977e-07
Rpl8	0.286126	0.981	1	1.89287e-07
H1f0	-0.436396	0.403	0.684	1.92259e-07
Klf6	0.478752	0.686	0.388	1.96299e-07
Ccnd1	-0.355064	0.453	0.719	1.96741e-07
Ndufv2	-0.351639	0.73	0.897	1.98733e-07
Lamtor2	-0.326398	0.742	0.886	2.0537e-07
Vcp	-0.352656	0.761	0.901	2.1802e-07
Igfbp7	-0.47629	0.654	0.867	2.34422e-07
Rps2	0.282004	0.975	0.989	2.49696e-07
Plod3	-0.294866	0.371	0.662	2.55405e-07
Psmb4	-0.330732	0.874	0.916	2.56132e-07
Lrrn1	-0.42441	0.277	0.586	2.56928e-07
Rpl4	0.31148	0.975	0.985	2.58454e-07
Tuba1a	-0.369082	0.723	0.871	2.68726e-07
Ucp2	-0.395685	0.522	0.745	2.73703e-07
Steap4	-0.820406	0.321	0.597	2.77163e-07
Naa38	-0.289822	0.421	0.696	2.85645e-07
Sfpq	-0.287423	0.597	0.81	2.90638e-07
Edem2	-0.354833	0.327	0.597	3.05982e-07
Sra1	-0.390566	0.692	0.867	3.10278e-07
Isg15	-0.528224	0.308	0.627	3.17645e-07
Dnajc10	-0.305511	0.333	0.635	3.54832e-07
Prkar1a	-0.396246	0.912	0.943	3.55685e-07
Ier2	-0.456772	0.296	0.631	3.86924e-07
Txndc5	-0.307399	0.44	0.711	3.98665e-07
Taldo1	-0.365306	0.686	0.875	4.26938e-07
Jagn1	-0.334735	0.428	0.715	4.31235e-07
Ube2s	-0.332171	0.686	0.875	4.38058e-07
Saysd1	-0.269906	0.258	0.589	4.43466e-07
Mrps12	-0.363806	0.597	0.798	4.63426e-07
Ninj1	-0.360081	0.604	0.814	4.72415e-07
App	-0.31548	0.931	0.962	4.77903e-07
Ndufs5	-0.280779	0.874	0.935	4.99387e-07
Idnk	-0.336517	0.692	0.856	5.07385e-07
Rplp2	0.330759	0.994	0.996	5.11605e-07
Rps17	0.375901	0.981	0.981	5.29231e-07
Erp29	-0.383539	0.679	0.863	5.31042e-07
Hsp90aa1	0.544229	0.994	0.985	5.64925e-07
Ero1l	-0.829135	0.497	0.791	5.85204e-07
Dusp4	0.462804	0.384	0.118	5.88182e-07
Gnb2	-0.286256	0.912	0.935	6.23316e-07
Rps16	0.326431	0.987	0.996	6.61813e-07
Ndufa1	-0.332163	0.893	0.958	6.66736e-07
Pgls	-0.321802	0.654	0.837	7.22023e-07
Gng5	-0.300137	0.962	0.962	7.44044e-07
Tra2a	0.487816	0.862	0.753	7.54879e-07
Pla2g12a	-0.418913	0.654	0.844	7.60082e-07
Polr2j	-0.299476	0.465	0.707	7.64169e-07
M6pr	-0.349469	0.704	0.894	7.75733e-07
Naca	0.299139	0.956	0.966	8.00487e-07
Cox7a2l	0.307536	0.937	0.935	8.1254e-07
Calm2	-0.262471	0.906	0.951	8.2116e-07
Acsl5	-0.306961	0.245	0.551	8.3531e-07
Cd82	-0.351699	0.736	0.89	8.36848e-07
2300009A05Rik	-0.321375	0.497	0.726	8.40444e-07
Pkdcc	-0.345953	0.585	0.787	8.45619e-07
Top1	-0.289779	0.792	0.913	8.55119e-07
Grpel2	0.358139	0.566	0.289	8.65998e-07
Tmc4	-0.297244	0.585	0.84	8.71285e-07
Mrps21	-0.304015	0.654	0.829	9.3283e-07
Tecr	-0.322987	0.667	0.844	9.36339e-07
Lcn2	-1.65004	0.302	0.616	1.00056e-06
Rcn3	-0.255766	0.075	0.361	1.01477e-06
Dag1	-0.269131	0.252	0.563	1.04985e-06
Tpi1	-0.479511	0.868	0.951	1.09922e-06
Ckap4	-0.289031	0.214	0.517	1.11568e-06
Rps28	0.449012	0.975	0.97	1.2019e-06
Wnk1	-0.298266	0.811	0.954	1.20614e-06
Tgtp2	-0.338985	0.245	0.555	1.23981e-06
Cfl1	-0.272307	0.893	0.966	1.28606e-06
Pop5	-0.317251	0.755	0.859	1.37865e-06
Atp1b1	-0.255155	0.66	0.882	1.37965e-06
Parp14	-0.343749	0.654	0.875	1.59823e-06
Unc50	-0.281574	0.421	0.688	1.61945e-06
Unc93b1	-0.290649	0.396	0.696	1.75376e-06
Timm17b	-0.275313	0.333	0.616	2.0247e-06
Rpl19	0.295299	0.994	1	2.07515e-06
Rcan3	-0.29267	0.327	0.62	2.13441e-06
Kcnk1	-0.300423	0.434	0.719	2.17763e-06
Ier3	-0.662979	0.296	0.578	2.22754e-06
Plcb4	-0.324618	0.428	0.703	2.44445e-06
Gas5	0.925475	0.616	0.407	2.45701e-06
Tmem167	-0.284415	0.704	0.878	2.47449e-06
Nfkbia	0.72508	0.862	0.795	2.48612e-06
Crip1	-0.387814	0.264	0.548	2.48642e-06
Zfhx2	-0.286739	0.352	0.631	2.59636e-06
Dnpep	-0.260713	0.314	0.616	2.61264e-06
Atp6ap1	-0.31501	0.755	0.882	2.67838e-06
Mrpl41	-0.316974	0.403	0.654	2.84549e-06
Mrpl27	-0.303261	0.547	0.802	2.923e-06
Hspe1	0.510466	0.95	0.928	3.00429e-06
Srrm2	-0.271765	0.862	0.954	3.04516e-06
Mid1ip1	-0.343398	0.472	0.719	3.09296e-06
Ndufb2	-0.344645	0.698	0.882	3.31846e-06
Psma7	-0.302451	0.918	0.985	3.36477e-06
Gatsl2	-0.425445	0.126	0.407	3.53175e-06
Pdia4	-0.349035	0.535	0.798	3.55634e-06
Coq2	-0.266553	0.358	0.635	3.58988e-06
Mrps33	-0.310821	0.792	0.886	3.87025e-06
Bnip3l	-0.375102	0.654	0.856	4.12179e-06
Nedd4	-0.286764	0.843	0.913	4.12568e-06
Eif5	0.359613	0.95	0.928	4.1985e-06
Gbp2	-0.562744	0.799	0.973	4.3008e-06
2610001J05Rik	-0.304098	0.472	0.738	4.84035e-06
Ptms	-0.342883	0.811	0.924	4.88669e-06
Mpc1	-0.346408	0.503	0.719	4.98996e-06
St18	-0.314579	0.44	0.715	5.8425e-06
H2-Q4	-0.288453	0.585	0.817	5.84507e-06
Mia3	-0.289386	0.541	0.795	6.08668e-06
Upp1	-0.404706	0.667	0.875	7.54543e-06
Tram1	-0.348153	0.717	0.89	7.66236e-06
Snhg1	0.466339	0.535	0.297	7.66314e-06
Smc3	-0.277597	0.516	0.76	7.68052e-06
Cdk2ap2	-0.307911	0.44	0.707	7.7397e-06
Ptprn	-0.350154	0.906	0.951	8.02517e-06
1110008P14Rik	-0.292426	0.509	0.749	8.26094e-06
Yif1a	-0.324731	0.428	0.658	8.72439e-06
Nfasc	-0.306303	0.503	0.738	8.77838e-06
Mdh1	-0.337069	0.767	0.897	9.01179e-06
Ctso	-0.281413	0.415	0.688	9.81265e-06
Imp3	-0.303425	0.61	0.84	9.93987e-06
Rnaset2b	-0.444057	0.296	0.567	1.0321e-05
Sppl2a	-0.286845	0.698	0.859	1.03259e-05
Mrps16	-0.266117	0.604	0.829	1.09795e-05
Snrpd2	-0.311927	0.786	0.905	1.12024e-05
Cyfip2	-0.275873	0.453	0.734	1.15719e-05
Atp5a1	-0.287884	0.855	0.932	1.15908e-05
Igsf8	-0.267735	0.245	0.555	1.17747e-05
Tmem234	-0.275774	0.761	0.92	1.18126e-05
Mast4	0.507775	0.843	0.741	1.18154e-05
Cxxc4	-0.270793	0.226	0.513	1.24091e-05
Cops3	-0.269266	0.403	0.677	1.30002e-05
Npdc1	-0.352501	0.761	0.875	1.32558e-05
Pbx1	-0.311584	0.623	0.81	1.41713e-05
Tmed9	-0.332635	0.887	0.947	1.42303e-05
Dnajb11	-0.317544	0.472	0.722	1.63646e-05
Tspan8	-0.537343	0.428	0.7	1.64953e-05
Tmed4	-0.295022	0.679	0.859	1.66483e-05
Mrpl34	-0.261562	0.459	0.73	1.67213e-05
Gnaz	-0.288383	0.321	0.593	1.82972e-05
Actb	-0.292304	0.937	0.981	1.84545e-05
Ndufs7	-0.277019	0.66	0.829	1.89861e-05
Camk2n2	-0.296336	0.642	0.806	1.97937e-05
Rps25	0.289842	0.962	0.992	1.99759e-05
H2-M3	-0.340043	0.459	0.7	2.09578e-05
Trim12c	-0.265866	0.226	0.51	2.16061e-05
Eid1	-0.312346	0.73	0.875	2.18976e-05
Clptm1l	-0.291963	0.579	0.814	2.20884e-05
Endog	-0.256375	0.22	0.498	2.26262e-05
D8Ertd738e	-0.270143	0.862	0.943	2.48011e-05
Hsph1	0.62244	0.667	0.479	2.54481e-05
Dynlrb1	-0.271216	0.73	0.886	2.57422e-05
Ggh	-0.252373	0.346	0.627	2.63027e-05
Map2k2	-0.30318	0.585	0.776	2.66615e-05
Disp2	-0.261062	0.447	0.715	2.81871e-05
Eif2ak2	-0.271003	0.39	0.662	2.86092e-05
Lbp	-0.35377	0.063	0.316	3.10442e-05
Gale	-0.271983	0.17	0.437	3.20555e-05
Rpl14	0.262585	0.969	0.996	3.21382e-05
Snf8	-0.279494	0.484	0.73	3.4501e-05
Ube2a	-0.271225	0.352	0.627	3.46679e-05
Slc38a10	-0.291261	0.61	0.783	3.47176e-05
Kdelr2	-0.317227	0.755	0.897	3.52354e-05
Selenom	-0.39273	0.723	0.856	3.60574e-05
Usp18	-0.322083	0.358	0.627	3.60741e-05
Rpl29	0.259058	0.981	0.977	3.7221e-05
Sf3b6	-0.255686	0.792	0.886	3.73597e-05
Slc43a2	-0.275178	0.308	0.574	3.75164e-05
Jtb	-0.292759	0.566	0.757	3.82742e-05
Ndufa13	-0.274783	0.931	0.958	3.93902e-05
Ptp4a3	-0.272672	0.277	0.54	3.95216e-05
Arl3	-0.296138	0.711	0.829	4.0609e-05
Psmd6	-0.282952	0.642	0.798	4.08094e-05
Rrbp1	-0.310846	0.956	0.966	4.09e-05
Sec13	-0.273509	0.491	0.7	4.09667e-05
Tmsb4x	-0.396217	0.868	0.962	4.1373e-05
Psmb2	-0.279808	0.792	0.89	4.29452e-05
Mtch1	-0.25744	0.767	0.875	4.42576e-05
Fabp5	-0.868672	0.453	0.696	4.50869e-05
Ccng2	0.380051	0.384	0.144	4.57179e-05
Slc39a1	-0.296597	0.296	0.555	4.63888e-05
Scd2	-0.321843	0.258	0.525	4.90803e-05
Ftl1	0.380693	0.987	0.996	5.06363e-05
Ifit1	-0.381176	0.421	0.719	5.17719e-05
Ergic3	-0.294723	0.648	0.833	5.19619e-05
Peg3	-0.354455	0.943	0.962	5.29268e-05
Uqcrq	-0.29885	0.906	0.966	5.35135e-05
Grn	-0.273923	0.484	0.776	5.40005e-05
Ndufa6	-0.253375	0.893	0.951	5.90598e-05
Cyc1	-0.260972	0.604	0.798	5.93756e-05
Csnk1a1	-0.25903	0.855	0.939	6.14904e-05
Ifih1	-0.282439	0.283	0.582	6.46136e-05
Sptssa	-0.253178	0.39	0.654	7.06925e-05
Spcs1	-0.277709	0.899	0.924	7.21871e-05
Pak3	-0.427394	0.642	0.783	7.28431e-05
Ssbp1	-0.303942	0.61	0.779	7.45237e-05
Igf1r	-0.410657	0.472	0.711	7.54279e-05
Ncam1	-0.310436	0.579	0.795	7.71893e-05
Wipi1	-0.41843	0.233	0.498	7.74366e-05
Smim4	-0.270185	0.384	0.665	7.78039e-05
1110065P20Rik	-0.310761	0.522	0.722	7.92352e-05
Stard10	-0.32636	0.522	0.73	7.96368e-05
Krcc1	-0.282712	0.579	0.787	8.06745e-05
Fkbp2	-0.353996	0.868	0.943	8.42142e-05
Xaf1	-0.305229	0.553	0.787	8.44055e-05
Hnrnpk	-0.261991	0.906	0.924	8.62252e-05
Eif4a3	-0.274184	0.428	0.665	8.78802e-05
Anxa6	-0.352644	0.704	0.863	9.04661e-05
Ybx1	-0.269189	0.95	0.954	9.07584e-05
Tcaf1	-0.276107	0.384	0.681	9.77551e-05
Med21	-0.306441	0.403	0.646	9.78204e-05
Ssbp4	-0.303818	0.572	0.787	9.88059e-05
Tubb4b	-0.308534	0.723	0.856	0.000100818
Ift20	-0.273932	0.755	0.867	0.00010185
Gbp10	-0.400376	0.459	0.7	0.000102096
Erp44	-0.309003	0.717	0.894	0.000102506
Ehf	-0.416393	0.591	0.795	0.000103289
Pafah1b3	-0.303344	0.579	0.787	0.000112867
Rpl35	0.335693	0.943	0.958	0.000119572
Copb2	-0.282145	0.774	0.905	0.000123863
Gsdma	-0.401838	0.377	0.624	0.000132973
1110038B12Rik	0.280769	0.409	0.167	0.000134508
Lman1	-0.322763	0.767	0.905	0.00013548
Ebp	-0.256281	0.415	0.677	0.000135572
Gm5617	-0.283264	0.484	0.703	0.000136164
Slc39a7	-0.309944	0.667	0.802	0.000139349
Hspa5	-0.344307	0.931	0.996	0.000143277
Snap47	-0.268064	0.465	0.684	0.000151965
Cyba	-0.563878	0.157	0.43	0.000159846
Tmed2	-0.295472	0.925	0.973	0.000160807
Ddx6	-0.263927	0.629	0.84	0.00016116
BC004004	-0.261598	0.465	0.7	0.000178164
Atp5f1	-0.254028	0.906	0.954	0.000183688
Dap	-0.295428	0.899	0.958	0.000191558
2010107E04Rik	-0.394628	0.277	0.525	0.000195756
Itm2c	-0.32403	0.925	0.958	0.000202582
Anapc13	-0.277924	0.472	0.719	0.000211257
Keap1	-0.275982	0.465	0.719	0.000218716
Ccnd2	-0.281404	0.843	0.943	0.000220328
Gbp3	-0.335631	0.805	0.966	0.000221413
Nmi	-0.288915	0.421	0.681	0.000221697
C1ra	-0.376519	0.447	0.7	0.000224565
H2-Ab1	-0.60098	0.107	0.361	0.000224779
Rpl38	0.333135	0.975	0.989	0.000226897
Atp5h	-0.258508	0.937	0.97	0.000229972
Aes	-0.61059	0.321	0.54	0.000246877
Snhg6	0.360074	0.686	0.449	0.00025071
Arpc1a	-0.278663	0.843	0.92	0.000255186
Gm12216	-0.310761	0.579	0.734	0.000257121
Fndc3b	-0.252955	0.497	0.715	0.000281492
Sri	-0.292258	0.654	0.856	0.000289814
Rraga	-0.290122	0.572	0.764	0.000296487
Ubr4	-0.283967	0.61	0.798	0.000312675
Prom1	-0.277383	0.34	0.582	0.000313609
Saraf	-0.284231	0.881	0.958	0.000326906
Fam216a	-0.250225	0.377	0.616	0.000339284
Tubb2a	-0.269238	0.497	0.722	0.00035719
Sumo3	-0.272323	0.711	0.901	0.000373569
Tsc22d1	-0.359611	0.66	0.833	0.000384047
Ndufb3	-0.285847	0.818	0.878	0.000389771
Polr2k	-0.299362	0.623	0.791	0.000398481
Tmem107	-0.275823	0.509	0.711	0.000413779
Rpl13a	0.644794	0.937	0.947	0.00043941
Ppp1r14b	-0.271663	0.717	0.897	0.000445773
Nav2	-0.297881	0.648	0.817	0.000495518
Ndufb9	-0.260857	0.899	0.924	0.000521189
Pde10a	-0.386255	0.384	0.612	0.000553598
Cd74	-1.09502	0.327	0.544	0.000603658
Srsf5	-0.261518	0.83	0.901	0.000641294
Atg14	0.258513	0.384	0.152	0.000654148
Rpl22l1	0.30473	0.962	0.951	0.000703509
Lamtor1	-0.25949	0.648	0.829	0.000717165
Tuba4a	-0.304505	0.535	0.76	0.000720422
Pigx	-0.283273	0.289	0.536	0.000749269
2410015M20Rik	-0.459977	0.302	0.517	0.000795531
Rbbp7	-0.2705	0.824	0.924	0.000797113
Hspa4	-0.276932	0.629	0.837	0.00080273
Dnajb1	0.484612	0.56	0.357	0.000829544
Itgb1	-0.316529	0.748	0.935	0.000876862
Acly	-0.294634	0.748	0.905	0.000956863
Sars	0.301835	0.868	0.806	0.000957177
Aldoc	-0.255227	0.201	0.445	0.00102408
Arpc1b	-0.296477	0.579	0.825	0.00106895
Sec11c	-0.347373	0.792	0.939	0.00122476
Swt1	0.39669	0.635	0.407	0.00129794
Zcrb1	-0.263619	0.792	0.916	0.00140465
Rnaset2a	-0.406978	0.346	0.582	0.00140605
Reep5	-0.265602	0.887	0.932	0.00140992
Capzb	-0.260958	0.723	0.856	0.00141064
Foxa2	-0.260698	0.428	0.677	0.00144523
H2-Eb1	-0.419224	0.038	0.24	0.00150407
Socs3	-0.391211	0.516	0.738	0.0015271
Fnip1	0.348356	0.673	0.475	0.00152874
Tmem256	-0.256357	0.642	0.806	0.00154894
Nefm	-0.272053	0.195	0.456	0.00155971
Cnot6l	-0.303843	0.698	0.84	0.00158612
Smim22	-0.319762	0.66	0.814	0.00159995
Rpl23a	0.275276	0.956	0.985	0.00165889
H2afz	-0.333607	0.906	0.985	0.00170372
Atpif1	-0.259347	0.931	0.954	0.00170978
Fmc1	-0.25375	0.421	0.639	0.00173261
Usmg5	-0.48377	0.314	0.525	0.00197451
Vps37b	0.329517	0.415	0.198	0.00230398
Mcub	-0.296513	0.465	0.692	0.00233539
Bag1	-0.331642	0.792	0.897	0.00235089
Minos1	-0.439826	0.314	0.551	0.00236311
Lrp10	-0.274347	0.516	0.715	0.0023749
Bcl3	-0.268473	0.434	0.643	0.0024518
Snhg8	0.469303	0.566	0.361	0.00246038
Jpt1	-0.263834	0.421	0.658	0.0024767
Epcam	-0.270865	0.956	0.989	0.00249928
Mvb12a	-0.259889	0.516	0.745	0.00252244
Lsr	-0.250863	0.547	0.738	0.00268731
S100a11	-0.278081	0.937	0.973	0.00271763
Sec61a1	-0.299613	0.667	0.821	0.00298196
Rpl27	0.434297	0.962	0.962	0.00304588
Wnt4	0.444417	0.541	0.293	0.00306128
1810026B05Rik	0.260729	0.428	0.213	0.00313022
Apobec3	-0.310339	0.597	0.802	0.00313741
Chchd7	-0.266095	0.585	0.802	0.00320172
Trf	-0.826792	0.101	0.319	0.0032837
Cebpg	0.32847	0.836	0.673	0.00328892
Mvp	-0.287993	0.704	0.886	0.00333542
Hint2	-0.252263	0.453	0.669	0.00372178
Ncald	-0.255504	0.371	0.624	0.00389881
Egr1	-0.448313	0.34	0.593	0.0039844
Pglyrp1	-0.26316	0.025	0.205	0.00408826
Lrpap1	-0.266635	0.604	0.798	0.00423171
Ppp1r15a	0.336781	0.597	0.369	0.00481255
Rps29	0.269038	0.987	0.996	0.00493956
Fnip2	0.352302	0.522	0.297	0.0049732
Slc38a4	-0.386169	0.283	0.49	0.00498353
Selenos	-0.265306	0.73	0.844	0.0050019
Inpp5f	-0.302682	0.616	0.776	0.00506907
Stom	-0.367055	0.314	0.548	0.00512965
Bax	-0.298542	0.843	0.928	0.00527968
Psmb1	-0.261438	0.881	0.954	0.00537116
Gnai2	-0.255756	0.874	0.962	0.00544642
Ndufs8	-0.253434	0.535	0.722	0.00549132
Scand1	-0.255162	0.881	0.943	0.00549475
Ppp1ca	-0.256935	0.736	0.871	0.00553348
Gns	-0.279159	0.629	0.817	0.00557284
Lamtor5	-0.271921	0.635	0.795	0.00558107
Kdm2a	-0.259614	0.535	0.73	0.00566973
Ikbip	-0.250091	0.403	0.631	0.00631926
Scp2	-0.254281	0.748	0.875	0.00641423
Rpl36a	0.25208	0.956	0.977	0.00674348
Psmd2	-0.256787	0.66	0.817	0.00703141
Lrg1	-0.904062	0.138	0.346	0.00745412
Scg2	-0.27111	0.969	0.985	0.00763411
Akap9	-0.260832	0.73	0.875	0.00812701
Prdx4	-0.291259	0.604	0.73	0.00816957
Srsf11	0.316736	0.912	0.825	0.0085613
Lars2	0.462033	0.881	0.7	0.00876018
Atp5j2	-0.251716	0.887	0.947	0.00914942
Nos2	-0.739403	0.371	0.57	0.00918162
Eif3h	0.256255	0.943	0.882	0.00988717
Ifitm3	-0.86467	0.358	0.586	0.00998775
Srsf9	-0.253743	0.692	0.817	0.0103426
Ptprf	-0.2562	0.698	0.863	0.0108908
Ifrd1	0.527456	0.66	0.487	0.0109845
Gch1	-0.276841	0.874	0.932	0.0111181
P4ha2	-0.289004	0.296	0.517	0.0115093
Uggt1	-0.258122	0.478	0.662	0.0125145
Csf3	-1.11792	0.088	0.285	0.0131729
Rnf213	-0.263352	0.553	0.726	0.0139636
Eif4a2	0.311496	0.943	0.943	0.0140037
Cd302	-0.275963	0.233	0.456	0.0141671
Rragd	0.256041	0.56	0.354	0.0154644
Rpl31	0.267815	0.969	0.981	0.015768
Epb41l4b	-0.256396	0.34	0.548	0.0179751
Megf9	-0.285347	0.384	0.582	0.0186031
Ptbp1	-0.267155	0.509	0.703	0.020983
Scamp2	-0.257145	0.497	0.707	0.0223026
Gm42418	0.342697	1	1	0.025161
Arg1	-0.434861	0.157	0.365	0.0299191
Acod1	-0.467975	0.138	0.338	0.033196
Eif2ak3	0.341598	0.553	0.357	0.0373475
Gabarapl1	0.270803	0.767	0.65	0.0374879
Cd9	-0.412209	0.503	0.677	0.0425266
Sftpd	-0.355321	0.05	0.224	0.0444084
2900093K20Rik	0.279903	0.509	0.312	0.0454809
Crebrf	0.297738	0.604	0.403	0.0466348
Ptpn1	-0.271907	0.761	0.894	0.0482505
Vnn3	-0.327379	0.132	0.323	0.0484114
Uqcrfs1	-0.263077	0.755	0.867	0.0490368
Cplx2	-0.257862	0.434	0.627	0.0498501
Cox6c	-0.258063	0.962	0.97	0.0531768
Pla2g16	-0.38899	0.296	0.521	0.0536855
Mettl1	-0.251741	0.453	0.635	0.0545499
Rsrc2	0.251273	0.881	0.829	0.0571314
Hspa8	0.407699	0.994	0.97	0.058581
Cd24a	-0.377818	0.214	0.414	0.0627181
Rgs2	-0.409738	0.296	0.494	0.0651356
Mt2	0.440726	0.874	0.749	0.0682998
Pfkl	-0.293446	0.629	0.776	0.0806746
Cp	-0.543622	0.113	0.308	0.0895753
Serpina7	-0.32415	0.075	0.259	0.092468
Odc1	-0.38579	0.755	0.882	0.0970923
H13	-0.260522	0.73	0.89	0.103068
Rps27rt	0.284678	0.755	0.65	0.105278
Mpp6	0.292543	0.748	0.601	0.105412
Icam1	-0.475871	0.61	0.745	0.106947
Taf6l	-0.250915	0.182	0.392	0.113352
Hmox1	0.504829	0.509	0.312	0.128697
Insm1	-0.33766	0.459	0.654	0.128698
Gpi1	-0.319333	0.836	0.897	0.144855
Sst	-0.704944	0.34	0.567	0.14516
Iapp	-0.618856	0.994	0.996	0.149224
Wars	-0.275963	0.491	0.673	0.163252
P4hb	-0.269754	0.786	0.913	0.163795
Enpp2	-0.267984	0.321	0.517	0.169281
Serpina3f	-0.349201	0.182	0.373	0.174928
BC005561	0.323201	0.78	0.643	0.206204
Dusp8	0.284344	0.642	0.449	0.256545
Ghitm	0.290934	0.843	0.833	0.279982
Atf4	0.285314	0.881	0.875	0.296886
Znfx1	-0.26099	0.56	0.715	0.31357
Tmem27	-0.454413	0.346	0.563	0.346267
H2-Aa	-0.49485	0.101	0.266	0.362483
C2cd4b	-0.521283	0.484	0.635	0.416541
Pcsk1n	0.322649	0.994	0.992	0.420407
Irx2	-0.330612	0.39	0.529	0.424576
Tra2b	0.312696	0.83	0.757	0.425775
Fam46a	-0.453143	0.176	0.373	0.430362
Slc38a2	0.267004	0.786	0.646	0.436332
Hif1a	-0.254882	0.73	0.856	0.441945
Ltf	-0.608656	0.119	0.297	0.471498
Ifit2	-0.255033	0.27	0.471	0.493283
Mt1	0.458911	0.981	0.962	0.577704
P4ha1	-0.270435	0.711	0.837	0.635365
Fam159b	-0.629801	0.094	0.259	0.678761
Gbp5	-0.333655	0.472	0.639	0.782341
Igf2bp2	0.283267	0.503	0.312	0.791732
Actg1	-0.265695	0.962	0.981	1
Lpin2	0.263602	0.585	0.426	1
Neurod1	-0.278685	0.642	0.757	1
Ifit3	-0.299384	0.327	0.506	1
Tfrc	0.28109	0.56	0.38	1
Manf	-0.253949	0.956	0.966	1
Mafb	-0.751783	0.34	0.468	1
Gm47283	0.312287	0.717	0.635	1
Cebpd	-0.411753	0.786	0.871	1
Gm26917	0.296324	0.736	0.612	1
4930539E08Rik	-0.284827	0.245	0.422	1
Clu	-0.599348	0.742	0.791	1
Ankrd11	0.259019	0.881	0.844	1
Gcg	0.479552	0.969	0.962	1
AW112010	-0.310798	0.321	0.517	1
Krt18	0.295447	0.937	0.939	1
Cd14	-0.724456	0.145	0.3	1
AY036118	0.366326	0.925	0.856	1
Malat1	0.474676	1	0.992	1
C3	-0.299718	0.101	0.251	1
Fos	-0.272546	0.151	0.316	1
Rhou	0.302697	0.736	0.612	1
Mest	-0.306948	0.094	0.228	1
Spc25	-0.263417	0.277	0.433	1
March5	0.251086	0.843	0.844	1
Bnip3	-0.317055	0.723	0.825	1
Ubb	0.283855	1	0.981	1
Sowahc	0.295408	0.679	0.54	1
Arl4a	0.357586	0.73	0.616	1
Id1	-0.784692	0.39	0.49	1
Plet1	-0.634304	0.195	0.35	1
Vps50	0.251568	0.465	0.293	1
Tmsb10	-0.268316	0.855	0.924	1
D10Wsu102e	0.275426	0.503	0.38	1
Ccnl2	0.269915	0.774	0.692	1
Tnfrsf12a	0.378826	0.78	0.677	1
Pyy	-0.383534	0.918	0.958	1
H2-DMb1	-0.258693	0.069	0.183	1
Cldn4	0.335088	0.635	0.567	1
Hspb1	0.629191	0.333	0.198	1
Meg3	0.417773	0.981	0.973	1
Nme2	0.32692	0.616	0.479	1
Tnfaip2	-0.391565	0.17	0.304	1
Ndrg1	-0.310577	0.472	0.593	1
Saa3	-0.837852	0.031	0.125	1
Neat1	0.454105	0.887	0.905	1
Spp1	-0.990486	0.748	0.829	1
Serpine1	-0.581475	0.126	0.236	1
Glul	0.290379	0.717	0.722	1
Atp6v1b2	0.271289	0.849	0.833	1
Higd1a	-0.547866	0.686	0.684	1
Timp1	-0.313254	0.208	0.331	1
Fth1	0.319223	0.981	0.989	1
Gm4841	-0.260294	0.088	0.175	1
Gls	0.269182	0.686	0.669	1
Pdyn	-0.303318	0.094	0.171	1
Tac1	0.273976	0.126	0.061	1
Cfb	-0.321613	0.358	0.46	1
Gbp6	-0.384193	0.805	0.84	1
Hmgcs1	0.267543	0.434	0.357	1
Cxcl1	-0.77763	0.214	0.281	1
Ccl5	0.670167	0.176	0.114	1
Ccl2	-0.344862	0.321	0.414	1
Vmp1	0.253166	0.843	0.924	1
Fgb	-0.356364	0.27	0.323	1
Vgf	-0.375556	0.723	0.7	1
Lpl	-0.274391	0.717	0.627	1
S100a6	0.292596	0.195	0.167	1
Ins2	1.70107	1	1	1
Cxcl10	-0.319684	0.465	0.513	1
Id3	-0.391212	0.403	0.38	1
Ins1	1.6824	0.994	0.989	1
