# Supplementary material for: Cytokine and Nitric Oxide-Dependent Gene Regulation in Islet Endocrine and Nonendocrine Cells
Source: Function (Oxf). 2021 Dec 1;3(1):zqab063. doi: 10.1093/function/zqab063 (PMC8674205; doi:10.1093/function/zqab063)
Supplement: zqab063_Supplemental_Files [file zqab063_supplemental_files.zip › Table S5.xlsx]

## Sheet: Alpha_markers_S2_vs_Control
Gene	Avg log2(Fold change)	Fraction cells in S2 expressing gene	Fraction cells in Untreated Sample expressing gene	Adjusted p-value
Gbp4	2.52594	0.839	0.012	6.26203e-39
Gbp6	1.94485	0.849	0.035	3.07209e-37
Gbp3	1.89715	0.806	0.023	4.57822e-35
H3f3a	-2.04076	0.871	1	1.52751e-34
Gbp2	2.85358	0.753	0.012	2.70827e-33
Nfkbia	2.63994	0.946	0.331	1.03508e-31
Gadd45b	2.27304	0.935	0.256	4.92465e-31
Tmsb4x	-2.14061	0.914	0.994	2.11117e-30
Fam183b	-1.6874	0.419	0.965	7.76941e-30
Gbp8	1.11272	0.731	0.029	9.05847e-30
Ndufa4	-1.80004	0.409	0.988	4.40727e-29
Tmed3	-1.66372	0.86	1	2.28239e-28
Icam1	1.64437	0.667	0.006	2.78531e-28
Irgm1	1.42813	0.849	0.198	1.64758e-26
Arrdc4	1.61576	0.871	0.238	5.16589e-26
B2m	2.29187	0.989	0.797	5.61038e-26
Hspa1a	3.33006	0.72	0.064	5.97968e-26
Hspa1b	2.83511	0.731	0.07	1.75004e-25
Cebpd	1.98139	0.871	0.267	2.57178e-25
Cd274	1.26071	0.763	0.11	7.11545e-25
Gbp9	1.38451	0.634	0.023	1.30846e-24
Iigp1	1.59134	0.602	0.006	2.01446e-24
Dbpht2	-1.7241	0.129	0.837	2.38793e-24
Sphkap	-1.57906	0.495	0.936	6.53647e-24
Igtp	1.35405	0.763	0.128	6.8985e-24
Irf1	1.80257	0.892	0.343	8.2272e-24
Mageh1	-1.36322	0.516	0.953	1.13079e-23
Gbp5	0.942735	0.57	0	2.07934e-23
Pnmal2	-1.25059	0.301	0.907	2.31461e-23
Ostc	-1.31582	0.602	0.959	3.83989e-23
Sfrp5	-1.48225	0.204	0.843	1.069e-22
Neurl3	2.03037	0.602	0.023	1.45966e-22
Cyb5r3	-1.27553	0.516	0.93	7.20401e-22
Gbp7	1.57503	0.785	0.192	1.63356e-21
Atp1a1	-1.24428	0.602	0.977	1.79614e-21
Ankrd33b	1.44841	0.849	0.273	4.02469e-21
Coa3	-1.00948	0.774	0.977	9.35293e-21
Sqstm1	1.4825	0.968	0.674	1.16407e-20
Tm4sf4	-1.6152	0.656	0.965	1.27219e-20
Cxcl10	1.87915	0.538	0.006	1.82378e-20
Slc30a8	-1.67668	0.602	0.936	1.84822e-20
Itm2b	-1.09165	1	1	2.39315e-20
mt-Nd3	-1.40804	0.806	0.994	3.44323e-20
Hist3h2ba	-1.29219	0.258	0.843	3.60585e-20
Litaf	0.856915	0.602	0.052	1.31904e-19
Cplx2	-1.20818	0.355	0.849	1.58279e-19
Elob	-1.06941	0.71	1	1.81971e-19
Mt1	2.81594	0.989	0.779	3.15105e-19
Etv1	-1.28982	0.71	0.953	4.11345e-19
Kcnk16	-1.22516	0.172	0.779	7.22501e-19
Mydgf	-1.04386	0.527	0.93	9.25179e-19
Mt2	2.62289	0.914	0.477	1.06924e-18
Ddit3	1.09861	0.86	0.355	1.55016e-18
Calm2	-0.984573	0.925	0.977	2.43941e-18
Tmem140	0.796311	0.624	0.081	2.86132e-18
Ucp2	-1.17208	0.495	0.895	3.95575e-18
Atpif1	-0.865918	0.946	0.988	1.12322e-17
Swi5	-0.874985	0.946	0.994	1.54743e-17
Rpl17	0.858061	1	1	2.67649e-17
Psmb9	1.0927	0.763	0.238	3.88244e-17
Sub1	-0.970434	0.688	0.971	4.688e-17
Atp5j	-0.863326	0.914	0.977	4.70598e-17
Gbp10	0.635531	0.462	0.006	6.45284e-17
Mafb	-1.5524	0.495	0.901	8.39735e-17
Rps20	0.75917	1	1	1.41247e-16
Zcchc18	-1.19179	0.344	0.82	1.98387e-16
Calm1	-0.849165	0.989	0.994	2.05586e-16
Syt13	-1.06123	0.548	0.924	2.24376e-16
Tap1	0.846274	0.71	0.169	2.32793e-16
Scgn	-1.20566	0.312	0.785	2.48491e-16
Isl1	-1.18581	0.591	0.89	4.12429e-16
Ddx5	-0.768724	0.946	1	4.80298e-16
Ndufc1	-0.903109	0.645	0.936	6.16915e-16
Ndufb4	-0.967656	0.645	0.919	7.54082e-16
Ppib	-0.990095	0.624	0.942	8.80977e-16
Rps15a	0.776795	1	1	1.17644e-15
Maged1	-0.93012	0.903	0.988	1.28814e-15
Stat1	1.12879	0.774	0.308	1.35688e-15
Actb	-1.09135	0.935	1	1.37463e-15
Rpl37	0.916504	1	0.994	1.71062e-15
Slc38a4	-0.970649	0.409	0.872	2.05585e-15
Serf2	-0.874026	0.925	0.988	2.22426e-15
Pnmal1	-0.753136	0.086	0.686	2.23949e-15
Slc25a4	-0.821941	0.871	0.988	2.24877e-15
Hapln1	-0.999654	0.032	0.622	2.36898e-15
Abcc8	-0.926841	0.871	0.965	2.37607e-15
Slc2a5	-0.966791	0.333	0.826	2.56982e-15
Rps27	0.819778	0.989	1	2.76774e-15
Ghitm	0.982643	0.892	0.5	2.87952e-15
Trim35	-1.02923	0.591	0.907	2.99176e-15
Cryba2	-1.26076	0.29	0.797	3.38812e-15
Slc7a8	-0.961343	0.312	0.808	4.99487e-15
mt-Nd1	-0.926138	1	1	5.05095e-15
Rpl9	0.72057	0.989	1	5.45423e-15
Cox6a1	-0.89288	0.925	0.977	7.73628e-15
Ifi47	0.587652	0.441	0.012	8.6696e-15
Ccnd2	-1.03172	0.903	0.977	8.72586e-15
Pcbd1	-0.90547	0.72	0.919	9.29219e-15
Cxcl16	0.825193	0.462	0.023	9.87729e-15
Cebpb	1.34457	0.892	0.471	1.02289e-14
Ndufs5	-0.760965	0.892	0.965	1.02775e-14
Zcrb1	-0.839472	0.796	0.959	1.08518e-14
Defb1	1.44886	0.667	0.169	1.09808e-14
Pappa2	-1.3789	0.667	0.919	1.34228e-14
Ndufa11	-0.823393	0.753	0.953	1.42169e-14
Slc16a10	-0.972067	0.462	0.855	1.7796e-14
Myl6	-0.778587	0.946	1	2.02152e-14
Cd81	-0.896092	0.882	0.994	2.06079e-14
Psmb8	1.42681	0.828	0.547	2.1021e-14
Ndufb7	-0.83417	0.774	0.971	2.11596e-14
Gmpr	-0.801334	0.183	0.733	2.19214e-14
Mrfap1	-0.688006	0.989	0.988	2.57422e-14
Pam	-0.823791	0.968	1	2.73416e-14
Gria2	-0.935963	0.376	0.872	2.86012e-14
Acly	-0.891421	0.774	0.971	2.94869e-14
Psme1	0.89658	0.968	0.75	3.07092e-14
Pfkfb3	0.738972	0.57	0.081	3.56193e-14
Pbxip1	-0.943326	0.409	0.814	3.64892e-14
Rpn2	-0.972687	0.667	0.895	4.51562e-14
Smdt1	-0.82694	0.903	0.983	4.64203e-14
mt-Nd2	-0.874548	1	1	5.0582e-14
Ndufb3	-0.817787	0.806	0.965	8.15735e-14
Tgtp1	0.555783	0.387	0	8.63165e-14
Eci2	-0.914047	0.387	0.837	9.8352e-14
Cnpy2	-0.828795	0.785	0.965	1.02637e-13
Arl3	-0.829734	0.72	0.907	1.22838e-13
Rps14	0.743563	1	1	1.3683e-13
Pgls	-0.832916	0.677	0.919	1.47695e-13
Vmp1	1.30411	0.828	0.581	1.49812e-13
Rpl36	0.758584	0.978	1	1.56249e-13
Hmgb1	-0.769688	0.817	0.971	1.70756e-13
Rps18	0.769747	1	1	1.73216e-13
Rpl35a	0.668595	1	1	1.78388e-13
Rps3	0.698555	0.978	0.994	2.15916e-13
Psmb3	-0.876656	0.57	0.895	2.69378e-13
Pabpc1	0.85921	0.957	0.936	2.87466e-13
Tmsb15b2	-1.93264	0.495	0.86	3.09637e-13
Tecr	-0.881049	0.645	0.919	3.64269e-13
Ftl1	1.05263	0.989	0.994	5.61189e-13
Zbp1	0.750102	0.387	0.006	5.76369e-13
Psmb5	-0.887454	0.634	0.93	6.70178e-13
Dtx3l	0.675823	0.581	0.11	7.26648e-13
Ndufc2	-0.838987	0.785	0.953	7.88567e-13
Mrps33	-0.743689	0.817	0.936	1.41163e-12
Hepacam2	-0.752293	0.075	0.622	1.45084e-12
Rps5	0.716071	0.978	1	1.66267e-12
Ncam1	-0.885563	0.57	0.907	1.67191e-12
Hist1h1c	-1.12444	0.323	0.75	1.73913e-12
Rack1	0.743516	1	0.994	1.78569e-12
Srsf3	-0.83411	0.774	0.977	2.40516e-12
Srsf5	-0.804372	0.849	0.977	2.98861e-12
Atraid	-0.829397	0.667	0.895	3.07905e-12
Park7	-0.700707	0.903	0.983	3.12034e-12
Arpc1a	-0.763657	0.839	0.971	3.2175e-12
Uqcc2	-0.800709	0.903	0.977	3.22988e-12
Rpl10	0.74567	1	0.994	3.78875e-12
Vcp	-0.82501	0.753	0.942	3.85548e-12
Rbx1	-0.75672	0.849	0.983	3.91658e-12
Hamp	2.64659	0.613	0.157	4.07987e-12
Rps2	0.575209	0.989	0.994	4.33201e-12
Sec61b	-0.764821	0.935	0.988	4.35859e-12
Pdcd4	-0.832088	0.409	0.808	4.92606e-12
Oaz1	-0.625807	0.989	1	4.95203e-12
Znrf1	0.855742	0.849	0.506	5.03115e-12
Snhg12	1.07396	0.828	0.366	5.64446e-12
Uqcr11	-0.857246	0.785	0.977	5.79441e-12
Oxtr	-0.943424	0.086	0.599	5.8505e-12
Ikbip	-0.881842	0.452	0.814	5.9507e-12
Sumo2	-0.80547	0.892	0.977	7.04666e-12
Krt18	0.992378	0.978	0.849	7.34656e-12
Rpl27a	0.560512	1	1	7.75625e-12
Cox5b	-0.720773	0.903	0.988	7.95681e-12
Rcn3	-0.803869	0.108	0.622	9.13392e-12
Bsg	-0.74934	1	0.988	1.02521e-11
Cops6	-0.701207	0.183	0.645	1.11135e-11
Cirbp	-0.713972	0.366	0.814	1.14015e-11
Eid1	-0.857237	0.731	0.936	1.25278e-11
Rtp4	0.500546	0.484	0.058	1.40369e-11
H2-Q4	0.61821	0.602	0.14	1.45717e-11
Chmp4b	0.833544	0.903	0.669	1.47058e-11
Mettl26	-0.7863	0.624	0.89	1.57661e-11
Stard10	-0.816986	0.516	0.831	1.93254e-11
Rpl34	0.688565	1	0.994	2.16544e-11
Rpl23	0.573694	1	1	2.28802e-11
Ube2l6	0.637524	0.677	0.192	2.39422e-11
Zmynd8	-0.814739	0.419	0.802	2.42556e-11
Hsp90aa1	1.32623	1	0.994	2.8701e-11
Suclg1	-0.717209	0.602	0.884	2.93447e-11
Ndufa8	-0.765226	0.656	0.901	3.08871e-11
Rps23	0.610624	1	1	3.22467e-11
Ociad2	-0.79516	0.344	0.75	3.25758e-11
Rps27a	0.573188	0.989	0.994	3.42945e-11
Ssr2	-0.873019	0.817	0.959	3.63366e-11
Map3k15	-0.857534	0.366	0.779	3.88364e-11
Nedd4	-0.64949	0.871	0.959	4.01971e-11
Camk2b	-0.795136	0.505	0.849	4.1804e-11
Tmem147	-0.742747	0.376	0.791	4.20959e-11
Prdx1	-0.845899	0.86	0.965	4.48312e-11
Acat1	-0.751558	0.376	0.797	4.73424e-11
Junb	1.07317	0.882	0.529	5.50442e-11
Chchd2	-0.647886	0.957	1	5.71613e-11
Peg3	-0.910229	0.968	0.988	5.95302e-11
Stat2	0.580977	0.645	0.174	6.66837e-11
Bhlhe40	0.759634	0.581	0.145	7.38802e-11
Chd4	-0.848012	0.57	0.866	7.72207e-11
Mtch1	-0.701048	0.763	0.953	9.50386e-11
Rpl7	0.6273	1	0.994	1.09327e-10
Nos2	0.650064	0.323	0	1.14582e-10
Ubl5	-0.709375	0.892	0.948	1.21954e-10
Arf5	-0.738995	0.892	0.983	1.29691e-10
Atp5g1	-0.723205	0.925	0.977	1.5457e-10
Rpl3	0.632644	0.968	0.994	1.64497e-10
Basp1	1.34971	0.903	0.605	1.71252e-10
Clic4	0.90793	0.86	0.558	1.81828e-10
Cd82	0.755165	0.817	0.395	1.86814e-10
P3h4	-0.691635	0.269	0.709	1.97147e-10
Mxd4	-0.773498	0.441	0.791	1.9994e-10
Atp5g3	-0.677333	0.925	0.942	2.38511e-10
Lsm6	-0.705886	0.796	0.953	2.4222e-10
Dad1	-0.738966	0.957	0.994	2.74495e-10
Ndufb9	-0.683749	0.925	0.983	2.79606e-10
Rps6	0.599068	1	1	2.97253e-10
Rpl12	0.669795	0.989	0.994	2.99223e-10
Tuba1a	-0.860649	0.785	0.953	3.14573e-10
Usp9x	-0.668024	0.71	0.942	3.16412e-10
Xaf1	0.567636	0.57	0.134	3.20112e-10
Fau	0.568751	0.989	1	3.2608e-10
C1qtnf4	-0.704321	0.419	0.837	3.44948e-10
C1galt1c1	-0.641723	0.194	0.634	3.95619e-10
Ccng2	0.684731	0.398	0.035	4.09921e-10
Ids	-0.731279	0.505	0.802	4.10107e-10
Snx10	0.850346	0.86	0.523	4.10506e-10
Jund	-0.870764	0.86	0.977	4.23889e-10
Tmem258	-0.878626	0.677	0.866	4.39344e-10
Ptov1	-0.790736	0.602	0.872	4.69373e-10
Fam3c	-0.727174	0.333	0.779	4.72752e-10
Tra2a	0.948253	0.892	0.692	5.75713e-10
Sowahc	0.840219	0.71	0.273	5.82786e-10
Hmox1	0.943637	0.527	0.11	5.98163e-10
Cebpg	0.794607	0.882	0.5	6.02483e-10
Rpl30	0.584345	0.989	1	6.12879e-10
Cd68	0.308132	0.344	0.012	6.35478e-10
Gm5617	-0.729005	0.484	0.797	6.40934e-10
Sbno2	0.643183	0.72	0.273	6.72329e-10
Spint2	-0.709782	0.957	0.994	8.49036e-10
Gnai1	-0.709259	0.312	0.727	9.60207e-10
Meis2	-0.792226	0.753	0.93	1.09807e-09
Glo1	-0.709336	0.538	0.837	1.12066e-09
Ccl2	1.92187	0.301	0	1.17815e-09
Ttr	-1.14032	0.989	1	1.23697e-09
Cox8a	-0.576703	0.978	0.994	1.30255e-09
Parp14	0.842616	0.677	0.25	1.40047e-09
Pigp	-0.710315	0.505	0.831	1.42092e-09
Cdcp1	0.686645	0.742	0.285	1.5136e-09
Birc3	0.539654	0.43	0.058	1.98456e-09
Irx2	-0.815131	0.591	0.814	2.11447e-09
H1f0	-0.955781	0.366	0.767	2.15238e-09
Ece1	-0.722098	0.495	0.855	2.16528e-09
Maff	0.638257	0.516	0.11	2.19797e-09
Nupr1	1.18712	0.505	0.099	2.34333e-09
Mid1ip1	-0.742166	0.441	0.802	2.45155e-09
Slc7a2	-0.943724	0.473	0.808	2.89392e-09
C1ra	0.441151	0.366	0.029	2.97999e-09
Mpp6	0.688085	0.688	0.244	3.01675e-09
Rnf130	-0.76549	0.817	0.948	3.05303e-09
Dusp4	0.74886	0.462	0.076	3.23077e-09
Copb2	-0.690784	0.817	0.965	3.25967e-09
Scd2	-0.819758	0.226	0.674	3.64184e-09
Mrpl41	-0.675614	0.376	0.762	3.68249e-09
Rps8	0.519073	1	1	3.86677e-09
Gnl3	0.88411	0.86	0.576	4.19548e-09
Trappc2l	-0.719863	0.645	0.884	4.75655e-09
0610009B22Rik	-0.660945	0.344	0.721	5.1916e-09
Spon2	-0.563627	0.022	0.471	5.57801e-09
5330434G04Rik	-0.562884	0.043	0.488	5.59399e-09
Ift20	-0.707723	0.742	0.913	5.94267e-09
Guk1	-0.679668	0.763	0.93	6.51981e-09
Scp2	-0.724306	0.742	0.93	6.86783e-09
Csf1	0.45153	0.409	0.047	6.90811e-09
Ndufa7	-0.672965	0.817	0.959	6.98616e-09
Cpn1	-0.611054	0.344	0.762	7.0888e-09
Socs1	0.549122	0.366	0.035	7.71264e-09
Txn1	-0.766702	0.677	0.948	8.13768e-09
Rpl26	0.542965	1	0.994	8.55009e-09
Unc80	-0.705255	0.387	0.733	1.01301e-08
Cfap36	-0.676464	0.602	0.849	1.0278e-08
Rock1	-0.613699	0.688	0.907	1.04885e-08
Tnfaip3	0.433875	0.333	0.017	1.10423e-08
Mrln	-0.681327	0.118	0.564	1.11092e-08
Mrpl34	-0.631171	0.398	0.762	1.13064e-08
Snf8	-0.644361	0.462	0.802	1.14555e-08
Hist1h1e	-0.83226	0.312	0.698	1.17366e-08
Atp5j2	-0.628151	0.914	0.971	1.20844e-08
Epb41l4aos	0.549835	0.656	0.209	1.23168e-08
Rps7	0.569193	1	1	1.30608e-08
Nfkbiz	0.60047	0.602	0.186	1.38988e-08
5330417C22Rik	-0.699452	0.817	0.948	1.43278e-08
Arx	-0.834088	0.387	0.744	1.47723e-08
Rpl28	0.602863	0.989	1	1.4785e-08
Rtn3	-0.657368	0.742	0.948	1.51257e-08
Ndufb11	-0.572625	0.914	0.994	1.59085e-08
Calm3	-0.593188	0.828	0.953	1.66095e-08
Tsn	-0.693098	0.527	0.826	1.69229e-08
Tpt1	0.500843	1	1	1.7364e-08
Sh3glb1	0.718588	0.925	0.866	1.87883e-08
Slc2a1	0.499399	0.452	0.081	2.1456e-08
Hnrnpk	-0.570818	0.946	0.965	2.16366e-08
Rpl6	0.515274	1	0.994	2.1677e-08
Atp5e	-0.580094	0.957	0.988	2.22102e-08
Tmem256	-0.759225	0.602	0.814	2.3078e-08
Mlec	-0.632173	0.602	0.855	2.45311e-08
Cenpv	-0.700156	0.538	0.808	2.47642e-08
Chrac1	-0.605271	0.29	0.709	2.54557e-08
Dbi	-0.697658	0.602	0.866	2.59565e-08
Nav2	-0.61247	0.742	0.907	2.97019e-08
Stom	0.386778	0.323	0.017	2.97426e-08
Rpl32	0.527208	1	1	3.09321e-08
Tmem59	-0.656786	0.903	0.983	3.14288e-08
Smim14	-0.655891	0.731	0.948	3.45327e-08
Tmsb15b1	-0.941532	0.409	0.738	3.67204e-08
Gm47283	0.787784	0.849	0.564	3.85388e-08
Nampt	0.711504	0.774	0.401	3.88884e-08
Tifa	0.438051	0.301	0.012	4.02393e-08
Ralgds	0.652279	0.688	0.279	4.1097e-08
Il1r1	-0.858479	0.591	0.826	4.44007e-08
Anapc5	-0.618509	0.538	0.826	4.66085e-08
Tbl1x	-0.713727	0.527	0.779	5.22948e-08
Mbd3	-0.689944	0.376	0.733	5.40384e-08
Rtn4	0.808073	0.925	0.744	5.74812e-08
Sec13	-0.670559	0.473	0.744	5.90653e-08
Igfbp7	-0.99109	0.667	0.919	6.01147e-08
Mast4	0.946828	0.871	0.686	6.21517e-08
Ctxn2	-0.543185	0.075	0.517	6.27997e-08
Smarca1	-0.689652	0.215	0.628	6.29202e-08
Rplp1	0.527847	1	1	6.33037e-08
Fnip1	0.678467	0.72	0.32	6.4537e-08
Rps16	0.492826	0.989	1	6.48483e-08
Mrpl28	-0.630723	0.516	0.802	6.65418e-08
Trappc4	-0.579478	0.344	0.738	6.66203e-08
Zbtb4	-0.617808	0.258	0.657	6.93776e-08
Nkx2-2	-0.619804	0.247	0.64	7.22996e-08
Lman1	-0.71942	0.72	0.913	7.98164e-08
Arg1	-0.655129	0.086	0.517	8.02959e-08
mt-Cytb	-0.586755	1	1	8.34718e-08
Tap2	0.78869	0.677	0.314	8.84525e-08
Atp5l	-0.520146	0.989	0.977	9.18542e-08
Sfpq	-0.681938	0.602	0.837	9.66157e-08
Lamtor2	-0.645686	0.785	0.913	1.11522e-07
Steap4	0.658268	0.387	0.047	1.19061e-07
2310039H08Rik	-0.667763	0.656	0.831	1.3097e-07
Rnf213	0.4076	0.559	0.151	1.36701e-07
Mia3	-0.672582	0.484	0.779	1.42607e-07
Mrpl36	-0.551734	0.559	0.855	1.45403e-07
Tma7	-0.583177	0.871	0.959	1.53764e-07
Tvp23b	-0.580827	0.495	0.802	1.58496e-07
Cops3	-0.582853	0.419	0.756	1.6074e-07
Nenf	-0.646011	0.935	0.971	1.70267e-07
H3f3b	-0.594081	1	0.994	1.74642e-07
Nlrc5	0.322824	0.29	0.012	1.86517e-07
Ocrl	-0.650711	0.484	0.791	2.04243e-07
Hmgn3	-0.681539	0.774	0.919	2.09162e-07
Rnd3	0.531494	0.452	0.099	2.18243e-07
Atp5h	-0.535425	0.957	1	2.26344e-07
Creb3l2	-0.508473	0.387	0.767	2.33408e-07
Ppm1l	-0.541249	0.333	0.703	2.35955e-07
Eef1a1	0.513319	0.989	1	2.40063e-07
Hsd17b4	-0.42925	0.065	0.471	2.48233e-07
Tmed4	-0.592003	0.645	0.86	2.59642e-07
Ss18l2	-0.56814	0.452	0.779	2.80283e-07
Slc25a5	-0.674029	0.871	0.971	2.8444e-07
Kcnq1ot1	-0.80217	0.731	0.948	3.11426e-07
Rpl5	0.617442	1	1	3.17989e-07
2300009A05Rik	-0.611306	0.484	0.773	3.47935e-07
Man1a	-0.651777	0.344	0.68	3.53228e-07
1110065P20Rik	-0.661313	0.516	0.756	3.56292e-07
Anapc13	-0.668165	0.473	0.797	3.59594e-07
Gnas	-0.755062	1	1	3.6576e-07
Igf2bp2	0.431462	0.581	0.174	3.75461e-07
Itpr1	-0.691075	0.559	0.797	3.76735e-07
Rps3a1	0.604031	0.989	1	3.87679e-07
Ddc	-0.737594	0.14	0.541	4.14655e-07
Pla2g12a	-0.649043	0.731	0.913	4.33262e-07
Rplp0	0.516822	0.989	1	4.50867e-07
Ndufv3	-0.615196	0.72	0.919	4.83799e-07
Lamp2	-0.544736	0.914	0.965	5.16323e-07
Rflna	-0.623153	0.161	0.593	5.35095e-07
Hint2	-0.592381	0.419	0.75	5.64922e-07
Prdx2	-0.558389	0.914	0.983	6.36642e-07
Ndufb2	-0.64874	0.656	0.901	6.47695e-07
Dnajc12	-0.694267	0.634	0.872	6.68635e-07
Sars	0.601845	0.892	0.686	6.89567e-07
2410006H16Rik	1.68494	0.559	0.25	6.95551e-07
Rpl13	0.483868	1	1	6.99149e-07
Polr2j	-0.560583	0.462	0.75	8.03313e-07
Aco2	-0.588224	0.548	0.831	8.26604e-07
Dnajb1	0.9194	0.624	0.273	8.51878e-07
Rpl39	0.562511	0.989	0.994	8.54522e-07
Gtf2i	-0.549845	0.441	0.767	8.5974e-07
Cxxc5	-0.639352	0.29	0.669	8.61687e-07
Wdr6	-0.619687	0.247	0.628	8.63485e-07
Msi2	-0.609371	0.817	0.936	8.91074e-07
Tm9sf3	-0.58311	0.731	0.884	8.92258e-07
Ndufs4	-0.568	0.57	0.843	9.18678e-07
Npm1	0.515716	1	0.988	9.20455e-07
Ppdpf	-0.586377	0.301	0.64	9.94666e-07
Ddx6	-0.633412	0.645	0.866	1.02934e-06
Cfb	0.579397	0.29	0.017	1.04218e-06
Hist1h2bc	-0.790138	0.398	0.738	1.05565e-06
Chic1	-0.69317	0.495	0.762	1.06099e-06
Rps19	0.486966	1	1	1.0922e-06
Tapbpl	0.582864	0.742	0.39	1.1079e-06
Cnot6l	-0.63263	0.72	0.913	1.12611e-06
Fmc1	-0.584323	0.419	0.715	1.13492e-06
Rplp2	0.573023	1	1	1.14306e-06
Unc50	-0.528103	0.387	0.738	1.14754e-06
Rpl18a	0.526297	0.989	1	1.18272e-06
Ndufa6	-0.557293	0.914	0.977	1.19377e-06
Hexa	-0.61432	0.667	0.89	1.22719e-06
Tmem205	-0.468923	0.14	0.535	1.23069e-06
Grina	0.562825	0.839	0.552	1.34551e-06
H2-Q7	0.601207	0.516	0.14	1.38276e-06
9930111J21Rik2	0.304129	0.269	0.012	1.39564e-06
H2-Q6	0.274441	0.333	0.035	1.39574e-06
Rps4x	0.455746	0.989	1	1.48373e-06
Cisd1	-0.572961	0.796	0.953	1.53368e-06
Atxn10	-0.602398	0.72	0.919	1.61065e-06
Cltc	-0.603557	0.753	0.924	1.76946e-06
Bola1	-0.625297	0.28	0.634	1.79057e-06
St13	0.663347	0.946	0.791	1.79276e-06
Ube2m	-0.501188	0.269	0.622	1.85786e-06
Mafk	0.381747	0.505	0.134	1.86121e-06
Kl	-0.485927	0.011	0.378	2.07534e-06
Gm45159	1.27714	0.677	0.349	2.07998e-06
Arsb	-0.54432	0.204	0.593	2.21182e-06
Taldo1	-0.547652	0.699	0.895	2.22097e-06
Rps13	0.419652	1	1	2.25043e-06
Atp5k	-0.602186	0.774	0.936	2.32951e-06
Dynlrb1	-0.623178	0.731	0.895	2.5372e-06
Rimbp2	-0.581941	0.28	0.651	2.59102e-06
Zfhx2	-0.555722	0.312	0.674	2.6271e-06
Ptms	-0.636519	0.828	0.948	2.64312e-06
Hes6	-0.412307	0.086	0.488	2.71917e-06
Isg20	0.820763	0.86	0.733	2.73989e-06
Tmem14c	-0.631856	0.538	0.785	2.81265e-06
Ndst4	-0.520237	0.161	0.564	2.817e-06
Gna11	-0.611247	0.602	0.791	3.02398e-06
Gria3	-0.577561	0.237	0.599	3.10285e-06
Vkorc1	-0.679725	0.484	0.756	3.17163e-06
Apobec3	0.611671	0.656	0.302	3.18995e-06
Efcab1	-0.601866	0.247	0.605	3.19699e-06
Ndufs6	-0.584142	0.796	0.907	3.27302e-06
Atp1b1	-0.583546	0.613	0.855	3.34233e-06
H2-D1	0.746404	0.989	0.988	3.36278e-06
Wnk3	-0.921039	0.301	0.616	3.48253e-06
Dpysl2	-0.580226	0.355	0.674	3.52227e-06
Gnb2	-0.556812	0.925	0.988	3.71297e-06
Hspa8	0.827196	1	0.994	3.75744e-06
Ubqln2	-0.611533	0.634	0.837	3.77149e-06
Pebp1	-0.511308	0.989	0.977	4.15043e-06
Top1	-0.56622	0.806	0.948	4.33754e-06
Sec31a	-0.629044	0.559	0.82	4.63506e-06
Gstz1	-0.558602	0.312	0.657	5.0818e-06
Elf3	0.578793	0.581	0.233	5.30886e-06
Lamtor4	-0.588367	0.613	0.837	5.4739e-06
Glul	0.878901	0.839	0.634	5.53881e-06
Tcaf1	-0.600769	0.323	0.663	5.55038e-06
Mpc1	-0.566992	0.462	0.779	5.57046e-06
Psmb10	0.766986	0.839	0.605	5.59575e-06
Fahd1	-0.427879	0.108	0.477	5.78821e-06
Entpd3	0.364748	0.462	0.116	6.11609e-06
Mrps12	-0.539396	0.559	0.82	6.7584e-06
Sat1	0.879332	0.731	0.366	7.0723e-06
Dohh	-0.493875	0.419	0.744	7.20136e-06
Mpc2	-0.601263	0.806	0.907	7.43007e-06
Chd3	-0.569428	0.452	0.698	7.46243e-06
Tubb4b	-0.763199	0.699	0.843	7.68384e-06
Rpl19	0.400741	1	1	7.76036e-06
Sdhb	-0.659698	0.441	0.715	7.76343e-06
Abcd3	-0.599487	0.366	0.674	7.80346e-06
2900097C17Rik	-0.574947	0.677	0.831	8.11857e-06
Gla	0.447579	0.57	0.192	8.28017e-06
Mapk15	-0.446071	0.075	0.459	8.38919e-06
Ugt2b34	-0.751145	0.591	0.831	8.41529e-06
Scg3	-0.587972	0.968	1	8.55892e-06
Rnf7	-0.579266	0.667	0.884	8.65871e-06
Rab37	-0.496911	0.118	0.5	8.67747e-06
Gsap	0.428524	0.473	0.122	8.70684e-06
Ndufa3	-0.533358	0.29	0.628	8.73529e-06
Gem	0.315197	0.323	0.041	8.87938e-06
B4galt6	-0.498918	0.333	0.669	9.11021e-06
Prnp	-0.585383	0.849	0.913	9.18932e-06
Tspan13	-0.660826	0.699	0.86	9.41615e-06
Snrpd2	-0.513523	0.796	0.936	1.0158e-05
Qdpr	-0.512564	0.43	0.738	1.04644e-05
Fam20a	-0.445487	0.065	0.43	1.07508e-05
Anp32a	-0.531191	0.699	0.86	1.1701e-05
Twf1	-0.609081	0.441	0.733	1.17569e-05
Twsg1	-0.617893	0.57	0.837	1.20162e-05
Rps11	0.48699	0.978	0.994	1.29121e-05
Ncoa7	-0.519022	0.333	0.657	1.35336e-05
Kif5b	-0.549768	0.882	0.953	1.38206e-05
Hagh	-0.6326	0.591	0.808	1.40829e-05
Ndufaf8	-0.539519	0.398	0.698	1.42169e-05
Fas	0.450978	0.419	0.093	1.42403e-05
Ksr2	-0.400866	0.065	0.436	1.44013e-05
Gnao1	-0.636622	0.656	0.855	1.47658e-05
Foxp1	-0.552494	0.624	0.878	1.54931e-05
Rab3a	-0.518555	0.129	0.494	1.55218e-05
mt-Nd4	-0.444966	1	1	1.56673e-05
Ndufb8	-0.58035	0.72	0.919	1.5772e-05
Ifngr2	0.296366	0.462	0.116	1.71303e-05
Ldlr	-0.657578	0.323	0.674	1.73471e-05
Atp6ap1	-0.527726	0.731	0.895	1.76431e-05
Mrpl51	-0.540938	0.548	0.802	1.82309e-05
Rpl38	0.590947	1	1	1.87916e-05
Rpl8	0.378139	1	1	1.87916e-05
Kctd12b	-0.474551	0.043	0.395	1.88324e-05
Wnt4	-0.591293	0.645	0.895	1.89575e-05
Trp53inp2	-0.520727	0.301	0.634	1.90565e-05
Lrrn1	-0.623733	0.28	0.616	1.91649e-05
Fam174a	-0.585504	0.495	0.762	1.98988e-05
Polr2k	-0.602757	0.591	0.826	2.01909e-05
Rpl24	0.394475	0.989	0.994	2.03558e-05
Tm2d2	-0.508507	0.43	0.721	2.03667e-05
Zfas1	0.967829	0.559	0.273	2.06659e-05
Ube2s	-0.508195	0.699	0.872	2.17279e-05
Hsp90ab1	0.526256	1	0.994	2.2047e-05
Spcs3	-0.563087	0.43	0.75	2.20534e-05
Immt	-0.517477	0.484	0.773	2.4394e-05
Rps28	0.726104	0.989	0.988	2.6125e-05
Rpa3	-0.447439	0.14	0.512	2.7348e-05
Tubb3	0.659785	0.312	0.041	2.9658e-05
Tnrc6b	-0.569345	0.516	0.831	2.98347e-05
Sox4	-0.690177	0.247	0.581	3.01852e-05
Hspe1	0.90962	0.968	0.907	3.07191e-05
Ssbp1	-0.556613	0.559	0.797	3.23726e-05
Samd9l	0.597074	0.667	0.308	3.29512e-05
Nefm	-0.659324	0.226	0.599	3.3607e-05
Zfp950	-0.475373	0.419	0.733	3.62723e-05
Psme2	0.716379	0.935	0.837	3.8247e-05
Ypel3	-0.572307	0.387	0.663	4.01937e-05
Psmb7	-0.60116	0.645	0.814	4.03135e-05
Neurod1	-0.644593	0.71	0.855	4.20914e-05
Glrx5	-0.551411	0.409	0.68	4.71535e-05
Rpn1	-0.543128	0.645	0.866	4.77831e-05
Dnpep	-0.469669	0.312	0.674	4.78603e-05
Lrrc10b	-0.510918	0.215	0.576	4.94022e-05
Slc5a3	0.437875	0.376	0.076	5.05475e-05
Gpd2	-0.614306	0.419	0.692	5.1476e-05
Pop5	-0.541697	0.774	0.884	5.29633e-05
Irgm2	0.397905	0.452	0.134	5.43031e-05
Top2b	-0.598741	0.462	0.709	5.45523e-05
Ndufb10	-0.469226	0.903	0.965	5.54038e-05
Hsph1	1.43433	0.699	0.471	5.59757e-05
Suox	-0.351169	0.032	0.36	5.69819e-05
Mapk6	0.482704	0.667	0.326	5.70917e-05
Commd3	-0.687667	0.516	0.773	5.73082e-05
Gars	-0.532945	0.516	0.75	6.38911e-05
Sf3b6	-0.461925	0.774	0.913	6.84087e-05
Ebpl	-0.461462	0.14	0.494	7.02331e-05
Dedd2	0.333977	0.409	0.099	7.03756e-05
Sorbs2	-0.51803	0.129	0.488	7.1251e-05
Cttnbp2	0.266958	0.29	0.035	7.20599e-05
Cpe	0.442468	1	1	7.27611e-05
Eprs	-0.526497	0.828	0.924	7.47914e-05
Ubb	0.737484	1	0.994	7.50473e-05
Ndufs2	-0.543955	0.699	0.878	7.56176e-05
Disp2	-0.568919	0.419	0.709	7.56272e-05
9530068E07Rik	-0.579072	0.602	0.808	7.62603e-05
Snrpd3	-0.526322	0.624	0.849	7.67991e-05
Sptbn1	-0.551658	0.71	0.855	7.74353e-05
Cebpzos	-0.537456	0.301	0.651	8.01048e-05
Slc7a14	-0.578787	0.484	0.733	8.04904e-05
Pja2	-0.460923	0.71	0.837	8.15667e-05
Phgdh	0.278598	0.366	0.07	8.4245e-05
Myc	0.286688	0.258	0.023	8.45645e-05
Pdia4	-0.582437	0.484	0.791	8.94996e-05
Elof1	-0.517954	0.548	0.797	9.15208e-05
Smc3	-0.528002	0.495	0.762	9.42015e-05
Ganab	-0.508421	0.333	0.657	9.44675e-05
Timm17b	-0.567376	0.312	0.622	9.47769e-05
Lbh	-0.555711	0.215	0.552	9.69051e-05
1110038B12Rik	0.567697	0.441	0.14	9.70567e-05
Rpsa	0.427573	1	1	9.80237e-05
Ndufs7	-0.530397	0.699	0.849	0.000101113
Snhg1	0.904164	0.548	0.267	0.000101185
Qsox1	-0.516439	0.452	0.703	0.0001036
Akap9	-0.5147	0.753	0.942	0.000103797
S100a10	0.729863	0.634	0.285	0.000105159
Lman2	-0.501935	0.516	0.762	0.000106068
Hsp90b1	-0.501332	0.978	1	0.000106379
Selenom	-0.544115	0.677	0.855	0.000107152
Dut	-0.555529	0.495	0.744	0.000108474
Rpl4	0.479673	0.989	0.994	0.000113676
Gpr119	-0.487738	0.065	0.401	0.000116762
Hnrnpab	-0.554815	0.817	0.89	0.000121578
Gtpbp2	0.519932	0.699	0.355	0.000132063
Ssr1	-0.544966	0.71	0.901	0.000135109
Gm12216	0.424046	0.591	0.227	0.000135398
Tmem208	-0.539482	0.591	0.808	0.000136052
Ift27	-0.396184	0.151	0.494	0.000137008
Rragd	0.557237	0.613	0.297	0.000143194
Hectd1	-0.410634	0.591	0.797	0.000146234
Ivns1abp	-0.569295	0.516	0.756	0.000148253
Shb	0.490559	0.667	0.32	0.000148269
Syt7	-0.400876	0.645	0.831	0.000150422
Rgs4	-0.785598	0.57	0.814	0.000153114
Dnajb9	0.587893	0.903	0.669	0.000154076
Acyp1	-0.490541	0.29	0.64	0.000162639
Nedd8	-0.485054	0.849	0.919	0.000162891
Dnajc3	-0.548771	0.839	0.936	0.000165227
Ube2d3	0.454563	0.968	0.977	0.00016625
Rpl7a	0.344821	0.957	1	0.000167981
Btf3	0.398047	0.968	0.988	0.000171395
Herc6	0.515744	0.505	0.18	0.000173088
Srsf6	-0.538507	0.634	0.837	0.000174314
Pex7	-0.471541	0.398	0.686	0.00017738
Tpr	-0.505495	0.774	0.948	0.000182065
Snhg6	0.573821	0.71	0.372	0.000184591
Ifrd1	0.827068	0.677	0.366	0.000191469
Bphl	-0.481046	0.151	0.477	0.000192602
Cog7	-0.373706	0.151	0.494	0.000194203
Cdc42	-0.509114	0.796	0.948	0.000198267
Tram1	-0.566596	0.699	0.913	0.000200547
Rdh14	-0.405306	0.172	0.5	0.000204515
Josd2	-0.44248	0.237	0.552	0.000204536
Romo1	-0.568044	0.753	0.878	0.000206632
Pla2g2f	-0.422023	0.086	0.424	0.000208801
Cd164	0.625782	0.989	0.953	0.000209469
Spin1	0.628349	0.688	0.43	0.00021655
Rap1gap2	-0.528216	0.505	0.785	0.000221558
Irf9	0.30607	0.581	0.198	0.000228227
Rps21	0.475641	0.989	0.994	0.000230536
Atp5d	-0.483617	0.925	0.919	0.000230867
Rnaseh2c	-0.547081	0.516	0.756	0.000236284
Rex1bd	-0.520021	0.624	0.808	0.000236988
Psmd6	-0.541467	0.688	0.808	0.00024205
March5	0.625535	0.849	0.738	0.000245892
Cdo1	-0.366288	0.022	0.331	0.000251175
Naa38	-0.496304	0.462	0.692	0.000252114
Atp8b1	-0.524376	0.333	0.663	0.000257194
Apbb1	-0.397235	0.129	0.483	0.000261346
Mdh1	-0.487838	0.763	0.919	0.000263001
Cul5	-0.41816	0.344	0.686	0.000282514
Cd74	0.487382	0.247	0.023	0.000287355
Rps24	0.389033	1	1	0.000288536
Atf5	0.641126	0.645	0.343	0.000291102
Pim3	0.368277	0.452	0.134	0.000292272
Gale	-0.449466	0.14	0.471	0.000297372
Nfkb2	0.291668	0.323	0.058	0.000299131
Lamtor1	-0.528428	0.57	0.82	0.000306087
Celf3	-0.503496	0.516	0.733	0.00032222
Ssu72	-0.506356	0.473	0.727	0.000326126
Sesn3	-0.496046	0.441	0.727	0.000327609
Chchd7	-0.493571	0.559	0.808	0.000335338
H2afv	-0.5004	0.538	0.791	0.000336518
Tnfaip2	0.418679	0.215	0.012	0.000344347
Gatsl2	-1.20735	0.151	0.459	0.000345873
Ndufa13	-0.440165	0.946	1	0.00035178
Lrpprc	-0.523538	0.269	0.593	0.000352767
Selenot	-0.546587	0.785	0.878	0.000357753
Cacna1a	-0.469759	0.215	0.57	0.000361873
Lysmd2	-0.457587	0.376	0.651	0.000363335
Gcsh	-0.431338	0.161	0.471	0.000385635
Hmces	0.441683	0.71	0.39	0.000386861
Erg28	-0.461194	0.247	0.587	0.000387024
Mrps14	-0.500659	0.581	0.831	0.000390974
Bscl2	-0.4262	0.172	0.5	0.000413315
Sod2	0.781656	0.903	0.86	0.000416989
Uchl1	-0.551495	0.419	0.715	0.000420128
Tesc	-0.412646	0.161	0.506	0.000422706
Ndn	-0.519682	0.484	0.738	0.000424192
Abhd8	-0.415726	0.247	0.564	0.000429155
Cxxc4	-0.477462	0.194	0.517	0.000429316
Dag1	-0.388671	0.204	0.547	0.000436488
Atg14	0.266727	0.419	0.11	0.000453636
Rsu1	-0.412297	0.129	0.453	0.000453717
Hnrnpf	-0.534094	0.828	0.907	0.000454647
Slc16a12	-0.491686	0.28	0.593	0.000472726
Rab7	0.539125	0.903	0.802	0.000476372
Irx1	-0.665005	0.516	0.727	0.000497438
Tmem234	-0.452498	0.774	0.913	0.000507651
Neat1	1.12636	0.925	0.82	0.000508922
Cadps	-0.512884	0.441	0.698	0.000509128
H2afy	-0.489835	0.935	0.977	0.000528594
2610001J05Rik	-0.509003	0.462	0.75	0.000528852
Rps12	0.435997	1	1	0.000542144
Csnk1a1	-0.483769	0.849	0.936	0.000547945
Klhl13	-0.39096	0.065	0.378	0.000555442
Ddost	-0.542766	0.86	0.953	0.00057018
Stk16	-0.431291	0.387	0.645	0.000591917
Ttc3	-0.537357	0.71	0.86	0.000594949
Rpl29	0.415671	0.989	0.994	0.000624443
Gc	-0.607464	0.892	0.977	0.000632107
Tm2d3	-0.515682	0.312	0.628	0.00063858
Fam20c	-0.526488	0.398	0.686	0.000640549
Rpl14	0.384783	0.989	1	0.000658732
Smim4	-0.483376	0.355	0.663	0.000686081
Nav1	-0.51392	0.28	0.576	0.000688353
Lamtor5	-0.482814	0.656	0.826	0.000708972
Il6ra	-0.555258	0.269	0.581	0.000721651
Gm16685	0.251289	0.172	0	0.000736521
Egr1	-0.819124	0.258	0.581	0.000738907
Itgb1	-0.504798	0.753	0.924	0.000742345
Gnaq	-0.48161	0.602	0.785	0.000747546
Smox	0.39224	0.409	0.116	0.000756841
Bace2	0.454682	0.452	0.157	0.000765096
Yif1a	-0.459837	0.344	0.663	0.000791164
Vdr	-0.437763	0.161	0.471	0.000805889
Kdm1a	-0.437384	0.613	0.826	0.000817089
Map2k2	-0.526579	0.581	0.767	0.000820805
Saysd1	-0.406432	0.183	0.512	0.000831204
Psma4	-0.503322	0.667	0.82	0.000832454
Rpl11	0.360025	1	1	0.000839048
Mgat4b	0.460109	0.656	0.331	0.000843912
Golim4	-0.469054	0.344	0.622	0.000848388
Wbp1	-0.427293	0.151	0.459	0.000864741
Tnip1	0.407859	0.581	0.256	0.000876222
Hmgn1	-0.458602	0.785	0.965	0.000884177
Lsm8	-0.443869	0.312	0.64	0.000888227
Tmod2	-0.516294	0.538	0.762	0.000909472
Gnaz	-0.438762	0.301	0.576	0.000923934
Fgd2	-0.356349	0.043	0.343	0.00097797
Eif4ebp1	0.535242	0.581	0.285	0.000987728
Mrps21	-0.556523	0.634	0.779	0.00099514
Rraga	-0.461867	0.581	0.82	0.000997152
Cxcl1	0.571457	0.204	0.012	0.00100679
Pmvk	-0.54885	0.505	0.733	0.00100963
Mrps16	-0.519164	0.624	0.802	0.0010245
Scg5	0.364176	1	1	0.00104664
Pura	-0.457416	0.849	0.93	0.00106124
Avpr1b	-0.503627	0.129	0.453	0.00107404
Mrps36	-0.477868	0.441	0.686	0.00109765
Itfg1	-0.469178	0.538	0.767	0.00112017
Cldn3	-0.390144	0.118	0.453	0.00112783
Ptbp3	0.584777	0.914	0.773	0.00112798
Aga	-0.489612	0.645	0.843	0.00113395
Crebrf	0.52706	0.645	0.331	0.00113561
Ndufa10	-0.50013	0.505	0.68	0.00114905
Rmdn3	0.418922	0.581	0.285	0.00116316
Rpl35	0.448773	0.946	0.965	0.00117262
Tex261	-0.443769	0.516	0.767	0.00118969
Tmx4	-0.493727	0.581	0.849	0.00119314
Bcl11a	-0.348751	0.043	0.337	0.00119954
Pomgnt2	-0.420218	0.108	0.419	0.00120917
Jak2	0.41464	0.505	0.174	0.00122161
Btg1	0.591972	0.86	0.552	0.00122711
Ergic3	-0.488877	0.677	0.878	0.00123481
Mlkl	0.25671	0.323	0.064	0.00123561
Fuca1	-0.459106	0.312	0.628	0.00124078
Maged2	-0.54804	0.452	0.715	0.00124591
Esd	-0.463777	0.785	0.919	0.00126147
Klf6	0.745633	0.667	0.384	0.00137958
Gatad1	-0.50493	0.452	0.715	0.00140106
Dpm2	-0.431345	0.387	0.663	0.00140352
Slc20a1	0.292979	0.409	0.122	0.00140982
Vwa5b2	-0.460492	0.129	0.436	0.00141184
Rpl22	0.410353	0.968	0.994	0.00141335
Ripk2	0.289142	0.355	0.087	0.00141914
Rps9	0.372986	0.989	1	0.00143368
Map2	-0.540584	0.516	0.756	0.00144432
Ncor1	-0.45061	0.882	0.942	0.00149182
Rad21	-0.512028	0.505	0.744	0.00149701
Ptp4a3	-0.469821	0.323	0.605	0.0015021
Ogdh	-0.407851	0.409	0.657	0.00150556
Mgst3	-0.392632	0.226	0.547	0.00161513
Nudcd2	-0.49408	0.312	0.622	0.00163542
Rpl10a	0.412868	0.978	0.994	0.00166815
Flywch2	-0.351765	0.086	0.401	0.00167168
Atf3	0.283507	0.258	0.035	0.00168123
Churc1	-0.514344	0.72	0.831	0.00169145
Gm15706	-0.414357	0.204	0.5	0.00171439
Bptf	-0.45407	0.613	0.808	0.0017202
Commd6	-0.516743	0.473	0.698	0.0017319
Atp5a1	-0.467902	0.871	0.953	0.00173737
Ptprd	-0.555451	0.409	0.64	0.00175543
Atf4	0.578361	0.903	0.808	0.00179983
Vipr1	-0.390144	0.108	0.419	0.00181321
Dock11	-0.433217	0.215	0.541	0.00181754
Eif2ak3	0.629758	0.581	0.279	0.00182366
Hdac2	-0.444636	0.29	0.593	0.00191538
Bmpr1a	-0.427378	0.366	0.645	0.00193721
Ifitm3	1.15083	0.333	0.087	0.00195673
Pcsk2os1	-0.466809	0.645	0.872	0.00196793
Fh1	-0.481875	0.366	0.634	0.00203509
Il18bp	0.416532	0.591	0.273	0.00205223
Grb2	0.469551	0.806	0.593	0.00206034
A1cf	-0.336902	0.043	0.337	0.00212886
Gnptg	-0.523854	0.742	0.866	0.00213076
Tsc22d1	-0.429758	0.667	0.872	0.00213255
Maml3	-0.440756	0.333	0.616	0.00219787
AW112010	0.677832	0.29	0.058	0.00220226
Iscu	-0.446032	0.634	0.802	0.00226943
H2afz	-0.444233	0.925	0.988	0.00238245
Stt3a	-0.394352	0.57	0.808	0.00239044
Imp3	-0.492071	0.602	0.802	0.00241783
Gabarapl1	0.470329	0.828	0.628	0.00251268
Rrp1	-0.434897	0.731	0.837	0.00254887
Lrpap1	-0.422995	0.645	0.849	0.00259995
Fhod3	0.255673	0.29	0.052	0.00263335
Rbbp6	-0.509139	0.634	0.826	0.00265143
Tmem218	-0.38505	0.172	0.453	0.00269677
Pycr2	-0.486356	0.581	0.779	0.00273103
Itpk1	0.309739	0.409	0.122	0.00275798
Ppp1r15a	0.462875	0.624	0.314	0.00280744
Sptssa	-0.417011	0.355	0.634	0.00282716
Dync2li1	-0.486689	0.323	0.593	0.00286217
Spr	-0.304234	0.075	0.384	0.00292184
0610012G03Rik	-0.461037	0.559	0.785	0.00297057
Zfp638	-0.48233	0.559	0.802	0.00300034
Krcc1	-0.467194	0.602	0.797	0.0030202
H2-T23	0.876251	0.871	0.651	0.00304861
Trappc6a	-0.469319	0.355	0.61	0.00308916
Pfdn1	-0.409407	0.806	0.878	0.00309121
Bet1	-0.534195	0.441	0.68	0.00310933
Gpr180	-0.410929	0.172	0.459	0.00311228
Srrm2	-0.45223	0.892	0.971	0.00311371
Cbfa2t3	-0.485785	0.247	0.523	0.00313289
Fkbp9	-0.445425	0.462	0.669	0.00329321
Tapbp	0.670088	0.86	0.791	0.00329893
Mrpl14	-0.46616	0.677	0.814	0.00344509
Rps29	0.532602	1	0.994	0.00348834
Tspan3	-0.486787	0.763	0.878	0.00349577
Zbtb20	-0.46129	0.86	0.959	0.00351487
Nap1l5	-0.532503	0.484	0.703	0.00356609
Golgb1	-0.440949	0.796	0.948	0.00357419
Smarca2	-0.487963	0.376	0.645	0.00359775
G3bp2	-0.449361	0.731	0.878	0.00376332
Psmb4	-0.444112	0.892	0.965	0.0038482
Ank	-0.515395	0.516	0.762	0.00390023
Cox7a2	-0.381917	0.957	1	0.00396826
Helz	-0.455203	0.398	0.657	0.00398377
Prox1	-0.490532	0.398	0.715	0.0040966
Psmd13	-0.465897	0.677	0.866	0.00440648
Ppp1r14b	-0.474643	0.774	0.901	0.00442498
Rnf115	0.440141	0.763	0.483	0.00444597
Atp5f1	-0.512001	0.882	0.965	0.0044542
Rpl31	0.445808	0.978	0.977	0.00459476
Kif12	-0.480525	0.269	0.547	0.00462647
Rps25	0.380406	0.978	1	0.00463775
Pbx1	-0.536661	0.624	0.785	0.00467615
Xylt1	0.254897	0.344	0.081	0.00474006
Prdx3	-0.373092	0.14	0.43	0.00495032
Eef1a2	-0.578613	0.484	0.727	0.00504039
Smim11	-0.432405	0.505	0.744	0.00508863
Slc11a2	0.365167	0.57	0.244	0.00512142
Hdlbp	-0.430992	0.871	0.948	0.0051382
Ndufb5	-0.470425	0.839	0.907	0.00515115
Tusc3	-0.477931	0.71	0.855	0.00530293
Emc10	-0.44764	0.785	0.89	0.0053679
1500011B03Rik	-0.50159	0.419	0.651	0.005429
Fbp1	-0.529487	0.151	0.459	0.00547619
Gm30648	-0.393652	0.129	0.436	0.00561194
Cope	-0.428831	0.806	0.924	0.00579826
Grpel2	0.449277	0.591	0.302	0.00592349
Ppp1ca	-0.449755	0.763	0.884	0.00597442
Nop10	-0.462228	0.559	0.843	0.00599203
Tmem107	-0.459413	0.527	0.756	0.00611998
Prorsd1	-0.436304	0.28	0.558	0.0061254
Cenpb	-0.433598	0.366	0.628	0.00630747
Pigk	-0.409269	0.301	0.587	0.00658375
Ncald	-0.41015	0.333	0.622	0.00658411
Tmem80	-0.355413	0.204	0.483	0.00659496
Prkar1a	-0.366409	0.946	0.983	0.00660892
Creb3	0.400242	0.72	0.407	0.00675646
Cpt2	-0.341449	0.129	0.43	0.0068941
Ppm1b	-0.480374	0.43	0.674	0.00701231
Pts	-0.438909	0.462	0.68	0.00706519
Sin3b	-0.476892	0.548	0.785	0.00722475
Pbrm1	-0.485599	0.645	0.826	0.00724849
Pax6	-0.470154	0.774	0.907	0.00728816
Psmb1	-0.451604	0.871	0.959	0.00732986
Eif1b	-0.429131	0.785	0.942	0.00748538
Slc25a23	-0.334521	0.118	0.419	0.0076534
Ndufa5	-0.428405	0.839	0.884	0.0078784
Cyfip2	-0.385475	0.398	0.628	0.00796553
Smim10l1	-0.424373	0.656	0.837	0.00806814
Snhg15	0.416321	0.398	0.128	0.00816469
Mpp2	-0.411094	0.14	0.436	0.00818006
Syp	-0.447014	0.301	0.552	0.00830266
Bik	-0.344229	0.043	0.314	0.00831207
Vps37b	0.478556	0.538	0.256	0.00845688
Spcs2	-0.495238	0.849	0.953	0.00851568
Mthfd1	-0.314554	0.161	0.471	0.00851638
Rps10	0.328721	1	1	0.00858282
Siva1	-0.370288	0.194	0.477	0.00859372
Tspan7	-0.520784	0.871	0.948	0.00883539
Higd2a	-0.37041	0.473	0.744	0.00898141
Rpl37a	0.421039	1	1	0.00913765
Arid5a	0.26481	0.355	0.093	0.00956446
Atp11a	0.447753	0.538	0.256	0.00958778
Naa50	0.448319	0.774	0.541	0.00966545
Mrps24	-0.45967	0.559	0.779	0.010019
Odc1	0.541416	0.774	0.552	0.0104906
Crebbp	-0.534508	0.452	0.674	0.0105451
Avl9	0.60571	0.839	0.529	0.0106581
Serpine1	0.262885	0.194	0.017	0.0108444
Man2a1	-0.377672	0.129	0.419	0.010933
Hspb1	1.18072	0.269	0.052	0.0110566
Hspa4	-0.456673	0.624	0.831	0.0113191
Gtf2h5	-0.444346	0.731	0.872	0.0113679
Fam173a	-0.435043	0.505	0.744	0.0115137
Zdbf2	-0.501698	0.57	0.773	0.0115726
Csad	-0.281887	0.065	0.355	0.0115873
Nufip1	0.356113	0.484	0.192	0.0116704
Fev	-0.345952	0.054	0.314	0.0117896
Slc43a2	-0.480049	0.323	0.587	0.0119057
Vmac	-0.312897	0.075	0.349	0.0119285
Sdhc	-0.405581	0.581	0.797	0.0121296
Smc6	-0.509667	0.645	0.814	0.0123181
Egln2	-0.419756	0.409	0.657	0.0124207
Rab5c	0.426126	0.806	0.506	0.0124519
Lcn2	0.889842	0.28	0.058	0.0124672
Rpl21	0.344693	0.989	1	0.0126963
Gas5	1.44864	0.613	0.465	0.012876
Ddb1	-0.45512	0.688	0.837	0.0129718
Gatm	-0.469856	0.129	0.407	0.0131747
Pja1	-0.397792	0.409	0.657	0.013744
Riiad1	-0.276638	0.054	0.32	0.0138125
Adgrl1	-0.384287	0.204	0.506	0.0138211
Commd9	-0.427345	0.409	0.674	0.0140113
Zfp318	-0.304136	0.086	0.372	0.0140281
Slc38a2	0.491065	0.839	0.61	0.0140567
Rab14	-0.446205	0.892	0.959	0.0141894
Slc6a17	-0.390008	0.247	0.547	0.0144007
Tbc1d16	-0.360293	0.194	0.488	0.0147375
Adgrg1	-0.379633	0.366	0.616	0.0149995
Tkt	-0.441638	0.495	0.703	0.0152175
Snap47	-0.415024	0.441	0.657	0.0153517
Morn2	-0.40736	0.269	0.535	0.0154095
Plaat3	0.529056	0.505	0.25	0.0154179
Gtf2b	-0.391785	0.258	0.523	0.015422
Gbf1	-0.422588	0.516	0.738	0.0155653
Cops9	-0.42862	0.763	0.89	0.0157453
Chd9	-0.471534	0.462	0.692	0.0157671
Cuedc2	-0.417016	0.398	0.686	0.0157868
Chtop	-0.37871	0.409	0.651	0.0157976
Relb	0.252562	0.323	0.081	0.0159023
Ffar2	-0.422485	0.14	0.424	0.0160481
Serpina7	-0.716387	0.086	0.372	0.0164123
Etfb	-0.42425	0.613	0.797	0.0165413
Ptpn13	0.343582	0.43	0.151	0.0165736
Tcf4	-0.436188	0.387	0.622	0.0166326
Pdia6	-0.466457	0.871	0.983	0.0173052
Zmat2	-0.408535	0.613	0.773	0.0174124
Gmps	-0.402805	0.43	0.669	0.0176852
Rps27rt	0.512857	0.796	0.552	0.017993
Ccnl1	0.449684	0.785	0.506	0.0181542
Trappc1	-0.459507	0.473	0.686	0.0183789
Slc25a39	-0.438106	0.731	0.878	0.0187967
Limd2	-0.384458	0.14	0.413	0.0190311
Cbx5	-0.401432	0.559	0.797	0.0192073
Ctnnb1	0.521829	0.903	0.831	0.0193637
Ppcs	-0.337135	0.118	0.378	0.0196693
Srp14	-0.406623	0.871	0.971	0.0201365
Rapgef4	-0.355264	0.301	0.576	0.0205312
Hpgds	0.345689	0.29	0.07	0.0206629
Cox20	-0.411109	0.43	0.674	0.0207121
Map9	-0.357079	0.258	0.535	0.020794
Tubb5	0.624472	0.903	0.808	0.0210273
Vgf	0.803894	0.903	0.779	0.0210501
Bbip1	-0.43019	0.516	0.709	0.0212649
App	-0.454238	0.968	0.977	0.021281
Gabarapl2	-0.354597	0.935	0.988	0.0214639
Atp1b3	-0.412521	0.376	0.634	0.0219416
Slc35b2	-0.373389	0.204	0.483	0.0221748
Rsad2	0.283511	0.258	0.047	0.0229028
Pyy	-1.53609	0.914	0.977	0.0229854
1110008P14Rik	-0.453762	0.505	0.715	0.0234442
Sprr1a	0.849698	0.215	0.029	0.0239215
Zfp516	-0.455854	0.473	0.669	0.0243527
Mrpl42	-0.380785	0.409	0.64	0.0244988
Eif1	0.379314	0.989	1	0.0246599
Riok3	0.49345	0.839	0.64	0.0247927
Rhou	0.617714	0.849	0.651	0.0248168
Rrm2b	-0.395677	0.215	0.5	0.0249554
Tpst2	-0.437969	0.258	0.512	0.0251692
Ctso	-0.397564	0.355	0.593	0.0252323
Spg7	-0.330525	0.366	0.634	0.025564
Cox5a	-0.456638	0.602	0.802	0.0256486
Dusp28	-0.303873	0.118	0.39	0.0257739
Sf3b2	-0.419972	0.785	0.919	0.0268556
Lpcat3	-0.375918	0.237	0.512	0.027299
Plin2	0.3166	0.527	0.238	0.0274431
Tmem42	-0.407543	0.28	0.541	0.027538
5430416N02Rik	0.298206	0.441	0.163	0.0290294
Pspc1	-0.298833	0.129	0.401	0.0294708
2010320M18Rik	-0.335995	0.183	0.483	0.0296342
Cacna2d1	-0.427258	0.505	0.68	0.030285
Phf5a	-0.408339	0.548	0.756	0.0303272
Eif4g1	-0.472695	0.656	0.808	0.0304027
Rundc3a	-0.444921	0.667	0.808	0.0305308
Nelfcd	-0.312129	0.075	0.331	0.0314007
Tnrc6c	-0.387506	0.495	0.744	0.0314405
Ddx41	-0.427609	0.505	0.692	0.0316033
Rpl27	0.636542	1	0.971	0.0316349
Errfi1	0.387796	0.505	0.215	0.0317687
Slc39a7	-0.488957	0.656	0.797	0.0324148
Ftl1-ps1	0.280063	0.409	0.14	0.0329805
Nsd1	-0.453838	0.613	0.773	0.0332419
Prdx4	-0.517911	0.645	0.785	0.0337435
Smarcc2	-0.436058	0.333	0.593	0.0342348
Appbp2	-0.412914	0.452	0.68	0.0344163
Pcsk1n	0.50777	1	0.994	0.0347525
Txndc15	-0.426666	0.323	0.547	0.0350801
Bpnt1	-0.427785	0.376	0.576	0.0352867
Pink1	-0.315988	0.215	0.517	0.0371293
Atp6v1b2	0.557655	0.871	0.779	0.0372795
Nab1	0.38676	0.624	0.331	0.0373231
Gstt1	-0.38338	0.183	0.459	0.0374493
Parp9	0.274773	0.441	0.151	0.0375956
Slc35g2	-0.476809	0.43	0.669	0.0381508
Coq7	-0.384991	0.333	0.576	0.0383997
Jtb	-0.40124	0.634	0.779	0.0390894
Ahsa1	0.426443	0.806	0.535	0.0390989
Runx1t1	-0.405348	0.194	0.459	0.039414
Gng12	0.543208	0.667	0.43	0.0398399
Trafd1	0.356277	0.613	0.337	0.0400438
Zmat5	-0.279896	0.065	0.314	0.0404007
Rcan3	-0.372691	0.355	0.622	0.0405407
mt-Nd4l	-0.324923	0.71	0.895	0.0413362
Timm13	-0.385841	0.806	0.93	0.0415058
Pdcd6	-0.445374	0.613	0.797	0.0415753
Zfpl1	-0.31788	0.097	0.349	0.0417937
Higd1a	-0.486688	0.925	0.965	0.0421871
Mesd	-0.357897	0.301	0.587	0.0424075
Tmed8	-0.385964	0.333	0.593	0.0429478
Fnip2	0.488948	0.559	0.273	0.0434608
Zdhhc3	-0.350093	0.129	0.407	0.0438444
Edn3	-0.475538	0.097	0.349	0.0441472
Ube2a	-0.420252	0.323	0.57	0.0443165
Coq2	-0.360863	0.323	0.587	0.0452227
Acot13	-0.435242	0.462	0.703	0.0452875
Scrn1	-0.310299	0.194	0.453	0.0455929
Sys1	-0.437814	0.742	0.884	0.0465237
Ccnd1	-0.482248	0.441	0.669	0.0468434
Atp6ap2	0.400996	0.978	0.895	0.0479021
1110008F13Rik	-0.364684	0.065	0.308	0.0486539
Med8	-0.369985	0.204	0.448	0.0493061
Cpne8	0.338065	0.527	0.221	0.0493682
Virma	-0.356583	0.204	0.477	0.0497584
Pitpnc1	-0.306295	0.237	0.529	0.0509565
Ech1	-0.339258	0.161	0.424	0.0517534
Zfyve21	-0.365451	0.194	0.448	0.0526862
Mrpl33	-0.336409	0.785	0.907	0.0532219
St14	0.431039	0.527	0.244	0.056186
Srp19	-0.458063	0.376	0.634	0.0566798
Pgk1	-0.706658	0.71	0.89	0.0567297
Rps15	0.343557	0.989	1	0.0571872
Nipbl	-0.388803	0.581	0.814	0.0579016
March9	-0.304654	0.108	0.36	0.0582735
Myl12b	-0.408201	0.796	0.907	0.0589943
Tmed10	-0.371658	0.978	0.988	0.0596247
Aldoc	-0.387039	0.172	0.442	0.0599884
Ndufs1	-0.38599	0.29	0.552	0.0612635
Ppig	-0.438187	0.785	0.872	0.0633955
Tnfrsf12a	0.939493	0.763	0.535	0.0648109
Jkamp	-0.360213	0.247	0.512	0.0652241
Glb1	-0.261742	0.075	0.343	0.0653331
Tomm5	-0.414407	0.548	0.773	0.0654913
Eif6	0.47053	0.806	0.645	0.0660257
Edf1	-0.405065	0.871	0.953	0.0661123
Clta	0.400215	0.968	0.971	0.0669799
Ndufv2	-0.448487	0.731	0.831	0.0701477
Mrpl58	-0.449765	0.376	0.61	0.0702269
Cox6b1	-0.37023	0.957	0.988	0.0710002
Hp1bp3	-0.372002	0.624	0.791	0.0714401
Mrpl2	-0.360365	0.398	0.64	0.0719314
Ncstn	-0.380205	0.484	0.698	0.0729088
Vbp1	-0.399575	0.419	0.663	0.0730812
Wbp11	-0.388504	0.452	0.674	0.0731677
Casd1	-0.36724	0.129	0.378	0.0732447
Nt5m	-0.316799	0.183	0.442	0.0732766
Rad23a	-0.478465	0.484	0.692	0.074566
Gtf3a	-0.397241	0.355	0.581	0.0747338
Dynll1	-0.400254	0.806	0.919	0.0755737
Snrpf	-0.385951	0.882	0.919	0.0757598
Eef1b2	0.416923	0.978	0.988	0.0771349
Vps28	-0.42335	0.602	0.785	0.0775932
Hnrnph2	-0.382	0.462	0.634	0.0776268
Bhlhb9	-0.46739	0.269	0.535	0.0780094
Aplp1	-0.40511	0.978	1	0.0780991
Sdhaf4	-0.368386	0.301	0.564	0.0784001
Borcs7	-0.311308	0.226	0.506	0.0789066
Oat	-0.413465	0.237	0.494	0.0797751
Ost4	-0.426888	0.796	0.884	0.0814071
Rab27a	-0.400253	0.376	0.599	0.0817609
Pnrc1	0.517095	0.882	0.82	0.0837143
Ube2v2	-0.360121	0.43	0.663	0.0837905
Mrpl17	-0.453724	0.591	0.756	0.0845947
Cog6	-0.365376	0.215	0.477	0.0847447
Ift81	-0.37867	0.258	0.506	0.0848519
Ufm1	-0.436504	0.656	0.785	0.0849277
Erlec1	-0.403476	0.677	0.773	0.0867092
Fbxl15	-0.325921	0.194	0.483	0.086844
F11r	0.288368	0.484	0.221	0.0868558
Slc25a3	-0.416047	0.946	0.983	0.0872632
Hsbp1l1	-0.266296	0.043	0.279	0.0881441
Calb1	-0.507497	0.258	0.512	0.089174
Gm42418	0.555383	1	1	0.0902077
Glg1	-0.396117	0.656	0.826	0.0902469
Gls	-0.483438	0.731	0.86	0.0910709
BC031181	-0.395976	0.656	0.82	0.0910821
Cyb5a	-0.373614	0.204	0.453	0.0918251
Mrps28	-0.410124	0.559	0.744	0.0921171
Prrc1	-0.438716	0.548	0.703	0.0924658
Ehf	0.352507	0.505	0.227	0.0927659
Aard	-0.362101	0.054	0.302	0.0930716
Mat2a	0.46011	0.667	0.401	0.0947621
Hook3	-0.380137	0.323	0.576	0.0983372
Tbrg1	0.427284	0.914	0.895	0.101743
Mxd1	0.294595	0.409	0.151	0.103381
1700017B05Rik	0.28747	0.29	0.076	0.104253
Polr2b	-0.302643	0.183	0.459	0.104491
Rab25	-0.3877	0.581	0.733	0.106113
Wdfy1	0.27622	0.462	0.192	0.106553
Cby1	-0.272755	0.129	0.378	0.107021
Ext2	-0.339859	0.204	0.465	0.107265
Drap1	-0.422373	0.828	0.924	0.109941
Lrrc73	-0.321135	0.247	0.494	0.109949
Ccdc107	-0.35272	0.28	0.517	0.111492
Dhx32	-0.36049	0.301	0.547	0.11178
Fmnl2	0.451265	0.581	0.331	0.112611
Bccip	-0.378684	0.538	0.721	0.113799
Fbxl16	-0.36046	0.355	0.605	0.114855
Arrdc1	-0.263375	0.065	0.302	0.122585
Sez6l2	-0.370477	0.871	0.936	0.123104
Sorcs2	-0.301705	0.108	0.378	0.123494
Sumo3	-0.424321	0.677	0.86	0.123824
Slc9a3r1	-0.266658	0.054	0.297	0.124327
B3gat3	-0.365993	0.28	0.541	0.124634
A430005L14Rik	-0.381191	0.312	0.576	0.126814
Bnip3l	-0.397864	0.699	0.831	0.12734
Cstf3	-0.373814	0.355	0.576	0.128323
Nalcn	-0.278313	0.14	0.407	0.13045
Arhgap24	-0.288384	0.108	0.36	0.137671
Kcnmb2	-0.324563	0.129	0.39	0.138094
Txndc5	-0.352734	0.419	0.645	0.138398
Mrpl20	-0.387622	0.774	0.872	0.140157
Ndufab1	-0.359442	0.925	0.959	0.140334
Nt5c3	0.355794	0.753	0.459	0.141251
Car8	-0.364904	0.097	0.355	0.141522
Taok2	-0.38143	0.269	0.529	0.143182
Lage3	-0.390653	0.419	0.605	0.143451
Srsf9	-0.412293	0.699	0.808	0.144893
Stx3	0.45	0.688	0.448	0.146485
Ctsb	0.433074	0.978	0.988	0.149308
Tuba4a	-0.51	0.495	0.727	0.150339
Hivep2	0.409374	0.591	0.314	0.15259
Tspyl4	-0.359252	0.29	0.558	0.153308
Esyt1	-0.361392	0.215	0.471	0.158956
Dgcr6	-0.299492	0.269	0.512	0.164278
Jagn1	-0.344092	0.355	0.599	0.16623
Gna13	0.398106	0.656	0.395	0.167948
Txndc9	-0.374919	0.559	0.738	0.169319
Dynlt1f	-0.345511	0.237	0.477	0.171475
Fam120a	-0.400616	0.516	0.68	0.171887
Atrx	-0.379867	0.828	0.907	0.173346
Gaa	-0.364055	0.376	0.628	0.174212
Ralbp1	-0.372424	0.624	0.762	0.177163
Opa1	-0.302849	0.312	0.547	0.179318
Rac1	0.36281	0.914	0.814	0.180017
Foxa2	-0.401113	0.409	0.663	0.182305
Glb1l2	-0.281496	0.054	0.285	0.184097
Dennd6a	-0.30247	0.237	0.477	0.186049
Impa1	-0.356816	0.376	0.605	0.186078
Mrpl57	-0.388063	0.753	0.86	0.187503
Rabgap1l	-0.401626	0.269	0.512	0.191002
Gemin6	-0.331335	0.215	0.477	0.191143
Amotl1	-0.386874	0.323	0.558	0.19215
H2-T22	0.385989	0.559	0.291	0.194648
Dnajc19	-0.375234	0.591	0.779	0.195953
Fasn	-0.367719	0.29	0.541	0.196132
Jup	-0.376108	0.473	0.651	0.199919
Mtfr1l	-0.361844	0.473	0.703	0.202484
Synrg	-0.351597	0.301	0.535	0.204839
Mgat2	-0.341241	0.204	0.448	0.204908
Chchd1	-0.434231	0.828	0.89	0.208661
Ppp1r12a	-0.302111	0.484	0.703	0.212126
Rnf5	-0.340317	0.376	0.581	0.212747
Wsb1	0.377347	0.495	0.215	0.215365
Parp1	-0.279431	0.194	0.453	0.220571
H2afy2	-0.353952	0.108	0.337	0.221401
Gtf2f1	-0.314393	0.237	0.488	0.221876
Reep6	-0.306814	0.172	0.413	0.236469
Pafah1b2	-0.35791	0.634	0.785	0.237296
Ppat	-0.326826	0.172	0.419	0.237857
Faf2	-0.306481	0.258	0.541	0.237859
Galns	-0.33864	0.129	0.372	0.238047
Rpl10-ps3	0.328677	0.656	0.36	0.242474
Mthfd2l	-0.300926	0.172	0.436	0.242655
Ndrg3	-0.372567	0.441	0.645	0.245364
Dio1	-0.38934	0.151	0.413	0.2489
Ins1	2.21838	1	0.994	0.252403
Hras	-0.378879	0.656	0.767	0.254677
Arid4a	-0.317007	0.312	0.529	0.256412
Mvp	0.519304	0.731	0.541	0.257911
Blvra	-0.272286	0.075	0.308	0.259645
Ccpg1os	-0.285948	0.129	0.378	0.262776
Gon4l	-0.379495	0.441	0.622	0.264468
Med21	-0.300395	0.387	0.645	0.265341
Lgals3	0.345618	0.323	0.11	0.26904
Pomt2	-0.297103	0.118	0.349	0.276638
Snrnp27	-0.43113	0.591	0.721	0.28234
2610002M06Rik	-0.321158	0.269	0.535	0.28397
Slc29a1	-0.304149	0.161	0.407	0.28553
Papss1	-0.413143	0.28	0.5	0.286987
Mmgt2	-0.281604	0.118	0.366	0.28865
Lrch1	0.372984	0.538	0.273	0.288911
Inafm1	-0.348565	0.194	0.424	0.289381
Psmd2	-0.415989	0.677	0.802	0.291311
Tctex1d2	-0.310486	0.204	0.442	0.292422
Ssb	-0.411653	0.839	0.924	0.295101
Tsc1	0.392364	0.57	0.326	0.302244
Myt1l	-0.386784	0.269	0.517	0.304795
Fmn2	-0.381804	0.226	0.465	0.306486
Fkbp4	-0.439753	0.72	0.849	0.30941
Dpm3	-0.367868	0.785	0.901	0.311584
Snrpe	-0.425294	0.806	0.901	0.314151
Mpped2	-0.256315	0.129	0.378	0.316262
St6gal1	-0.338321	0.151	0.401	0.318575
Coq9	-0.294967	0.226	0.471	0.319022
Nt5c	-0.399943	0.419	0.628	0.321609
Neurl1a	0.29154	0.495	0.238	0.322296
BC005561	0.581131	0.86	0.663	0.333339
Dnase2a	-0.358974	0.204	0.442	0.338139
Pkm	-0.458085	0.989	0.988	0.339652
Srsf11	0.313176	0.957	0.866	0.341273
Rpl22l1	0.421217	0.946	0.948	0.343119
Anp32e	-0.367034	0.516	0.686	0.346668
Ier2	-0.63293	0.194	0.436	0.347523
Rims2	-0.379949	0.495	0.663	0.350546
Zkscan3	-0.374559	0.398	0.61	0.3571
Arl4c	0.397277	0.376	0.145	0.357309
Hist1h1d	-0.401446	0.108	0.331	0.367572
Bola3	-0.378334	0.602	0.75	0.370586
Lrg1	-0.597377	0.129	0.006	0.374651
Fos	-0.379002	0.129	0.395	0.375538
Spa17	-0.275917	0.108	0.343	0.376298
Iars2	-0.305308	0.161	0.401	0.38081
Mrpl44	-0.281252	0.183	0.43	0.386334
Acp1	-0.386902	0.774	0.866	0.388972
Rbm5	-0.354277	0.581	0.75	0.392076
Tceal3	-0.310022	0.237	0.5	0.403399
Oxct1	-0.276633	0.204	0.459	0.411302
Pdia5	-0.283722	0.108	0.337	0.411587
Skil	0.559943	0.72	0.43	0.418909
Dbp	-0.291519	0.14	0.378	0.421092
Mapk3	-0.368163	0.602	0.791	0.427201
Dnajb11	-0.329057	0.366	0.628	0.430512
Gstm5	-0.345061	0.441	0.651	0.43161
Susd6	0.357447	0.581	0.326	0.433834
Sesn2	-0.321808	0.269	0.483	0.436013
Tecpr1	-0.292729	0.129	0.355	0.443126
Ctcf	-0.370045	0.473	0.75	0.443777
Lsm3	-0.358166	0.301	0.517	0.44424
Skap1	-0.366319	0.258	0.494	0.444536
Sfxn2	-0.277763	0.118	0.349	0.445816
Smim22	-0.402213	0.677	0.82	0.448867
Nfkb1	0.446795	0.613	0.395	0.453063
Vdac3	-0.41283	0.72	0.872	0.456319
Cenpx	-0.424313	0.548	0.709	0.459686
Grb10	-0.467046	0.376	0.587	0.46283
Slc37a4	-0.263948	0.054	0.262	0.464604
Naxd	-0.359896	0.462	0.622	0.465944
Rpl9-ps6	0.322737	0.613	0.349	0.473218
Glmp	-0.411389	0.366	0.593	0.48203
Ctsl	0.601935	0.978	0.988	0.487709
Eef1g	0.333646	0.968	0.994	0.493325
Grk3	0.322128	0.688	0.471	0.502536
Rhobtb3	-0.341851	0.097	0.32	0.505814
Ndufa1	-0.363529	0.914	0.942	0.512891
Pds5b	-0.345112	0.323	0.535	0.514882
Nudt2	-0.316423	0.237	0.471	0.520668
Magohb	-0.327298	0.14	0.372	0.528523
As3mt	-0.362458	0.344	0.547	0.531701
Pcbd2	-0.313396	0.419	0.663	0.547718
Atp9a	-0.299929	0.29	0.541	0.55308
Zfp512b	-0.282637	0.129	0.355	0.570015
Pcyox1	-0.258399	0.075	0.302	0.572344
Cdk2ap2	-0.313972	0.387	0.61	0.580479
Slc25a11	-0.355164	0.376	0.581	0.582061
Ak1	-0.256735	0.043	0.25	0.583914
Zcchc17	-0.333969	0.333	0.564	0.584169
Spc25	-0.423958	0.269	0.517	0.587008
Kras	-0.433948	0.667	0.831	0.588109
Gm16174	-0.276724	0.108	0.337	0.588706
Ttc39b	-0.347633	0.419	0.61	0.591109
Rassf3	-0.287626	0.204	0.436	0.59368
Rab11fip2	-0.376476	0.376	0.587	0.599548
Smim20	-0.334096	0.376	0.564	0.604053
Cyfip1	-0.364623	0.247	0.471	0.606131
Nbeal1	-0.35141	0.387	0.605	0.609605
Eif4a3	-0.348789	0.419	0.634	0.611264
Fuom	-0.361996	0.344	0.57	0.614325
Sv2a	-0.334504	0.151	0.372	0.61479
Sdcbp	0.401141	0.914	0.826	0.618278
Rap1gap	-0.358537	0.247	0.483	0.632155
Upb1	-0.481942	0.473	0.663	0.632423
Pim2	-0.389857	0.129	0.366	0.639203
Zfp598	0.299721	0.527	0.244	0.651293
Capzb	-0.322697	0.72	0.837	0.651697
Lsm5	-0.339061	0.419	0.61	0.660548
Kif21a	-0.437474	0.763	0.843	0.665274
Trp53i13	-0.351462	0.333	0.587	0.665463
Snapc5	-0.288859	0.269	0.5	0.677359
Ttc32	-0.276763	0.161	0.39	0.678151
Akap13	0.386275	0.688	0.453	0.679568
Trir	-0.371733	0.785	0.872	0.690706
Oard1	-0.314997	0.376	0.61	0.692425
Rbbp7	-0.354525	0.828	0.878	0.693824
Spop	-0.413497	0.441	0.663	0.694484
H1fx	-0.40413	0.194	0.413	0.697212
Gatd1	-0.291288	0.247	0.5	0.706525
Magoh	-0.406194	0.634	0.744	0.709425
Fam216a	-0.319066	0.344	0.535	0.70951
Trappc6b	-0.322302	0.71	0.849	0.71663
Rab9	0.301592	0.645	0.337	0.722956
Gtf2a2	-0.35375	0.667	0.826	0.725673
Ap2s1	-0.290265	0.753	0.843	0.730936
Pccb	-0.294112	0.172	0.407	0.732076
Usp34	-0.380285	0.753	0.814	0.737449
Copg1	-0.386366	0.634	0.773	0.747398
Rabl6	-0.36023	0.473	0.686	0.749005
Dhrs1	-0.262198	0.086	0.302	0.75475
Ppp1r9a	-0.399038	0.301	0.523	0.759504
Cfdp1	-0.389487	0.72	0.855	0.761637
Cdkn1b	-0.394324	0.398	0.593	0.765158
Npepl1	-0.310051	0.226	0.453	0.769304
Tcta	-0.299313	0.204	0.442	0.772123
Dtd1	-0.323548	0.398	0.616	0.772402
Rab1b	-0.349318	0.452	0.657	0.774311
Tcea1	0.447585	0.806	0.616	0.776312
Ap1s2	-0.351542	0.495	0.709	0.78159
Chid1	-0.336397	0.204	0.424	0.792753
1810026B05Rik	0.420096	0.484	0.273	0.806793
Armc10	-0.417227	0.441	0.61	0.81142
D10Wsu102e	0.441825	0.538	0.308	0.813201
Atf7ip	-0.28634	0.301	0.547	0.815196
Trove2	-0.335227	0.075	0.285	0.818847
1700096K18Rik	-0.265571	0.151	0.372	0.820554
Tada3	-0.308981	0.183	0.407	0.82083
B230219D22Rik	-0.351025	0.591	0.738	0.821315
Lsm1	-0.281903	0.226	0.442	0.823715
Kif1b	-0.405615	0.634	0.767	0.823752
Nudt10	-0.264809	0.097	0.314	0.827215
Lyplal1	-0.309242	0.183	0.413	0.832799
Trim12a	0.264759	0.366	0.145	0.833955
Tmem167	-0.456381	0.656	0.773	0.843969
Sv2b	-0.271987	0.086	0.297	0.851169
Swt1	0.365586	0.688	0.459	0.851983
Ccdc28b	-0.250677	0.086	0.308	0.852738
2810402E24Rik	-0.319332	0.204	0.424	0.857821
Pla2g6	-0.321181	0.151	0.372	0.859344
Psmb6	-0.357767	0.796	0.919	0.861842
Edem2	-0.373957	0.28	0.488	0.874261
Lpin2	0.372166	0.667	0.424	0.89207
Pak3	-0.553757	0.753	0.802	0.894082
Smarcb1	-0.350506	0.355	0.558	0.896347
Mtmr7	-0.346676	0.355	0.593	0.909852
Jarid2	-0.277456	0.097	0.314	0.913766
Tmem219	-0.314081	0.398	0.61	0.923497
Tlr2	0.305562	0.333	0.122	0.92847
Pdzd11	-0.279865	0.226	0.459	0.947416
Tmem160	-0.323157	0.484	0.663	0.951444
Atp2a2	-0.347061	0.774	0.89	0.953475
Tpgs1	-0.262969	0.269	0.517	0.964983
Rnh1	0.415365	0.882	0.797	0.966016
1810037I17Rik	-0.355915	0.871	0.942	0.975395
Fnta	-0.306721	0.323	0.535	0.981654
Naxe	-0.366517	0.516	0.674	0.996582
Leprotl1	0.391945	0.742	0.558	1
2410015M20Rik	-0.714137	0.312	0.494	1
Glod4	-0.345931	0.301	0.506	1
Ylpm1	-0.344533	0.355	0.576	1
Rbm10	-0.31109	0.29	0.517	1
Aes	-0.945635	0.333	0.494	1
Stx5a	-0.326283	0.516	0.657	1
Ilk	-0.352216	0.258	0.477	1
Abhd14a	-0.336178	0.237	0.459	1
Mlycd	-0.282305	0.204	0.419	1
Vsig10	-0.279606	0.129	0.343	1
Syt11	-0.360991	0.43	0.657	1
5031425E22Rik	-0.349307	0.419	0.581	1
Ppp2r5c	-0.322706	0.505	0.692	1
Ptpn2	0.317746	0.699	0.424	1
Mirg	-0.269652	0.075	0.279	1
Arhgap5	-0.40246	0.613	0.791	1
Fam49b	-0.343725	0.387	0.599	1
Tor2a	-0.291537	0.333	0.57	1
D8Ertd738e	-0.392869	0.871	0.89	1
Dach1	-0.266768	0.14	0.355	1
Akap17b	-0.299473	0.194	0.436	1
Bach1	0.314828	0.441	0.198	1
Emb	-0.362428	0.763	0.884	1
Keap1	-0.313408	0.452	0.651	1
Ywhaq	-0.334824	0.925	0.936	1
Pon2	-0.315624	0.14	0.349	1
Tmsb15l	-0.350175	0.022	0.203	1
Arglu1	-0.339908	0.828	0.884	1
Sfr1	-0.435283	0.753	0.86	1
Pkd1	-0.29351	0.247	0.465	1
Herc3	-0.289454	0.129	0.343	1
Znfx1	0.270001	0.581	0.308	1
Adprh	-0.334331	0.452	0.628	1
Tmem27	-1.81812	0.366	0.506	1
Dpp3	-0.269047	0.204	0.424	1
Ppp1cc	-0.344634	0.462	0.651	1
Taz	-0.32377	0.29	0.506	1
Gm11837	-0.256926	0.151	0.372	1
Nbdy	-0.508398	0.71	0.785	1
B230118H07Rik	-0.268744	0.312	0.535	1
Ptpa	-0.391535	0.473	0.61	1
Ptprt	-0.3567	0.215	0.442	1
Cbx3	-0.339874	0.57	0.715	1
Commd1	-0.344855	0.624	0.762	1
Pithd1	-0.371701	0.452	0.622	1
0610040J01Rik	-0.297426	0.237	0.477	1
Bax	-0.453736	0.882	0.942	1
Cetn2	-0.332358	0.387	0.605	1
B9d2	-0.276845	0.183	0.39	1
Dguok	-0.360605	0.366	0.576	1
Timm22	-0.357012	0.215	0.424	1
Ndufs8	-0.330895	0.538	0.721	1
Mamld1	-0.277717	0.215	0.43	1
Appl2	0.335317	0.505	0.256	1
Oser1	0.272537	0.495	0.256	1
Mrpl11	-0.304884	0.484	0.674	1
Rad17	-0.304142	0.258	0.488	1
Hivep3	0.419604	0.613	0.407	1
Cox14	-0.367107	0.785	0.884	1
Eif5	0.387017	0.968	0.948	1
Mcee	-0.342408	0.301	0.488	1
Ubap2l	-0.358329	0.796	0.86	1
Prelid1	-0.389904	0.602	0.738	1
Ap3s1	-0.322799	0.484	0.686	1
Cep70	-0.292055	0.194	0.419	1
Bod1	-0.359087	0.538	0.721	1
Snap25	-0.339304	0.742	0.849	1
Myo10	0.265773	0.516	0.279	1
Tceal8	-0.449045	0.634	0.709	1
H2-K1	0.561215	0.989	0.994	1
Cdk16	-0.32864	0.355	0.541	1
Cct3	-0.378204	0.753	0.878	1
Rpl13a	0.572556	0.968	0.959	1
Slc41a2	-0.250879	0.183	0.401	1
Gmppa	-0.33098	0.387	0.581	1
Osbpl1a	-0.272802	0.194	0.424	1
Nudt18	-0.274823	0.151	0.372	1
Arfip2	-0.396768	0.419	0.616	1
4931406C07Rik	-0.34026	0.183	0.407	1
Bad	-0.297534	0.269	0.459	1
Folr1	-0.41735	0.108	0.32	1
Sdhd	-0.350182	0.806	0.86	1
Marcks	0.627953	0.882	0.785	1
Pou6f2	-0.327087	0.14	0.366	1
Sqor	-0.311984	0.161	0.372	1
Tns3	-0.322251	0.226	0.453	1
Dusp8	0.483887	0.656	0.424	1
Naca	0.278254	0.957	1	1
Faap20	-0.34486	0.344	0.512	1
C1d	-0.318076	0.419	0.64	1
Pafah1b1	-0.330703	0.86	0.93	1
Arhgef5	0.301263	0.591	0.343	1
H2afx	-0.287285	0.183	0.39	1
Dcaf8	-0.341878	0.505	0.703	1
Coasy	-0.277532	0.204	0.419	1
Atp13a3	0.29886	0.57	0.331	1
Ccl5	1.77775	0.14	0.017	1
Nisch	-0.333458	0.914	0.924	1
Snrnp48	0.40761	0.72	0.541	1
Adk	-0.353909	0.495	0.651	1
Rsl1d1	-0.279121	0.559	0.721	1
Glud1	-0.265313	0.645	0.843	1
Aktip	-0.309386	0.28	0.488	1
Yipf2	-0.289662	0.258	0.459	1
Lars2	0.606208	0.925	0.733	1
Dpp8	-0.280423	0.312	0.517	1
Crtc3	-0.289047	0.28	0.512	1
B3gnt2	0.326046	0.333	0.134	1
Ppil4	-0.298776	0.258	0.477	1
Cfl1	-0.314762	0.935	0.977	1
Psmb2	-0.359708	0.763	0.895	1
Ncoa1	-0.32743	0.323	0.529	1
Sf3b5	-0.344531	0.699	0.86	1
Pdgfrl	-0.277998	0.194	0.407	1
Mdh2	-0.35001	0.839	0.93	1
Gck	-0.258063	0.161	0.372	1
Arl6ip1	0.35447	0.86	0.773	1
Mrps15	-0.303932	0.301	0.517	1
Kcnh6	-0.257067	0.043	0.227	1
Rhob	-0.324747	0.258	0.483	1
Cmas	-0.31912	0.441	0.605	1
Arl6ip4	-0.312496	0.462	0.645	1
Sra1	-0.337769	0.731	0.86	1
Cbr1	-0.285152	0.237	0.453	1
Cit	-0.276771	0.14	0.36	1
Hsd17b10	-0.26943	0.258	0.465	1
Smarca5	-0.438218	0.763	0.866	1
Fopnl	-0.289426	0.269	0.483	1
Zfp9	-0.305091	0.312	0.506	1
Tra2b	0.357007	0.892	0.721	1
Rabggtb	0.278124	0.699	0.465	1
Smpd1	-0.304104	0.247	0.459	1
Sst	0.318536	0.172	0.401	1
Ttc21b	-0.260802	0.075	0.267	1
Pi4ka	-0.315334	0.376	0.558	1
Itsn2	-0.378773	0.387	0.57	1
Ly96	0.252177	0.495	0.227	1
Fbxo9	-0.303117	0.301	0.512	1
Atl3	-0.322675	0.247	0.453	1
Vps37d	0.265763	0.366	0.151	1
Snx15	-0.280952	0.237	0.453	1
BC004004	-0.342037	0.452	0.645	1
Rhobtb1	-0.326603	0.226	0.43	1
Prkaca	-0.318293	0.301	0.483	1
Akt1s1	-0.340332	0.323	0.517	1
Commd4	-0.35995	0.419	0.605	1
Fryl	-0.266742	0.419	0.593	1
Auh	-0.312581	0.376	0.558	1
Strn3	-0.262205	0.57	0.703	1
Atp5o.1	-0.610676	0.215	0.401	1
Dusp3	-0.317858	0.355	0.558	1
Snrnp40	-0.261376	0.237	0.459	1
Scaf11	-0.308398	0.785	0.855	1
Serping1	0.501332	0.828	0.727	1
Ankrd13c	-0.322352	0.312	0.517	1
Snrpc	-0.324135	0.591	0.721	1
Castor2	-0.860125	0.333	0.477	1
Bhlhe41	0.358803	0.441	0.227	1
Prelid3b	-0.326109	0.538	0.674	1
Os9	-0.326349	0.785	0.843	1
Lrp11	-0.305808	0.72	0.773	1
March2	-0.275686	0.237	0.442	1
H2-Ke6	-0.329004	0.237	0.424	1
Trappc2	-0.264345	0.194	0.419	1
Hnrnpd	-0.272318	0.785	0.872	1
Whamm	0.276099	0.538	0.297	1
Alcam	-0.349329	0.903	0.913	1
Hmgn5	-0.340372	0.43	0.616	1
Fam193a	-0.302178	0.355	0.576	1
Ghr	-0.359852	0.323	0.5	1
Ralgapa1	-0.297191	0.366	0.558	1
Kcnb1	-0.318129	0.355	0.547	1
Nars	0.354253	0.72	0.529	1
Eif4a1	-0.317909	0.914	0.988	1
Dst	-0.299121	0.925	0.988	1
Smap1	-0.305761	0.495	0.674	1
Eci1	-0.335478	0.301	0.512	1
Ccdc88a	-0.331678	0.527	0.698	1
Rab1a	-0.275944	0.839	0.89	1
Asph	-0.296598	0.258	0.488	1
Gadd45g	0.639703	0.763	0.645	1
Nptn	-0.322868	0.527	0.663	1
Macf1	-0.410526	0.473	0.628	1
Cp	0.262513	0.118	0.012	1
Hdac6	-0.321531	0.376	0.576	1
Mtif2	-0.276995	0.226	0.419	1
Yae1d1	-0.333645	0.312	0.483	1
Lyrm2	-0.33297	0.29	0.465	1
Mapk8ip3	0.343772	0.602	0.395	1
Fkbp2	-0.354736	0.892	0.977	1
Erp29	-0.336275	0.645	0.779	1
Ehd1	0.446352	0.441	0.227	1
Copa	-0.293017	0.796	0.93	1
Ppp4r3b	-0.281319	0.538	0.68	1
Dnajc10	-0.332187	0.258	0.448	1
Dhx9	-0.321893	0.505	0.645	1
A230057D06Rik	-0.286786	0.172	0.372	1
Arl4a	0.414225	0.742	0.529	1
Lrfn3	-0.349773	0.258	0.453	1
Slc44a3	-0.294085	0.183	0.384	1
Psmc1	-0.334826	0.462	0.616	1
Chchd4	-0.271579	0.28	0.494	1
Dnlz	-0.282755	0.409	0.593	1
Slc4a7	0.332639	0.667	0.453	1
Ubr5	-0.269973	0.527	0.721	1
Mycbp2	-0.33235	0.817	0.878	1
Smarcc1	-0.278753	0.29	0.5	1
Ctnnbip1	-0.306122	0.226	0.424	1
Mettl1	-0.361252	0.452	0.599	1
Cdkn2b	0.261155	0.344	0.14	1
Cfl2	0.397284	0.796	0.634	1
Tmbim1	0.256378	0.634	0.401	1
Ctsa	-0.308188	0.355	0.564	1
Nomo1	-0.294748	0.194	0.395	1
Camk2n2	-0.349206	0.677	0.756	1
Idnk	0.266745	0.667	0.442	1
Tceal1	-0.292447	0.226	0.436	1
Ndufa12	-0.310934	0.882	0.89	1
Rnf170	-0.255128	0.118	0.302	1
Qsox2	-0.285193	0.301	0.517	1
Mcts1	-0.35105	0.452	0.599	1
Mphosph8	-0.303257	0.43	0.616	1
Cfap97	-0.304611	0.28	0.477	1
Tomm22	-0.285928	0.677	0.779	1
Bicd1	-0.285854	0.333	0.552	1
Selenos	-0.387259	0.71	0.86	1
Wdr26	-0.317129	0.613	0.709	1
Cldn6	-0.270255	0.172	0.384	1
Cldn7	0.305897	0.828	0.628	1
Phf14	-0.289556	0.495	0.674	1
Mphosph6	-0.314127	0.366	0.541	1
Arl2	-0.333374	0.312	0.517	1
Rasa1	-0.305077	0.344	0.512	1
Urod	-0.286476	0.194	0.372	1
Neo1	-0.303507	0.301	0.5	1
Jun	0.616357	0.935	0.837	1
Phf20	-0.300619	0.376	0.547	1
Brd2	-0.274214	0.796	0.837	1
Mllt10	-0.287889	0.355	0.552	1
Itgb3bp	-0.264562	0.161	0.36	1
Robo2	-0.351773	0.527	0.674	1
Scamp2	-0.344411	0.495	0.651	1
Uqcrfs1	-0.296201	0.785	0.878	1
Cdpf1	-0.272936	0.161	0.36	1
Arl6ip5	-0.31152	0.344	0.541	1
Nfasc	-0.314482	0.527	0.657	1
Tob1	-0.337062	0.301	0.506	1
Trip11	-0.286035	0.677	0.843	1
Dgcr2	-0.26748	0.172	0.366	1
Rabac1	-0.334768	0.946	0.988	1
Bmyc	-0.30273	0.398	0.581	1
Anapc11	-0.3223	0.452	0.622	1
Mbtps1	-0.255541	0.269	0.494	1
Pigyl	-0.297088	0.387	0.558	1
Tmem159	-0.276668	0.14	0.32	1
Dcaf11	-0.311131	0.344	0.517	1
Mvb12a	-0.338035	0.473	0.669	1
Btbd2	-0.258205	0.204	0.395	1
Timm17a	-0.299068	0.624	0.703	1
Ostf1	-0.30263	0.376	0.576	1
Aggf1	-0.253144	0.258	0.465	1
Dars	-0.283255	0.484	0.645	1
Cdc5l	-0.346678	0.559	0.68	1
Erh	-0.251696	0.409	0.576	1
Cdh2	-0.255792	0.398	0.587	1
Rsf1	-0.335082	0.613	0.738	1
Pigt	-0.274554	0.194	0.384	1
Chmp1a	-0.344226	0.409	0.587	1
Taf1d	0.304978	0.656	0.459	1
Rab2a	-0.291494	0.935	0.983	1
Htatip2	-0.264494	0.161	0.349	1
Hmgn2	-0.324169	0.452	0.628	1
Rgl1	0.307383	0.376	0.192	1
Lgi2	-0.300086	0.054	0.221	1
Anapc4	-0.298045	0.333	0.529	1
Exoc4	-0.335991	0.473	0.68	1
Tmem263	-0.326212	0.452	0.605	1
Slc25a36	0.266275	0.581	0.32	1
Rab22a	0.35904	0.548	0.355	1
Tubb2a	-0.264691	0.452	0.634	1
Tshz1	-0.273721	0.366	0.547	1
Fam222b	-0.252352	0.172	0.366	1
Usp15	-0.287761	0.548	0.715	1
Tmem57	-0.474821	0.204	0.39	1
Cpeb4	0.382713	0.688	0.494	1
Chmp3	-0.30823	0.591	0.773	1
Tsen34	-0.279585	0.398	0.57	1
Ddx3x	-0.341977	0.677	0.756	1
Akr1b3	-0.32608	0.398	0.593	1
Zbtb7a	-0.343361	0.462	0.64	1
Chka	0.446759	0.774	0.68	1
Uba52	0.32985	0.817	0.605	1
Ybx1	-0.2673	0.957	0.983	1
Smim8	-0.274465	0.258	0.442	1
Sh3bgrl	-0.367631	0.452	0.61	1
Fra10ac1	-0.286039	0.29	0.477	1
Srpr	-0.269812	0.828	0.942	1
1110032A03Rik	-0.313026	0.215	0.395	1
Grb14	-0.261031	0.183	0.355	1
Map1b	-0.280383	0.968	0.977	1
Rps17	0.28243	0.989	1	1
Wdr83os	-0.350543	0.763	0.831	1
Kcnc3	-0.261322	0.204	0.401	1
C1qbp	0.258518	0.699	0.459	1
Creld1	-0.252384	0.151	0.337	1
Cdc42ep3	-0.26121	0.097	0.279	1
Naa35	-0.289496	0.387	0.541	1
Sfxn1	-0.294417	0.613	0.733	1
Supt16	-0.303523	0.527	0.657	1
Arid1a	-0.328129	0.516	0.64	1
Sec62	-0.28753	0.882	0.919	1
Snrpb	-0.315096	0.839	0.901	1
Csnk1g3	-0.298891	0.366	0.517	1
Mbd2	0.321778	0.806	0.64	1
Snx14	-0.286177	0.183	0.378	1
Prdx5	-0.364563	0.796	0.907	1
Papola	-0.260864	0.882	0.901	1
Mir670hg	-0.270862	0.118	0.302	1
Jpt1	-0.300788	0.419	0.581	1
Ank3	-0.339224	0.387	0.558	1
Sema3e	0.328053	0.505	0.302	1
Fry	-0.282709	0.183	0.366	1
Mcrip1	-0.274432	0.667	0.767	1
Btrc	-0.338834	0.269	0.471	1
Pabpn1	-0.326023	0.677	0.733	1
Exosc7	-0.277719	0.441	0.605	1
Grhpr	-0.326098	0.344	0.506	1
Nudt11	-0.304332	0.333	0.529	1
Dek	-0.294281	0.613	0.733	1
Minos1	-0.711204	0.344	0.494	1
Ddx1	-0.28286	0.602	0.744	1
Zc3hav1	0.288505	0.602	0.366	1
Prpf40a	-0.305454	0.624	0.733	1
Aurkaip1	-0.36674	0.516	0.64	1
Klf10	0.280097	0.484	0.262	1
Igf1r	0.437067	0.495	0.279	1
Cacna1d	-0.288559	0.269	0.453	1
Dda1	-0.285212	0.495	0.634	1
Polr2e	-0.349863	0.656	0.75	1
Tmed2	-0.35042	0.914	0.959	1
Ebp	-0.323728	0.387	0.547	1
Zranb2	-0.32824	0.634	0.779	1
Txndc11	-0.280492	0.323	0.488	1
Yipf1	-0.306236	0.376	0.558	1
Bambi	-0.415254	0.355	0.535	1
Ndufaf3	-0.257799	0.333	0.517	1
Mien1	-0.321637	0.882	0.942	1
Gfer	0.262348	0.634	0.413	1
Uchl3	-0.276778	0.355	0.506	1
H2-Q2	-0.276262	0.538	0.703	1
Atg3	0.289292	0.753	0.581	1
Sf3b1	-0.322656	0.785	0.919	1
Ripk1	0.268157	0.548	0.337	1
Eri3	-0.260965	0.333	0.512	1
Rpl23a	0.250778	0.989	0.994	1
Ufc1	-0.310117	0.839	0.895	1
Ik	-0.34731	0.505	0.651	1
Nt5dc2	-0.327676	0.247	0.413	1
Lsm7	-0.267341	0.312	0.512	1
Snx24	-0.255031	0.194	0.384	1
Dync2h1	-0.287638	0.258	0.459	1
Chp1	0.285123	0.548	0.372	1
Baz2b	-0.331344	0.613	0.727	1
Lpcat1	-0.265617	0.161	0.343	1
Mctp2	0.358284	0.516	0.314	1
Myg1	-0.255789	0.28	0.442	1
Sncb	-0.250955	0.161	0.343	1
Rnf187	-0.288397	0.591	0.709	1
Ppp2r1a	-0.313205	0.645	0.738	1
Impad1	-0.280021	0.505	0.651	1
Rab11b	-0.315042	0.462	0.593	1
Timm50	-0.260664	0.301	0.488	1
Hprt	-0.357136	0.742	0.808	1
Nsf	-0.250867	0.269	0.471	1
Gprasp1	-0.323626	0.452	0.605	1
Pnkd	-0.31433	0.495	0.628	1
Bclaf1	-0.261915	0.828	0.901	1
Copz1	-0.284893	0.516	0.657	1
Hnrnpdl	-0.369764	0.871	0.907	1
Vps29	-0.310435	0.677	0.797	1
Atp5g2	-0.279683	0.914	0.977	1
Uqcr10	-0.351963	0.839	0.907	1
Hnrnpr	-0.285493	0.677	0.779	1
Ptpn1	0.438521	0.849	0.785	1
Gdap1l1	0.34719	0.538	0.372	1
Cystm1	0.28844	0.978	0.977	1
Sdf4	-0.317948	0.935	0.971	1
Pfdn6	-0.291128	0.731	0.802	1
Brk1	-0.303214	0.731	0.831	1
Ints6	-0.319012	0.29	0.448	1
Kdelr2	-0.354425	0.774	0.872	1
Myef2	-0.328075	0.548	0.651	1
Pafah1b3	-0.305968	0.602	0.721	1
Mrps10	-0.285869	0.323	0.506	1
Mtx1	-0.26859	0.247	0.43	1
Dctn3	-0.336597	0.774	0.89	1
Cacybp	0.402166	0.839	0.797	1
Cbx6	-0.324033	0.559	0.651	1
Psme4	-0.286067	0.366	0.523	1
Fbxl3	0.292616	0.559	0.349	1
Gnai2	-0.252859	0.903	0.977	1
Zfp24	-0.264373	0.344	0.5	1
Tomm20	0.310174	0.914	0.942	1
Bst2	0.437805	0.602	0.401	1
Sdc2	-0.270507	0.634	0.762	1
Erlin2	-0.269171	0.204	0.372	1
Ptbp1	-0.356782	0.559	0.68	1
Gdap1	-0.283246	0.419	0.564	1
Cct4	0.285392	0.806	0.703	1
Abi1	0.261452	0.656	0.436	1
Sem1	-0.276769	0.946	0.971	1
Sgce	-0.287854	0.344	0.541	1
Kcnk3	-0.371363	0.419	0.57	1
Surf4	-0.297815	0.753	0.878	1
Pnisr	-0.317032	0.774	0.884	1
Dstn	-0.309692	0.882	0.953	1
Fam114a1	-0.27295	0.344	0.488	1
Cotl1	-0.314339	0.409	0.564	1
Atp2b1	-0.284765	0.796	0.866	1
Plpp5	-0.323788	0.323	0.483	1
Ppp1r10	-0.270724	0.398	0.576	1
Nek7	-0.29888	0.301	0.471	1
Etl4	-0.257797	0.215	0.401	1
Tmem260	-0.251199	0.14	0.32	1
Cisd2	-0.254803	0.591	0.715	1
Ift57	-0.321658	0.602	0.721	1
Pitpnb	-0.279827	0.581	0.686	1
Rcn2	-0.289176	0.505	0.61	1
Rps27l	-0.405036	0.978	0.994	1
Trrap	-0.296826	0.28	0.459	1
Tulp4	-0.385391	0.624	0.75	1
Ddt	-0.266588	0.548	0.669	1
Cuedc1	-0.279764	0.301	0.459	1
Znhit3	-0.265323	0.183	0.343	1
Cd2ap	-0.298269	0.538	0.762	1
Ddx24	-0.285724	0.742	0.872	1
Sdf2	-0.357214	0.71	0.767	1
Ap3d1	-0.257951	0.366	0.535	1
Thoc2	-0.261128	0.613	0.738	1
Syt5	-0.279744	0.344	0.523	1
Stau2	-0.255208	0.29	0.465	1
Snhg8	0.635087	0.559	0.442	1
Puf60	-0.264077	0.602	0.738	1
Fgf12	-0.266797	0.215	0.39	1
Arid2	-0.269962	0.301	0.483	1
Gigyf2	-0.313575	0.516	0.634	1
Zfand5	0.306127	0.817	0.657	1
Tm2d1	-0.268445	0.581	0.727	1
Polr3k	-0.295277	0.366	0.529	1
Slc35a1	-0.252994	0.204	0.378	1
Mlf2	-0.262304	0.677	0.773	1
8430408G22Rik	0.38824	0.183	0.052	1
Abcg1	0.285161	0.516	0.326	1
Rpl36a	0.301608	0.968	0.994	1
Wnk1	-0.286833	0.871	0.89	1
Slc38a10	-0.272801	0.645	0.75	1
Snrpd1	-0.333548	0.763	0.849	1
Gal	-1.03333	0.151	0.035	1
Rab11a	-0.310287	0.688	0.785	1
Gng2	0.287126	0.591	0.419	1
Cdk5rap3	-0.29601	0.473	0.605	1
Tlk1	-0.260767	0.441	0.622	1
AC149090.1	-0.292147	0.699	0.814	1
Exoc3	-0.26213	0.473	0.622	1
Scoc	-0.282311	0.591	0.657	1
Copb1	-0.251461	0.763	0.878	1
Ddhd2	-0.285638	0.355	0.512	1
Hadha	-0.257828	0.462	0.64	1
Snrpa	-0.268042	0.366	0.517	1
Khdrbs3	-0.300692	0.419	0.61	1
Fech	-0.296215	0.237	0.419	1
Mif	0.296353	0.989	0.913	1
Efcab14	-0.269946	0.484	0.616	1
Arpc3	-0.281638	0.903	0.942	1
Lrp6	0.322838	0.624	0.39	1
Dnmt3a	-0.297279	0.624	0.698	1
Ier3ip1	-0.280341	0.72	0.837	1
Clstn2	-0.272234	0.065	0.215	1
Resp18	0.289907	1	1	1
Ahi1	-0.268074	0.548	0.709	1
Uqcrh	-0.256992	0.935	0.994	1
Ywhab	-0.279668	0.742	0.837	1
Npdc1	-0.297002	0.774	0.843	1
Pfn1	-0.291382	0.806	0.884	1
Mapre2	-0.282911	0.398	0.576	1
Fam32a	-0.315671	0.409	0.535	1
Pde3b	-0.371978	0.43	0.564	1
1600002K03Rik	-0.27049	0.226	0.39	1
Eif4b	0.2578	0.871	0.75	1
Hif1a	0.434329	0.753	0.576	1
Deptor	-0.26705	0.323	0.465	1
Nxph1	-0.303564	0.301	0.465	1
Vps45	-0.25703	0.161	0.331	1
Wdr43	0.337221	0.591	0.419	1
Synj2bp	-0.270439	0.495	0.634	1
4833439L19Rik	-0.257644	0.484	0.686	1
Pkig	-0.357419	0.484	0.616	1
Prune2	-0.250398	0.419	0.599	1
Stk40	0.272571	0.548	0.337	1
Mthfd2	0.255919	0.538	0.331	1
Ptgr2	-0.251155	0.226	0.401	1
Ctdspl	-0.283584	0.333	0.488	1
Tmem106c	-0.291295	0.344	0.483	1
Kdm2a	-0.30078	0.559	0.686	1
Timp1	0.263918	0.108	0.017	1
Fxyd6	-0.418155	0.43	0.587	1
Sri	-0.305119	0.667	0.785	1
Pop7	-0.284704	0.387	0.529	1
Ube2l3	-0.258662	0.806	0.866	1
Vat1l	-0.267893	0.226	0.39	1
Ube2q1	-0.313481	0.473	0.605	1
Ccnl2	0.267404	0.785	0.622	1
Pdcl3	-0.262976	0.398	0.581	1
Sms	-0.257263	0.344	0.506	1
Aig1	0.267932	0.742	0.581	1
Thap11	-0.292532	0.204	0.355	1
Ctbp1	-0.323232	0.699	0.733	1
Ap2a1	-0.255844	0.366	0.535	1
Prpf8	-0.265559	0.548	0.64	1
Dcun1d5	-0.257553	0.484	0.593	1
Ptprf	-0.277767	0.699	0.802	1
Fbxo21	-0.254461	0.269	0.43	1
Cald1	-0.315655	0.527	0.651	1
Phip	-0.254735	0.753	0.86	1
Btg2	-0.534411	0.72	0.756	1
Birc6	-0.320636	0.667	0.727	1
Pcbp1	-0.310882	0.871	0.924	1
mt-Nd6	-0.301745	0.258	0.436	1
Cacnb3	-0.27728	0.355	0.523	1
Polr2f	-0.257966	0.656	0.802	1
Gtf2a1	-0.265341	0.247	0.407	1
Pet100	-0.262239	0.344	0.512	1
Cwc22	-0.329517	0.097	0.256	1
Ube2e3	-0.305084	0.624	0.733	1
Apex1	0.27051	0.548	0.355	1
Phf3	0.370695	0.817	0.715	1
Mocs2	0.34523	0.656	0.529	1
Serpina10	0.35823	0.914	0.814	1
Kdm7a	-0.297966	0.419	0.576	1
Ffar4	-0.27007	0.269	0.43	1
Rbm39	0.270386	1	0.971	1
Rab18	-0.268309	0.634	0.738	1
Zfp622	0.309065	0.677	0.471	1
Grcc10	-0.559073	0.548	0.634	1
Tspan5	-0.266945	0.29	0.459	1
Pgp	-0.307797	0.57	0.692	1
Sec24d	-0.273127	0.419	0.547	1
Fibp	-0.280251	0.409	0.541	1
Psmg1	-0.258178	0.344	0.494	1
Ppp1r11	-0.306083	0.774	0.802	1
Nap1l1	-0.291481	0.839	0.86	1
Cd63	0.289284	1	0.994	1
Stat3	0.305725	0.903	0.831	1
Tac1	0.527272	0.161	0.047	1
Baz1b	-0.273475	0.667	0.744	1
Ninj1	-0.329452	0.613	0.709	1
Cul1	-0.301705	0.538	0.68	1
Sdc4	0.346019	0.892	0.779	1
Psma7	0.253828	0.935	0.965	1
Prmt1	-0.261723	0.72	0.785	1
Fbxl6	-0.25052	0.097	0.244	1
Pde10a	-0.307333	0.333	0.488	1
Nbea	-0.287504	0.634	0.698	1
Pdap1	-0.282673	0.817	0.89	1
Rtraf	0.272557	0.914	0.837	1
Micu3	-0.261889	0.376	0.535	1
Stk25	-0.270764	0.462	0.576	1
Madd	-0.259882	0.419	0.57	1
Rab28	-0.250563	0.473	0.605	1
Nipal1	-0.295891	0.161	0.32	1
Otub1	-0.260768	0.398	0.552	1
Tmco1	-0.269439	0.645	0.709	1
Zim1	-0.278458	0.333	0.5	1
Znhit1	-0.320344	0.559	0.657	1
Nudc	0.253046	0.903	0.82	1
Blmh	-0.250387	0.376	0.488	1
Psmc3	-0.252674	0.516	0.657	1
2610524H06Rik	-0.265767	0.097	0.238	1
Ppp1r7	-0.279598	0.247	0.401	1
Rhoc	0.303852	0.505	0.314	1
Slc48a1	-0.313777	0.387	0.506	1
Nlk	-0.254004	0.247	0.384	1
Sptan1	-0.295843	0.473	0.576	1
Cyc1	-0.290301	0.57	0.692	1
Stox2	-0.261599	0.237	0.39	1
Fam162a	-0.266717	0.398	0.564	1
Ncor2	-0.253064	0.344	0.523	1
Ifnar2	0.304123	0.71	0.564	1
Ythdc1	0.303761	0.774	0.663	1
Maz	-0.267003	0.301	0.448	1
Stag1	-0.261988	0.462	0.605	1
Gga1	-0.264104	0.269	0.419	1
Sppl2a	0.338689	0.688	0.523	1
Gm1673	-0.30229	0.409	0.547	1
Ap3b2	-0.274823	0.441	0.57	1
Acbd6	0.272428	0.742	0.669	1
Myl12a	0.282489	0.774	0.61	1
Shisa5	0.420195	0.731	0.61	1
Sec11a	-0.326838	0.774	0.837	1
Sez6l	0.265832	0.29	0.14	1
Clic1	0.309542	0.871	0.872	1
Zc3h7a	0.26146	0.624	0.436	1
Olfm1	-0.285076	0.161	0.32	1
Tcp1	-0.294059	0.871	0.942	1
Nufip2	0.295515	0.774	0.622	1
Sf3b3	0.287005	0.742	0.599	1
Rnf4	0.26048	0.645	0.436	1
Xrcc4	-0.255782	0.14	0.279	1
Krt7	-0.253833	0.763	0.82	1
Pgam1	-0.340985	0.86	0.942	1
Insm1	-0.349377	0.366	0.541	1
Fkbp3	-0.281069	0.753	0.75	1
Mrpl48	-0.282063	0.484	0.634	1
Rwdd1	-0.275341	0.71	0.773	1
Creb1	-0.256404	0.333	0.471	1
Tacc1	-0.275558	0.505	0.634	1
Skp1a	-0.280818	0.602	0.698	1
Slc38a5	-0.595674	0.301	0.43	1
Micu2	-0.267351	0.419	0.529	1
2310011J03Rik	-0.250771	0.247	0.39	1
Ubc	0.505064	0.978	1	1
Golga3	-0.263729	0.409	0.535	1
Rchy1	0.275765	0.667	0.506	1
Txlna	-0.271769	0.344	0.494	1
Atp5o	-0.520874	0.387	0.459	1
Pin1	-0.269967	0.602	0.692	1
Ccpg1	-0.324939	0.667	0.738	1
[truncated: 157 more rows]

## Sheet: Alpha_markers_S3_vs_Control
Gene	Avg log2(Fold change)	Fraction cells in S3 expressing gene	Fraction cells in Untreated Sample expressing gene	Adjusted p-value
Gbp2	3.65255	0.96	0.012	5.15681e-52
Gbp3	2.26946	0.976	0.023	8.76707e-52
Ifi47	2.06578	0.944	0.012	2.4685e-50
Gbp4	2.9011	0.913	0.012	5.11874e-48
Igtp	2.51824	0.952	0.128	1.43518e-45
Iigp1	3.63116	0.873	0.006	5.06047e-45
Gbp7	2.3473	0.968	0.192	6.30796e-44
Irgm1	2.25623	0.96	0.198	9.63556e-44
Tap1	1.83721	0.944	0.169	1.18552e-42
Gbp6	2.24185	0.865	0.035	4.79643e-42
Psmb8	2.63064	0.984	0.547	6.2119e-42
Tapbp	1.96186	1	0.791	1.74787e-41
Stat1	2.17827	0.96	0.308	8.53547e-41
Psmb9	1.89709	0.944	0.238	1.04615e-40
B2m	2.80823	0.992	0.797	3.03564e-40
H2-T23	2.61817	0.976	0.651	6.71194e-39
H2-K1	1.98016	1	0.994	1.57036e-38
H2-D1	1.83786	1	0.988	3.32848e-38
Gbp10	1.3655	0.778	0.006	5.65431e-38
Steap4	2.07341	0.81	0.047	1.43781e-35
Psme1	1.56055	0.976	0.75	1.64791e-35
H2-Q7	1.59019	0.865	0.14	2.45487e-35
Psmb10	1.88241	0.952	0.605	5.1998e-35
Il18bp	1.63927	0.921	0.273	7.29349e-35
Isg20	1.75331	0.984	0.733	1.26928e-34
Psme2	1.74266	0.976	0.837	1.65163e-34
Clic1	1.30705	1	0.872	2.17796e-34
Zbp1	1.38834	0.73	0.006	2.32629e-34
Irf1	1.74241	0.929	0.343	8.27057e-33
Ly6e	1.98574	0.992	0.785	2.35044e-32
Serping1	1.86371	0.984	0.727	2.53867e-32
Tap2	1.44564	0.913	0.314	2.97787e-32
Gbp8	1.05107	0.722	0.029	6.64441e-32
Gbp9	1.13681	0.714	0.023	7.25116e-32
H2-Q6	0.984657	0.738	0.035	1.72417e-31
Rtp4	1.13758	0.762	0.058	3.39545e-31
Socs1	1.53578	0.714	0.035	3.97661e-31
Bst2	1.37836	0.952	0.401	6.15792e-31
Cebpd	2.57062	0.865	0.267	1.59569e-30
H2-Q4	1.00904	0.825	0.14	2.25186e-30
Parp14	1.3043	0.865	0.25	1.58008e-29
Slc30a8	-1.86478	0.556	0.936	2.05391e-29
Ube2l6	1.14632	0.857	0.192	3.68764e-29
Irgm2	1.07793	0.786	0.134	8.00061e-29
Gbp5	1.15261	0.627	0	3.76568e-28
Snx10	1.23843	0.96	0.523	4.07504e-28
Tapbpl	1.13451	0.929	0.39	4.33652e-28
Icam1	1.84246	0.635	0.006	4.7753e-28
H2-T22	1.1599	0.889	0.291	4.88382e-28
Tgtp1	0.830495	0.619	0	1.20052e-27
Sod2	1.99463	0.992	0.86	4.82538e-27
Cd274	1.19192	0.738	0.11	9.58423e-26
Parp9	0.970068	0.81	0.151	2.24269e-25
C1ra	0.865155	0.619	0.029	9.85734e-25
Ctsz	1.42634	1	0.983	1.53825e-24
Vmp1	1.15598	0.96	0.581	2.29139e-24
Oasl2	0.707533	0.611	0.035	8.58349e-24
Tgtp2	0.797749	0.556	0	9.79071e-24
Txn1	1.11076	0.968	0.948	1.17711e-23
Ifitm2	2.16465	0.952	0.814	2.24929e-23
Dtx3l	0.773256	0.714	0.11	2.75297e-23
Birc3	0.729639	0.643	0.058	3.42587e-23
Tmem176b	1.46297	0.968	0.913	3.70581e-23
Stom	1.00772	0.579	0.017	4.38393e-23
Xaf1	0.865248	0.714	0.134	2.67094e-22
Cd82	1.01127	0.873	0.395	4.10905e-22
Pomp	0.912599	1	0.953	5.8845e-22
Gm4951	0.71162	0.524	0	7.43008e-22
Wnt4	-1.35991	0.373	0.895	7.62758e-22
Tmbim6	0.835055	0.992	0.913	1.10102e-21
Fam183b	-1.06612	0.738	0.965	1.52424e-21
Ptpn1	0.941624	0.984	0.785	4.50349e-21
Mlkl	0.556643	0.635	0.064	4.56321e-21
Apobec3	1.07878	0.833	0.302	6.70016e-21
Clec2d	1.15794	0.825	0.267	8.62896e-21
Kcnk16	-1.09473	0.23	0.779	9.21865e-21
Defb1	1.31383	0.754	0.169	9.98478e-21
Tnfsf10	0.707953	0.579	0.047	3.02438e-20
Idnk	0.843025	0.873	0.442	5.21655e-20
Lcn2	3.16616	0.603	0.058	7.20184e-20
Tmsb15b2	-2.08691	0.421	0.86	1.45158e-19
Vgf	1.76965	0.944	0.779	1.62457e-19
Pnp	0.970938	0.865	0.436	2.6126e-19
Tmsb4x	-1.08264	1	0.994	4.66451e-19
Shisa5	1.13246	0.929	0.61	4.71351e-19
Sfrp5	-1.16863	0.452	0.843	1.07644e-18
Ppa1	1.00389	0.96	0.773	2.01995e-18
Neurl3	1.21983	0.508	0.023	2.28165e-18
Rnf213	0.734612	0.69	0.151	3.26523e-18
Irf7	0.698362	0.603	0.076	3.29637e-18
Serpina10	1.04029	0.968	0.814	3.85481e-18
Cebpb	1.52644	0.865	0.471	5.24923e-18
Sphkap	-1.08544	0.738	0.936	8.2098e-18
Ccl2	3.07997	0.452	0	8.4365e-18
Isg15	0.885023	0.484	0.017	1.03701e-17
Cxcl10	1.96156	0.46	0.006	3.23515e-17
Ifitm3	2.44444	0.571	0.087	3.98485e-17
Nampt	0.789569	0.881	0.401	5.21149e-17
Nfkbia	1.25854	0.794	0.331	1.08468e-16
Cp	1.47936	0.452	0.012	2.27169e-16
Gsdma	1.05535	0.69	0.198	2.77801e-16
Gng5	0.707351	0.976	0.983	3.26511e-16
Litaf	0.576798	0.524	0.052	4.07382e-16
Cd63	0.670979	1	0.994	5.59448e-16
Gm12216	0.846754	0.706	0.227	5.95568e-16
Vnn3	0.812401	0.429	0.006	8.35035e-16
Fgl2	1.20153	0.976	0.89	8.53411e-16
Pabpc1	0.911917	1	0.936	1.0285e-15
Fas	0.554122	0.595	0.093	1.33449e-15
Ifit1	0.94412	0.667	0.18	7.14096e-15
Exoc3l4	0.5226	0.444	0.023	7.79714e-15
Cldn7	0.991792	0.913	0.628	7.86713e-15
Nos2	1.29214	0.397	0	8.32606e-15
Odc1	1.21748	0.889	0.552	1.01253e-14
Trafd1	0.697001	0.794	0.337	1.04615e-14
Stat2	0.614418	0.675	0.174	1.30931e-14
Psma7	0.709098	0.984	0.965	1.4733e-14
AW112010	1.23289	0.492	0.058	1.94245e-14
Mvp	0.762461	0.905	0.541	1.98659e-14
Lgals3bp	0.902692	0.992	0.948	2.06314e-14
Mt1	2.24862	0.976	0.779	2.94607e-14
Cd14	1.80876	0.46	0.035	2.99791e-14
Upp1	0.881861	0.952	0.831	6.19581e-14
Gm45159	1.03396	0.778	0.349	6.87203e-14
Scgn	-0.979537	0.429	0.785	7.51807e-14
Sbno2	0.760442	0.738	0.273	7.52041e-14
Tmbim4	0.740124	0.976	0.797	1.33906e-13
Hif1a	0.972465	0.897	0.576	2.55305e-13
Laptm4a	0.678416	0.992	0.924	2.81106e-13
Ier3	1.11932	0.579	0.134	3.03447e-13
Gnas	-0.819182	1	1	3.23349e-13
Cd9	1.23752	0.81	0.424	3.36903e-13
Hamp	3.74101	0.587	0.157	3.77478e-13
Sppl2a	0.806578	0.849	0.523	4.53432e-13
Heg1	0.782771	0.738	0.331	6.4402e-13
Znrf1	0.72971	0.881	0.506	7.78265e-13
Dbpht2	-1.14114	0.595	0.837	8.75888e-13
Cd74	1.25255	0.405	0.023	1.13561e-12
Serpine1	1.47483	0.389	0.017	1.14254e-12
Dhx58	0.386919	0.468	0.052	2.3222e-12
Ehf	0.677118	0.714	0.227	2.75825e-12
Gapdh	0.935419	1	0.994	3.13508e-12
Ripk2	0.451995	0.508	0.087	4.42185e-12
Psma5	0.649431	0.96	0.901	4.64052e-12
Cplx2	-0.826544	0.611	0.849	4.92166e-12
Parp12	0.531271	0.667	0.233	5.80787e-12
Elf3	0.626061	0.675	0.233	6.72131e-12
Lamp2	0.657661	0.984	0.965	8.3461e-12
Nfkbiz	0.57067	0.627	0.186	8.48544e-12
Unc93b1	0.565096	0.698	0.244	1.04347e-11
Apol10b	0.392728	0.357	0.012	2.25666e-11
Mrln	-0.677893	0.143	0.564	2.50582e-11
Ctsb	0.671569	1	0.988	3.16871e-11
Hpse	0.325171	0.357	0.012	3.37714e-11
Gsap	0.529189	0.548	0.122	3.38629e-11
Acod1	0.977736	0.325	0	3.7821e-11
Saraf	0.634943	0.984	0.866	4.89258e-11
Junb	0.991516	0.857	0.529	5.54958e-11
Slc2a1	0.601669	0.468	0.081	5.85032e-11
Herc6	0.56407	0.611	0.18	6.34944e-11
Ctsl	0.890955	0.992	0.988	7.01156e-11
Cpm	0.508473	0.46	0.064	7.04642e-11
Csf1	0.455285	0.429	0.047	7.64819e-11
Tnfaip2	1.13311	0.341	0.012	1.19037e-10
Cd302	0.397985	0.349	0.012	1.19851e-10
Ins1	0.366603	0.992	0.994	1.31325e-10
Ifngr2	0.535271	0.516	0.116	1.54704e-10
Gria2	-0.775675	0.619	0.872	1.80108e-10
Pxdc1	0.584662	0.389	0.035	1.93436e-10
Nlrc5	0.351265	0.341	0.012	2.11259e-10
Gm12185	0.364681	0.31	0	2.30414e-10
Cryba2	-0.947365	0.492	0.797	3.10087e-10
Usp18	0.5337	0.619	0.186	3.31508e-10
Cd47	0.715142	0.96	0.93	3.77285e-10
Spp1	1.92733	0.952	0.872	3.94486e-10
Zc3h12a	0.378363	0.365	0.023	3.95222e-10
Dap	0.650367	0.992	0.965	4.52238e-10
Tubb3	0.742103	0.389	0.041	5.09951e-10
Rala	0.644373	0.937	0.814	5.51829e-10
Marcks	0.938825	0.905	0.785	6.7721e-10
Dhrs7	0.744441	0.905	0.64	7.05269e-10
Mt2	2.16955	0.802	0.477	1.01889e-09
Map3k15	-0.699359	0.508	0.779	1.11352e-09
Hapln1	-0.784993	0.238	0.622	1.1789e-09
Rpl5	-0.493753	0.992	1	1.33508e-09
Serpina3f	0.782327	0.294	0	1.37252e-09
Hcar2	0.334409	0.357	0.029	1.50686e-09
Irf9	0.426584	0.643	0.198	1.52786e-09
Appl2	0.652505	0.651	0.256	1.67109e-09
Gnai1	-0.638743	0.413	0.727	1.74559e-09
Socs3	0.784098	0.817	0.419	1.77085e-09
Samd9l	0.702476	0.706	0.308	1.86251e-09
Rnd3	0.556363	0.468	0.099	1.94403e-09
Tmem140	0.507001	0.444	0.081	2.04196e-09
Trim34a	0.286485	0.405	0.047	2.08254e-09
Ttr	-0.858243	1	1	2.62559e-09
Cxcl16	0.419183	0.341	0.023	2.7247e-09
Vldlr	0.601573	0.556	0.157	2.77533e-09
Eif6	0.559827	0.913	0.645	3.37473e-09
Pfkfb3	0.566916	0.444	0.081	3.92532e-09
Rras	0.404597	0.5	0.116	4.22682e-09
Ero1l	0.881796	0.794	0.407	4.39201e-09
Tlr2	0.480598	0.492	0.122	5.62053e-09
Cxcl1	1.64023	0.31	0.012	5.86613e-09
Susd6	0.583062	0.69	0.326	7.75887e-09
Ociad2	-0.66329	0.429	0.75	8.72578e-09
Ldha	1.42573	0.563	0.192	1.008e-08
Ifi27	1.37107	0.683	0.378	1.03541e-08
Mif	1.09126	0.984	0.913	1.16043e-08
Arg1	-0.607211	0.135	0.517	1.31424e-08
Ddc	-0.703472	0.151	0.541	1.33096e-08
Rtn4	0.721705	0.937	0.744	1.72355e-08
Atp11a	0.514793	0.635	0.256	1.90923e-08
C2cd4b	1.21566	0.746	0.413	2.25637e-08
Igf1r	0.758347	0.643	0.279	2.44886e-08
Ptpn2	0.565046	0.794	0.424	2.53018e-08
Ifit3	0.43067	0.286	0.006	2.68002e-08
Ccnd2	-0.662324	0.952	0.977	2.86511e-08
Uba7	0.357911	0.421	0.081	2.8973e-08
Slc7a2	-0.80343	0.619	0.808	3.7549e-08
Grn	0.504419	0.754	0.384	3.92522e-08
H2-Ab1	0.553135	0.262	0	4.56055e-08
H2-M3	0.537943	0.667	0.273	4.84186e-08
Barx2	0.448557	0.302	0.017	5.06531e-08
Ctxn2	-0.525101	0.143	0.517	5.35532e-08
Gls	-0.715827	0.714	0.86	5.70463e-08
Grina	0.563861	0.841	0.552	6.89125e-08
Psma2	0.493818	0.984	0.971	8.94668e-08
Pappa2	-0.932286	0.825	0.919	1.04489e-07
Tmsb15b1	-0.847947	0.484	0.738	1.1314e-07
Rps24	-0.388324	1	1	1.19644e-07
Pigr	0.399643	0.294	0.017	1.41615e-07
Gadd45g	1.03471	0.889	0.645	1.83442e-07
Bcl3	0.551589	0.659	0.297	1.96764e-07
Fabp5	1.91775	0.714	0.395	2.28459e-07
Anxa6	0.648257	0.897	0.698	2.55811e-07
Cox5a	0.521663	0.937	0.802	2.6604e-07
Cfb	0.478018	0.294	0.017	3.16825e-07
Gm15283	0.39429	0.437	0.093	3.38159e-07
Atp6v0e	0.498871	0.984	0.919	3.50648e-07
Ghitm	0.600017	0.817	0.5	3.90386e-07
Cadps	-0.567436	0.405	0.698	4.06738e-07
Nmi	0.4268	0.675	0.308	5.93174e-07
Ubqln2	-0.605389	0.643	0.837	6.57729e-07
Trf	1.15159	0.444	0.122	6.579e-07
Unc80	-0.56103	0.468	0.733	6.71044e-07
Clic4	0.71209	0.778	0.558	7.2658e-07
Chmp4b	0.51722	0.889	0.669	7.56448e-07
Mocs2	0.579296	0.817	0.529	7.80249e-07
Ly75	0.309364	0.381	0.07	8.51311e-07
Enpp4	0.540354	0.683	0.331	9.51682e-07
9930111J21Rik2	0.333795	0.262	0.012	1.07774e-06
Slc7a8	-0.589251	0.524	0.808	1.17742e-06
Basp1	1.12836	0.849	0.605	1.18404e-06
Gng2	0.519525	0.738	0.419	1.23753e-06
Aldoa	0.648243	0.992	0.977	1.28519e-06
Pnrc1	0.756962	0.905	0.82	1.31162e-06
Lbp	0.460563	0.27	0.017	1.37257e-06
Cyba	0.373993	0.262	0.012	1.37958e-06
Wars	0.623652	0.643	0.285	1.54038e-06
Nfkb1	0.576214	0.73	0.395	1.55956e-06
Tmem176a	0.685681	0.976	0.959	1.74564e-06
Mxd4	-0.546029	0.595	0.791	1.79805e-06
Dio1	-0.426469	0.071	0.413	1.81103e-06
Rer1	0.504045	0.96	0.849	2.35502e-06
Relb	0.291382	0.397	0.081	2.43383e-06
Spint1	0.702286	0.849	0.622	2.51676e-06
Aig1	0.546095	0.849	0.581	2.52304e-06
Spin1	0.470799	0.77	0.43	2.57691e-06
Irf8	0.258607	0.222	0	3.23298e-06
Tmed3	-0.49739	0.976	1	3.25183e-06
Ly96	0.44215	0.603	0.227	3.25716e-06
2310001H17Rik	0.43282	0.595	0.227	3.43393e-06
Rpl12	-0.457097	0.992	0.994	4.57322e-06
Syt7	-0.534942	0.635	0.831	5.0835e-06
Rab5c	0.449928	0.857	0.506	5.51655e-06
Parp10	0.354483	0.516	0.169	5.6694e-06
F11r	0.381365	0.579	0.221	5.75516e-06
Aard	-0.410191	0.016	0.302	6.88201e-06
Eif4a1	0.378797	0.968	0.988	7.07026e-06
Stxbp1	0.518936	0.897	0.669	7.14438e-06
Creb3	0.380807	0.738	0.407	8.48846e-06
Nab1	0.565807	0.635	0.331	8.83233e-06
Krt18	0.530663	0.976	0.849	9.61701e-06
Ifit2	0.329988	0.23	0.006	9.84816e-06
Acsl5	0.455699	0.706	0.372	9.8977e-06
Rpsa	-0.335112	1	1	1.36041e-05
Csf3	1.52756	0.254	0.017	1.44755e-05
Itpr1	-0.574711	0.643	0.797	1.45123e-05
Atpif1	-0.443758	0.968	0.988	1.50341e-05
Calr	0.531954	1	0.977	1.69789e-05
F830016B08Rik	0.328388	0.206	0	1.71647e-05
Psmg4	0.452052	0.929	0.721	1.81222e-05
Rmdn3	0.471941	0.603	0.285	1.86621e-05
Mcub	0.539056	0.73	0.448	1.99385e-05
Cd68	0.262872	0.238	0.012	2.04637e-05
Nap1l5	-0.538095	0.444	0.703	2.28991e-05
Trim12a	0.334909	0.46	0.145	2.37316e-05
Atp6v0b	0.341103	0.984	0.983	2.4607e-05
Maff	0.293256	0.421	0.11	2.49161e-05
Pgam1	0.684341	0.976	0.942	2.77053e-05
Tifa	0.409145	0.23	0.012	2.86282e-05
Pgk1	0.766134	0.944	0.89	3.16851e-05
Car8	-0.423612	0.056	0.355	3.42069e-05
Iapp	1.94954	1	1	3.46509e-05
Ogfr	0.422314	0.794	0.448	3.50415e-05
Ins2	0.672655	1	1	3.77287e-05
Cd164	0.48147	0.992	0.953	4.03606e-05
Hdac6	-0.465229	0.278	0.576	4.27872e-05
1810037I17Rik	0.449322	0.976	0.942	4.50145e-05
Gmpr	-0.466351	0.5	0.733	4.53387e-05
Cdkn2b	0.354363	0.476	0.14	4.71618e-05
Znfx1	0.515711	0.651	0.308	4.91089e-05
Naa20	0.474122	0.865	0.622	4.94661e-05
Xbp1	0.605136	0.913	0.872	5.03141e-05
Mettl26	-0.504817	0.77	0.89	5.62605e-05
Neurl1a	0.406822	0.548	0.238	5.97625e-05
Sat1	0.757759	0.683	0.366	7.0889e-05
Ttyh1	0.599792	0.444	0.145	7.35641e-05
Mir670hg	-0.339822	0.032	0.302	7.8801e-05
H3f3b	0.453186	1	0.994	9.11986e-05
St14	0.473328	0.563	0.244	9.51774e-05
Psma3	0.390051	0.976	0.959	9.57932e-05
Pdcd4	-0.52427	0.587	0.808	0.000101715
Tmem212	0.279275	0.444	0.134	0.000104354
Wnk3	-0.785447	0.365	0.616	0.00011369
Pja2	-0.440904	0.738	0.837	0.000120221
Pfkp	0.628707	0.802	0.558	0.000127914
Pnmal2	-0.496032	0.81	0.907	0.000130443
Zcchc18	-0.676721	0.698	0.82	0.000136856
Tbrg1	0.442086	0.944	0.895	0.00014812
Pnmal1	-0.428338	0.389	0.686	0.0001729
Mageh1	-0.553655	0.849	0.953	0.00018275
C3	0.454434	0.183	0	0.000202659
Spidr	0.317039	0.429	0.128	0.000205682
Cystm1	0.471317	0.968	0.977	0.000208271
Eif2ak2	0.409367	0.69	0.401	0.000210861
Grb2	0.475922	0.841	0.593	0.000214053
Ddx58	0.324596	0.452	0.157	0.00022919
Fmnl2	0.454197	0.619	0.331	0.000256634
Bnip3	0.765301	0.841	0.622	0.000263549
Pja1	-0.40812	0.389	0.657	0.000270135
Mitd1	0.363789	0.595	0.279	0.000295822
Clic5	0.260306	0.294	0.052	0.000297251
Edn3	-0.431441	0.063	0.349	0.000299547
Arpc1b	0.514726	0.841	0.599	0.000317039
Cblc	0.434012	0.524	0.227	0.000318003
Plod3	0.401818	0.762	0.471	0.000406333
Ptpn13	0.379486	0.452	0.151	0.000466603
Kars	0.395662	0.738	0.477	0.000468278
Pla2g16	0.87095	0.54	0.302	0.00048497
Atp6ap2	0.513142	0.968	0.895	0.000537651
Crem	0.452356	0.778	0.541	0.00056491
Pdia3	0.391823	0.992	0.994	0.000567514
Cnrip1	0.371526	0.603	0.273	0.000572915
Smarca1	-0.497113	0.373	0.628	0.000585859
Dbnl	0.372474	0.786	0.483	0.000615176
Slc16a10	-0.480201	0.706	0.855	0.00062564
Atf3	0.327922	0.254	0.035	0.000701753
Pfn1	0.412312	0.96	0.884	0.000717593
Nostrin	0.592202	0.698	0.419	0.000723803
Rab7	0.454033	0.921	0.802	0.000729471
Rimbp2	-0.436895	0.397	0.651	0.000774495
Samhd1	0.416318	0.643	0.36	0.000788957
Psma4	0.416305	0.929	0.82	0.000796152
Kcnmb2	-0.34711	0.103	0.39	0.000819056
Plcb4	0.437266	0.667	0.366	0.000897765
Ccdc25	0.336784	0.627	0.302	0.000914072
Calm2	-0.378754	0.976	0.977	0.000930237
Slc11a2	0.316408	0.556	0.244	0.000957567
Rsad2	0.376451	0.278	0.047	0.00100385
Btbd17	0.377387	0.532	0.227	0.00106375
Sh3glb1	0.458711	0.937	0.866	0.00126612
Trim12c	0.337152	0.468	0.18	0.00132576
Rps12	-0.348269	0.992	1	0.00141879
Nectin2	0.269618	0.46	0.18	0.00146128
Smox	0.304962	0.381	0.116	0.00157101
Ffar2	0.584774	0.69	0.424	0.00163183
Eci2	-0.518475	0.675	0.837	0.00181489
Il13ra1	0.32582	0.444	0.151	0.00183976
Uchl1	-0.496997	0.468	0.715	0.00229191
Gprasp2	-0.389489	0.19	0.471	0.00229386
Prps1	-0.422605	0.405	0.634	0.00237935
Pcbd1	-0.457897	0.849	0.919	0.002426
Slc16a3	0.339177	0.262	0.047	0.00255464
Tmem251	0.306082	0.587	0.244	0.00258473
Fbxw17	0.263523	0.452	0.163	0.00265358
5330417C22Rik	-0.451589	0.913	0.948	0.00266807
Grk3	0.352771	0.762	0.471	0.00276957
Serpina3n	0.569813	0.175	0.006	0.00279471
Camk2b	-0.437985	0.706	0.849	0.00282227
Id1	1.12351	0.698	0.43	0.00286407
Zbtb20	-0.463268	0.889	0.959	0.00288571
Gpr119	-0.385175	0.127	0.401	0.00300046
Ucp2	-0.47287	0.786	0.895	0.00342803
Gnaq	-0.433132	0.675	0.785	0.00349373
Rhoc	0.38039	0.619	0.314	0.00365164
Eno1	0.564053	0.857	0.727	0.00373438
Gna13	0.339918	0.683	0.395	0.00422782
Hivep3	0.399337	0.675	0.407	0.00432241
Erp44	0.447115	0.905	0.698	0.0043347
Gla	0.345896	0.476	0.192	0.00464974
Lrrc8d	0.340145	0.587	0.297	0.00507475
Prkcsh	0.377628	0.873	0.64	0.00521792
Pyy	-1.24736	0.921	0.977	0.00521848
Leprotl1	0.410093	0.77	0.558	0.00545814
Sorcs2	-0.309382	0.119	0.378	0.00567883
Hmgb1	0.391588	0.96	0.971	0.00609673
Rpl10	-0.328963	0.984	0.994	0.00614486
Gng12	0.393667	0.746	0.43	0.00616736
Bphl	-0.387388	0.222	0.477	0.00664001
Rflna	-0.458389	0.365	0.593	0.00703729
Slc39a1	0.382466	0.579	0.285	0.00706657
Scg3	-0.403041	0.992	1	0.00754207
Tnfrsf1a	0.322942	0.738	0.459	0.00788646
Prdx5	0.434505	0.937	0.907	0.00817168
Pkm	0.455702	0.992	0.988	0.00865988
Arrdc4	0.409518	0.516	0.238	0.00899422
Krtcap2	0.311455	0.984	0.971	0.00972238
Etv6	0.306953	0.524	0.256	0.00977495
1110038F14Rik	0.440039	0.778	0.558	0.0100915
Tnip1	0.363857	0.524	0.256	0.010537
Kctd12b	-0.354945	0.127	0.395	0.0111106
Gtpbp2	0.320461	0.651	0.355	0.0113379
Ehd1	0.485487	0.5	0.227	0.011382
Slc4a4	0.423835	0.444	0.186	0.0121771
Ptprj	0.334352	0.532	0.25	0.0123898
Gys1	0.260888	0.349	0.11	0.0124367
Bace2	0.326023	0.413	0.157	0.0125907
Tbk1	0.283607	0.508	0.238	0.0130066
Dut	-0.418117	0.667	0.744	0.0148115
Hmces	0.342986	0.651	0.39	0.0168156
Kl	-0.362021	0.127	0.378	0.0175905
Inhba	0.409413	0.206	0.029	0.0187743
Maged1	-0.355841	0.984	0.988	0.0191675
4930539E08Rik	0.399783	0.183	0.017	0.0193156
Akr1b8	0.314413	0.341	0.105	0.0195323
Dock11	-0.36173	0.294	0.541	0.0215527
Rps9	-0.290926	1	1	0.021989
Krt8	0.536151	0.944	0.866	0.0223217
Tmed9	0.404164	0.984	0.936	0.0231529
Txnip	-0.55781	0.619	0.756	0.0234117
A1cf	-0.281529	0.095	0.337	0.0240206
Skil	0.312943	0.754	0.43	0.0240292
Manf	0.421001	0.984	0.953	0.0241607
Cdcp1	0.346264	0.556	0.285	0.0244293
M6pr	0.405669	0.897	0.686	0.0250818
Ttc3	-0.403393	0.762	0.86	0.0251501
H2-Aa	0.289501	0.151	0.006	0.0251565
Rps3a1	-0.302985	1	1	0.0252081
Cpe	0.308422	1	1	0.0274098
Pura	-0.362442	0.921	0.93	0.0282377
Calb1	-0.493448	0.294	0.512	0.0301428
Gpi1	0.481742	0.921	0.808	0.0307587
Eps8l2	0.289436	0.595	0.302	0.0324227
Fchsd2	0.28281	0.595	0.314	0.0326888
P4ha2	0.391136	0.5	0.238	0.0329032
Erap1	0.364423	0.778	0.558	0.0333522
Rnf138rt1	-0.351503	0.143	0.384	0.0334636
Map2	-0.43281	0.611	0.756	0.0336297
Cx3cl1	0.294702	0.341	0.11	0.0352279
Tmed10	0.299296	0.992	0.988	0.0354261
Gstz1	-0.396814	0.444	0.657	0.037113
Klf9	-0.4082	0.437	0.657	0.0379082
Mapk15	-0.344123	0.214	0.459	0.0387521
Plin2	0.328874	0.508	0.238	0.0399301
Aco2	-0.36459	0.746	0.831	0.042131
Batf	0.26941	0.222	0.041	0.0434998
Atox1	0.36808	0.905	0.82	0.0437366
Acly	-0.399483	0.921	0.971	0.045295
Zcchc9	0.250339	0.603	0.291	0.0455224
Sept9	0.351384	0.722	0.506	0.0468741
Rps7	-0.276149	1	1	0.0485704
Tmsb10	0.80444	0.952	0.907	0.0503531
H13	0.364211	0.897	0.692	0.0506846
Myo1b	0.350867	0.81	0.581	0.051452
Rnh1	0.375476	0.929	0.797	0.0517513
Rcan2	-0.25505	0.103	0.343	0.0519757
Scg5	0.27117	1	1	0.0530644
Ifi35	0.297569	0.627	0.349	0.0530941
S100a10	0.44983	0.563	0.285	0.0531191
H3f3a	-0.327039	0.984	1	0.053426
Rplp0	-0.271259	0.992	1	0.0534261
Shb	0.33539	0.619	0.32	0.0537424
2900097C17Rik	-0.380965	0.754	0.831	0.0540057
Ltf	0.32286	0.127	0	0.0553256
Ost4	0.370132	0.913	0.884	0.0579658
Ube2d3	0.296051	0.968	0.977	0.0632667
Mrps34	0.348986	0.881	0.738	0.0642245
Smad1	0.366088	0.675	0.401	0.0660836
Glul	0.472504	0.833	0.634	0.0720552
Mpzl1	0.312822	0.635	0.343	0.0722488
Sorbs2	-0.391716	0.246	0.488	0.0737272
Irf2	0.339456	0.722	0.419	0.0745841
Dpysl2	-0.383788	0.484	0.674	0.0751964
Sra1	0.413818	0.944	0.86	0.0753959
Cgn	0.367203	0.722	0.477	0.0776611
Muc1	0.345606	0.413	0.169	0.0804052
Hspa5	0.386873	1	0.994	0.0811318
Phc2	0.344164	0.786	0.529	0.0817132
Vopp1	0.251543	0.381	0.145	0.0841816
Epcam	0.395551	0.984	0.988	0.0884797
Plekha2	0.283883	0.341	0.122	0.0892386
Inpp5f	0.409517	0.77	0.547	0.0898021
Acot9	0.250754	0.31	0.093	0.0900553
Rab37	-0.344595	0.262	0.5	0.0940941
Cacna1a	-0.337187	0.341	0.57	0.0948628
Il6ra	-0.446978	0.397	0.581	0.0954641
Hepacam2	-0.442096	0.421	0.622	0.098038
Tuba1b	0.381638	0.865	0.663	0.100744
Man1a	-0.422291	0.516	0.68	0.100893
Hmgn3	-0.386401	0.905	0.919	0.106099
Bcl2l1	0.267985	0.714	0.448	0.116835
Hs3st1	0.331812	0.214	0.041	0.116972
Zc3hav1	0.351055	0.619	0.366	0.117579
Rgs17	0.446988	0.794	0.57	0.117616
Plekha1	-0.354322	0.714	0.82	0.120447
H2-Eb1	0.271185	0.119	0	0.121449
Chd3	-0.360641	0.556	0.698	0.122392
Deptor	-0.324547	0.23	0.465	0.129146
Cycs	0.336446	0.937	0.814	0.135815
Ncor1	-0.323848	0.968	0.942	0.137532
Hmox1	0.252426	0.325	0.11	0.141654
Unc13a	0.307897	0.667	0.395	0.143334
Tpi1	0.540753	0.952	0.93	0.160621
Pfdn5	-0.273189	0.984	0.994	0.17517
Fam162a	0.599207	0.762	0.564	0.177472
Tor3a	0.299271	0.421	0.186	0.179025
Trim35	-0.418413	0.849	0.907	0.183635
Alcam	0.403118	0.992	0.913	0.184166
Smc6	-0.41637	0.73	0.814	0.187876
Stat3	0.361369	0.921	0.831	0.211575
Qdpr	-0.300157	0.571	0.738	0.212025
Ndufb11	-0.312768	0.976	0.994	0.213232
Saa3	1.15135	0.159	0.017	0.226734
Ralgds	0.346668	0.516	0.279	0.227174
Plgrkt	0.283094	0.762	0.465	0.227405
Abhd16a	0.319501	0.786	0.541	0.228449
Aida	0.309107	0.627	0.349	0.228959
Gm379	0.294064	0.381	0.151	0.230818
Rnf19b	0.285764	0.468	0.233	0.232104
Lbh	0.540777	0.746	0.552	0.232752
Eef1a1	-0.299087	1	1	0.237008
Kif1b	-0.383508	0.659	0.767	0.240328
Fndc3a	0.305975	0.952	0.872	0.247264
Tubb5	0.405164	0.897	0.808	0.250131
Vwa5a	0.288541	0.571	0.326	0.256032
Serpinb9	0.279257	0.484	0.233	0.258956
Errfi1	0.568276	0.444	0.215	0.266371
Gclc	-0.269766	0.151	0.378	0.269518
Ptma	0.31087	0.992	0.994	0.271803
Rab21	0.315776	0.929	0.733	0.273854
Rplp1	-0.265938	0.992	1	0.27968
Efcab1	-0.402318	0.421	0.605	0.284837
Ids	-0.362125	0.73	0.802	0.290574
Msi2	-0.362924	0.857	0.936	0.297025
Fgb	0.975492	0.373	0.163	0.320282
Adprh	0.358613	0.841	0.628	0.321178
Sesn3	-0.33758	0.595	0.727	0.345234
Top2b	-0.362797	0.627	0.709	0.359366
Mrpl27	0.275611	0.794	0.564	0.360922
Pdlim7	0.270965	0.333	0.128	0.415805
Ppib	0.331918	0.952	0.942	0.438911
Ddx41	-0.329161	0.556	0.692	0.441449
Pam16	0.291471	0.897	0.692	0.473942
Btg1	0.369937	0.794	0.552	0.477905
Ptprd	-0.384797	0.468	0.64	0.495033
Dpp4	-0.292399	0.135	0.331	0.497038
Chic1	-0.40133	0.651	0.762	0.514554
Tspo	0.335975	0.825	0.657	0.535872
Eef1b2	-0.265295	1	0.988	0.545833
Gria3	-0.337201	0.429	0.599	0.54779
Arsb	-0.351488	0.413	0.593	0.549267
Stard10	-0.356813	0.698	0.831	0.555897
Ptov1	-0.387986	0.778	0.872	0.557787
Gpx1	0.480906	0.794	0.576	0.561073
Pdia6	0.359093	0.984	0.983	0.562854
Prdx2	0.275958	0.992	0.983	0.575098
Arhgap6	-0.279541	0.206	0.43	0.575495
Ubd	0.295665	0.103	0	0.579909
Eif5a	0.286718	0.984	0.965	0.58929
Gde1	0.414537	0.913	0.808	0.600064
Nudcd3	0.343646	0.778	0.599	0.633663
Birc2	0.273984	0.69	0.43	0.640099
Fasn	-0.309082	0.325	0.541	0.643467
Mbd2	0.322821	0.841	0.64	0.6709
Tnfrsf12a	0.347191	0.746	0.535	0.679353
Tspan7	-0.390115	0.929	0.948	0.702117
Ptp4a1	0.459745	0.468	0.262	0.713926
Oxtr	-0.44549	0.381	0.599	0.716924
Peg3	-0.398013	0.984	0.988	0.763637
Tmod2	-0.35171	0.667	0.762	0.793154
Plxnb2	0.364242	0.849	0.68	0.794926
Arpc5l	0.318838	0.944	0.86	0.795502
Ldlr	-0.318226	0.492	0.674	0.803713
Ptprt	-0.317791	0.222	0.442	0.81441
Rnf130	-0.336832	0.929	0.948	0.857341
Klhl7	-0.308499	0.452	0.64	0.893346
Cnn3	0.250863	0.587	0.314	0.940962
Ap1s2	-0.356366	0.563	0.709	0.954231
Pdk4	-0.355526	0.198	0.401	0.958681
Gcg	-0.274737	1	1	1
Ndst4	-0.292407	0.317	0.564	1
Nedd4	-0.258627	0.921	0.959	1
Plaat3	0.725774	0.405	0.25	1
Lrrc10b	-0.355364	0.381	0.576	1
Atp5c1	0.302104	0.984	0.977	1
Tspan15	0.281123	0.675	0.442	1
Arl6ip1	0.347732	0.889	0.773	1
Rap1gap	-0.31945	0.31	0.483	1
Calm3	-0.278847	0.944	0.953	1
March5	0.33513	0.865	0.738	1
Sec61g	0.303622	0.976	0.977	1
Emc7	0.29489	0.944	0.855	1
Ncoa7	-0.304466	0.54	0.657	1
Tmc4	0.311613	0.849	0.68	1
Bend7	-0.361711	0.595	0.692	1
Acat1	-0.330008	0.659	0.797	1
Glud1	-0.306192	0.786	0.843	1
Hmgn1	-0.299818	0.905	0.965	1
Srsf5	-0.322019	0.921	0.977	1
Dnajc21	0.331672	0.786	0.599	1
Tmem158	0.275025	0.222	0.064	1
Ninj1	0.319064	0.857	0.709	1
Ppp1r9a	-0.343169	0.317	0.523	1
Sec11c	0.323045	0.96	0.89	1
S100a11	0.38444	1	0.977	1
C8b	-0.343713	0.365	0.541	1
Malat1	-0.265984	1	1	1
Nt5c3	0.288803	0.69	0.459	1
Zdbf2	-0.368275	0.667	0.773	1
Uqcrb	0.257454	1	0.953	1
Tpst1	0.30814	0.492	0.279	1
Spon2	-0.307693	0.278	0.471	1
Rcn3	-0.332299	0.389	0.622	1
Slc50a1	0.35958	0.825	0.692	1
Mast2	0.279643	0.548	0.326	1
Tmem126a	0.291252	0.857	0.686	1
Nupr1	0.765687	0.278	0.099	1
Sdc4	0.313569	0.952	0.779	1
Slc40a1	-0.350229	0.31	0.5	1
Egln1	0.417903	0.675	0.494	1
Fkbp4	-0.349859	0.81	0.849	1
Zfp516	-0.332941	0.587	0.669	1
P4ha1	0.337363	0.825	0.645	1
Myo6	-0.322035	0.349	0.535	1
Ssbp2	0.328386	0.651	0.442	1
A230057D06Rik	-0.2708	0.183	0.372	1
Mtch2	0.259766	0.849	0.64	1
Ftl1	0.380991	1	0.994	1
Meg3	-0.324278	0.992	0.994	1
Zfp704	-0.350153	0.579	0.715	1
Arl3	-0.341841	0.817	0.907	1
Gcnt2	0.331718	0.667	0.471	1
Cstb	0.350386	0.937	0.901	1
Cox7b	0.261169	0.984	0.936	1
Rad21	-0.330821	0.659	0.744	1
Katna1	0.315297	0.611	0.401	1
Tmem128	0.263046	0.714	0.477	1
Mamld1	-0.256782	0.238	0.43	1
Rrbp1	0.274089	0.984	0.988	1
Gpd2	-0.400476	0.54	0.692	1
Enpp5	0.294251	0.746	0.517	1
Tsc22d4	0.263602	0.706	0.488	1
Fdps	-0.499607	0.643	0.744	1
Trib1	0.289468	0.619	0.366	1
Phf14	-0.26869	0.548	0.674	1
Abcd3	-0.300375	0.579	0.674	1
Npepps	0.281163	0.873	0.756	1
Adi1	-0.268417	0.246	0.424	1
Ocrl	-0.29353	0.746	0.791	1
Pkdcc	0.3481	0.802	0.605	1
Psma1	0.29759	0.889	0.826	1
Timp1	0.358848	0.127	0.017	1
Tspyl4	-0.277941	0.365	0.558	1
Pgm1	0.301829	0.532	0.314	1
Prom1	0.292488	0.563	0.337	1
Kif12	-0.328531	0.373	0.547	1
Tceal3	-0.272673	0.325	0.5	1
Etl4	-0.250178	0.222	0.401	1
Castor2	-0.663824	0.317	0.477	1
Fuca1	0.31979	0.794	0.628	1
Vwa5b2	-0.296444	0.246	0.436	1
Gprasp1	-0.358163	0.476	0.605	1
Zcrb1	-0.260056	0.952	0.959	1
Usp9x	-0.317668	0.857	0.942	1
Crb3	0.260495	0.651	0.395	1
Fam43a	0.283919	0.357	0.169	1
Lgmn	0.295751	0.548	0.343	1
Rab3a	-0.332926	0.341	0.494	1
Nek7	-0.288088	0.286	0.471	1
Gnpnat1	0.267454	0.563	0.349	1
Cyb5r3	-0.303852	0.913	0.93	1
Ntrk2	-0.254572	0.095	0.256	1
Gemin6	0.287405	0.69	0.477	1
Hap1	0.317448	0.754	0.57	1
Auts2	-0.269672	0.746	0.872	1
Aplp2	-0.289505	0.619	0.703	1
Cbfa2t3	-0.321825	0.349	0.523	1
Uqcrq	0.266139	0.984	0.971	1
Fam46a	0.254473	0.286	0.11	1
Cfap36	-0.322788	0.762	0.849	1
Fads2	-0.253524	0.048	0.192	1
Rabl6	-0.309786	0.532	0.686	1
Cox6c	0.282161	0.976	0.983	1
Stx7	0.284488	0.77	0.651	1
Slc4a7	0.43418	0.659	0.453	1
Higd1a	0.630538	0.968	0.965	1
Zcchc6	0.478956	0.484	0.308	1
Amn1	0.253793	0.69	0.453	1
Stx5a	-0.277752	0.508	0.657	1
A330076H08Rik	-0.270391	0.103	0.267	1
Gtf2i	-0.266664	0.659	0.767	1
Daam1	0.307175	0.706	0.593	1
Zmynd11	-0.269	0.603	0.733	1
Ss18l2	-0.254388	0.69	0.779	1
Arx	-0.375002	0.659	0.744	1
Hk1	0.258154	0.437	0.244	1
Anapc5	-0.288062	0.738	0.826	1
Nudt11	-0.307021	0.381	0.529	1
Cltrn	-1.32626	0.397	0.494	1
Maged2	-0.342105	0.563	0.715	1
Bhlhb9	-0.339533	0.341	0.535	1
Larp1	0.274009	0.786	0.61	1
Stk32a	0.296071	0.651	0.424	1
Hilpda	0.268872	0.389	0.203	1
Mcl1	0.306839	0.825	0.692	1
Lrp3	-0.250054	0.175	0.349	1
Anapc13	-0.314874	0.778	0.797	1
Ifnar2	0.300797	0.722	0.564	1
Fbp1	-0.279283	0.278	0.459	1
Zfand5	0.271037	0.849	0.657	1
Skap1	-0.288601	0.349	0.494	1
Ctnnb1	0.271323	0.944	0.831	1
Sod1	-0.276235	0.802	0.826	1
Fxyd6	-0.462601	0.452	0.587	1
Cacna2d1	-0.274086	0.54	0.68	1
Snx6	0.288458	0.714	0.57	1
Ankrd33b	0.312409	0.468	0.273	1
Hp1bp3	-0.258778	0.675	0.791	1
Emb	0.313008	0.952	0.884	1
Fam3c	-0.337675	0.698	0.779	1
Rsf1	-0.311908	0.643	0.738	1
Tmed8	-0.250003	0.437	0.593	1
Pmvk	-0.313827	0.635	0.733	1
Ikbip	-0.309911	0.746	0.814	1
Zbtb4	-0.291726	0.508	0.657	1
Tvp23b	-0.257438	0.651	0.802	1
Macf1	-0.323261	0.548	0.628	1
Folr1	-0.340569	0.151	0.32	1
Pde1c	0.348719	0.683	0.465	1
Hist3h2ba	-0.325299	0.69	0.843	1
Ptp4a2	0.2783	0.881	0.773	1
Nars	0.302528	0.698	0.529	1
Grb10	-0.358962	0.468	0.587	1
Ssu72	0.258676	0.865	0.727	1
Rrp1	-0.256116	0.897	0.837	1
Phyh	0.329577	0.754	0.628	1
Tardbp	-0.303427	0.619	0.727	1
Ugt2b34	-0.341682	0.698	0.831	1
Spc25	0.36738	0.714	0.517	1
Sprr1a	0.54619	0.135	0.029	1
Fgl1	0.469805	0.444	0.285	1
Myt1l	-0.297408	0.413	0.517	1
Bsg	0.280067	0.992	0.988	1
Syt13	-0.290473	0.881	0.924	1
Sqor	-0.2524	0.214	0.372	1
Ghr	-0.312733	0.365	0.5	1
Atp6v1g1	0.254081	0.976	0.977	1
Pgls	-0.278224	0.865	0.919	1
Clptm1l	0.269967	0.825	0.657	1
Dnajc12	-0.330664	0.77	0.872	1
Lin7c	-0.271194	0.54	0.622	1
Tmem33	0.26013	0.794	0.628	1
Nefm	-0.288054	0.444	0.599	1
Ndufs6	-0.253216	0.905	0.907	1
Nbdy	-0.379296	0.714	0.785	1
Sox4	-0.275074	0.397	0.581	1
Pla2g2f	-0.261907	0.294	0.424	1
Hnrnpdl	-0.306367	0.873	0.907	1
Ptbp3	0.275263	0.857	0.773	1
Nav1	-0.316821	0.476	0.576	1
Tnrc6b	-0.3016	0.762	0.831	1
Srsf6	-0.284115	0.81	0.837	1
Znrf2	-0.293545	0.349	0.494	1
Rgs4	0.614901	0.889	0.814	1
Cox7a2l	-0.308841	0.952	0.924	1
Pcsk2os1	-0.267883	0.81	0.872	1
Gch1	0.253748	0.937	0.907	1
Ppp1r37	-0.292407	0.587	0.68	1
Cldn3	0.310581	0.595	0.453	1
Tubb2a	0.261467	0.762	0.634	1
Gpc4	0.252078	0.738	0.622	1
Ankrd11	-0.29997	0.849	0.831	1
Pex7	-0.256147	0.587	0.686	1
Gmds	0.307237	0.69	0.57	1
Eml5	-0.25038	0.476	0.622	1
Med21	0.324914	0.746	0.645	1
Eef1a2	-0.3045	0.635	0.727	1
Ppig	-0.253526	0.865	0.872	1
Atrx	-0.254449	0.873	0.907	1
Rbfox2	0.279588	0.603	0.442	1
Mindy2	0.296715	0.698	0.581	1
Crebbp	-0.346095	0.643	0.674	1
Vkorc1	-0.314646	0.69	0.756	1
Dnajc3	0.268512	0.96	0.936	1
Zranb2	-0.286193	0.738	0.779	1
Pgrmc1	-0.27937	0.929	0.93	1
Golim4	-0.254344	0.516	0.622	1
Tmsb15l	-0.280147	0.079	0.203	1
Irx1	-0.283886	0.675	0.727	1
Cast	0.258532	0.373	0.221	1
Gm30648	-0.260076	0.302	0.436	1
2810474O19Rik	0.251293	0.365	0.198	1
Tmem208	0.256768	0.921	0.808	1
Tmem86a	0.285151	0.365	0.221	1
Cacybp	0.267463	0.897	0.797	1
Sowahc	0.303839	0.444	0.273	1
Neat1	0.403952	0.905	0.82	1
Spcs2	0.251509	0.952	0.953	1
2010107E04Rik	0.333994	0.571	0.401	1
Ttll7	-0.260117	0.5	0.634	1
Dstn	0.250102	0.952	0.953	1
Nipal1	-0.26032	0.175	0.32	1
Chgb	0.773072	1	0.994	1
Mrps26	-0.260217	0.595	0.651	1
Slc7a14	-0.296342	0.706	0.733	1
Rpn1	0.290383	0.944	0.866	1
Sec31a	-0.278032	0.778	0.82	1
Txnrd1	0.324619	0.897	0.849	1
Dnmt3a	-0.281618	0.651	0.698	1
Card19	0.272876	0.683	0.552	1
Scd2	-0.312521	0.508	0.674	1
Gadd45b	0.365953	0.397	0.256	1
Hmgcs1	-0.422455	0.381	0.483	1
Gpx2	-0.287305	0.341	0.477	1
Slc16a12	-0.252069	0.484	0.593	1
Psmc5	0.266185	0.897	0.797	1
Idi1	-0.271987	0.278	0.436	1
Pgap1	-0.277468	0.365	0.471	1
Ccpg1	-0.278236	0.698	0.738	1
P3h4	-0.255068	0.643	0.709	1
Sfr1	-0.28287	0.825	0.86	1
Pou6f2	-0.258593	0.254	0.366	1
Timm10b	0.257072	0.802	0.674	1
Gclm	0.275502	0.929	0.86	1
Nucb2	0.250077	0.817	0.663	1
Atp6v1b2	0.288284	0.857	0.779	1
Zfp638	-0.250958	0.746	0.802	1
Sncb	0.258177	0.492	0.343	1
Lmna	0.27089	0.825	0.75	1
Cyp51	-0.306755	0.278	0.413	1
Tspan13	-0.265631	0.873	0.86	1
Ang	0.543131	0.905	0.878	1
Isl1	-0.264435	0.881	0.89	1
Atp5o.1	0.27806	0.556	0.401	1
Usmg5	0.389501	0.548	0.453	1
Gm47283	0.277698	0.683	0.564	1
Rian	-0.270091	0.27	0.413	1
Wdr6	-0.251287	0.579	0.628	1
Mgst1	0.253438	0.183	0.087	1
Igfbp7	-0.3969	0.873	0.919	1
Cadm1	-0.289429	0.484	0.599	1
Selenot	-0.251563	0.889	0.878	1
Bet1	-0.28318	0.595	0.68	1
Cdkn1a	0.250643	0.635	0.506	1
H1f0	-0.322312	0.73	0.767	1
Hspa1b	0.398177	0.159	0.07	1
Twf1	-0.253907	0.635	0.733	1
Actg1	0.441394	0.984	0.983	1
Gal	-1.22965	0.103	0.035	1
Egr1	-0.346201	0.508	0.581	1
Srsf11	-0.2693	0.817	0.866	1
Lgals3	0.264027	0.198	0.11	1
Cited1	0.259212	0.214	0.122	1
Tle5	-0.333871	0.397	0.488	1
Tm4sf4	0.364951	0.984	0.965	1
Ppy	-1.07377	0.817	0.872	1
Dapl1	0.394216	0.079	0.163	1
Tmem27	-1.03145	0.579	0.506	1
Rpl13a	-0.406124	0.96	0.959	1
Mat1a	0.267201	0.603	0.535	1
Gatsl2	-0.514539	0.452	0.459	1
Rnase4	0.271706	0.905	0.808	1
Lrrn1	0.263865	0.675	0.616	1
Nts	0.834496	0.103	0.064	1
Gdf15	0.321778	0.19	0.145	1
Asb4	0.264663	0.111	0.169	1
Clu	0.575168	0.611	0.587	1
Slc38a5	-0.363403	0.413	0.43	1
Id3	0.325666	0.595	0.564	1
Plat	0.323396	0.111	0.093	1
Ndufb1-ps	0.369337	0.397	0.488	1
Gm26917	-0.708506	0.611	0.512	1
Rgs2	0.264758	0.381	0.39	1
Crybb3	0.51772	0.159	0.157	1
Id2	0.307193	0.46	0.477	1

## Sheet: Alpha_markers_S4_vs_Control
Gene	Avg log2(Fold change)	Fraction cells in S4 expressing gene	Fraction cells in Untreated Sample expressing gene	Adjusted p-value
Rbm3	-0.699805	0.745	0.936	2.65883e-11
Rpl41	0.412738	0.993	1	1.1447e-09
Rpl39	0.42488	0.993	0.994	1.43533e-05
Rpl38	0.502723	0.993	1	4.77814e-05
Eef1a1	-0.411076	1	1	4.98731e-05
Rpl10	-0.377582	1	0.994	5.75858e-05
Cirbp	-0.405604	0.582	0.814	0.000352368
Rpl37	0.413215	1	0.994	0.000429486
Rps29	0.427386	1	0.994	0.000731443
Rpl36	0.341547	0.986	1	0.0031995
H3f3a	-0.306112	1	1	0.00615164
Etv1	0.428431	0.986	0.953	0.00849594
Rps3a1	-0.32021	1	1	0.00855686
Rps28	0.442986	0.986	0.988	0.0161615
Romo1	0.375661	0.936	0.878	0.0180317
mt-Atp8	0.376898	0.773	0.506	0.0202834
Rpl37a	0.296465	0.993	1	0.0297169
Dpm3	0.396444	0.95	0.901	0.0359051
Rps21	0.312757	1	0.994	0.0411215
Oaz1	-0.304208	0.993	1	0.0466572
Rpl5	-0.263876	0.993	1	0.0472487
Cd164	0.307182	0.993	0.953	0.0698058
Fdps	-0.542391	0.574	0.744	0.0758053
Ubb	-0.327849	0.993	0.994	0.0775715
Rplp2	0.267705	0.993	1	0.094159
mt-Nd3	0.404602	1	0.994	0.0964944
Oxtr	0.458669	0.809	0.599	0.0991288
Pgls	-0.347063	0.816	0.919	0.109784
Iapp	0.913144	1	1	0.123867
Lamp2	0.404409	1	0.965	0.150244
Tesc	0.398059	0.667	0.506	0.191234
Sec61g	0.307672	0.979	0.977	0.246145
Hnrnpa1	-0.378956	0.695	0.872	0.296293
Ppia	-0.283989	0.993	1	0.373517
Cd63	0.300353	1	0.994	0.374598
Rps26	0.294193	0.986	0.988	0.396836
mt-Nd4l	0.319392	0.936	0.895	0.490323
Psmb4	-0.313711	0.936	0.965	0.520308
Ndufa1	0.297153	0.979	0.942	0.639999
Cox17	0.390565	0.943	0.82	0.657656
Higd1a	0.470692	0.993	0.965	0.662373
Dpm2	-0.270624	0.482	0.663	0.698252
Atp5md	0.590564	0.652	0.477	0.788618
Arl3	-0.329126	0.844	0.907	0.828576
Eif3f	-0.32571	0.851	0.907	1
Srsf3	-0.325415	0.887	0.977	1
Yipf2	-0.26435	0.255	0.459	1
Mettl26	-0.336808	0.766	0.89	1
Pdk4	0.350904	0.617	0.401	1
Slc4a7	0.378383	0.66	0.453	1
Micos10	0.566101	0.652	0.471	1
Rps27	0.270585	1	1	1
Ucp2	-0.352082	0.823	0.895	1
Btf3	-0.268292	0.95	0.988	1
Ero1l	0.374105	0.589	0.407	1
Mt2	0.94359	0.667	0.477	1
Atxn10	-0.303406	0.787	0.919	1
Fam135a	0.260936	0.681	0.459	1
Rpl27	0.44698	0.986	0.971	1
Pak3	0.388244	0.901	0.802	1
Peg3	0.395478	0.993	0.988	1
Prrc2a	0.297698	0.723	0.581	1
Tmed3	-0.280248	0.986	1	1
2410015M20Rik	-0.481483	0.312	0.494	1
Fam210b	0.296447	0.645	0.483	1
Ost4	0.301472	0.95	0.884	1
Pcbd1	-0.291311	0.908	0.919	1
Scg2	0.399459	0.993	0.994	1
Prnp	0.324073	0.943	0.913	1
Zbtb7a	0.264822	0.794	0.64	1
Atp1a1	0.278038	0.993	0.977	1
P4hb	0.286324	0.957	0.936	1
Itgav	0.306614	0.539	0.366	1
Mxd4	-0.280355	0.688	0.791	1
Ubc	-0.252894	0.972	1	1
2300009A05Rik	0.255908	0.879	0.773	1
Sssca1	-0.271862	0.163	0.32	1
mt-Nd5	0.274208	1	0.971	1
Mdh1	-0.270213	0.809	0.919	1
Ndufv3	0.315648	0.957	0.919	1
Uqcrq	0.271926	0.972	0.971	1
Snrpg	0.377242	0.83	0.715	1
Mpc1	-0.266648	0.645	0.779	1
Dbi	-0.266718	0.78	0.866	1
Uqcc2	0.256093	0.993	0.977	1
C1galt1	0.311664	0.773	0.686	1
Rpl36al	0.351648	0.986	0.959	1
Sdf4	-0.284189	0.957	0.971	1
Mif	0.538175	0.972	0.913	1
Kctd12	0.304922	0.454	0.308	1
Ctsz	0.356755	1	0.983	1
Tmed4	-0.272046	0.801	0.86	1
Acly	0.286981	0.979	0.971	1
Arl2	-0.266831	0.34	0.517	1
Nme2	0.463712	0.674	0.517	1
Tmsb4x	-0.305537	1	0.994	1
Smim4	0.314564	0.759	0.663	1
D10Wsu102e	0.257877	0.468	0.308	1
Eif2s2	0.274273	0.95	0.884	1
Atp5mpl	0.312368	0.645	0.488	1
Ndufb1-ps	0.395041	0.652	0.488	1
Scp2	-0.251666	0.858	0.93	1
Tcp1	-0.250383	0.865	0.942	1
Megf9	0.251961	0.638	0.523	1
Churc1	-0.268384	0.766	0.831	1
Atox1	0.258315	0.872	0.82	1
Tomm7	0.266189	0.965	0.948	1
Glcci1	0.268317	0.44	0.308	1
Pla2g16	-0.274027	0.163	0.302	1
Prdx4	-0.26264	0.66	0.785	1
Cox7a2l	-0.30501	0.908	0.924	1
Minos1	-0.407958	0.333	0.494	1
2410006H16Rik	0.349687	0.383	0.25	1
Picalm	0.28643	0.759	0.663	1
Mt1	1.00737	0.837	0.779	1
Hsph1	0.256944	0.582	0.471	1
Tubb4b	-0.289506	0.801	0.843	1
Gpi1	0.349387	0.901	0.808	1
Atp6v0c	0.370651	0.652	0.5	1
Ptprf	0.275262	0.872	0.802	1
Tfrc	0.331699	0.496	0.372	1
Rpn1	0.267969	0.929	0.866	1
Selenos	-0.30631	0.766	0.86	1
Uchl1	-0.274489	0.589	0.715	1
Tacc2	0.256416	0.468	0.308	1
Arx	-0.317996	0.66	0.744	1
Gas5	0.447331	0.617	0.465	1
Ier3ip1	0.261975	0.908	0.837	1
Gm42418	0.267214	1	1	1
Mrpl53	0.285351	0.546	0.407	1
P4ha1	0.319972	0.723	0.645	1
Slc30a8	-0.318506	0.908	0.936	1
Slc38a4	0.273696	0.929	0.872	1
Igfbp7	-0.399694	0.837	0.919	1
Pde1c	0.304134	0.603	0.465	1
Camk2n1	0.286164	0.936	0.872	1
Lrrn1	0.355722	0.73	0.616	1
Folr1	-0.315781	0.206	0.32	1
Tpm1	0.258831	0.787	0.715	1
Tomm6	0.317387	0.702	0.587	1
Tmem223	0.257031	0.44	0.32	1
Aes	-0.403636	0.348	0.494	1
Hmgcs1	-0.329155	0.376	0.483	1
Tle5	0.353903	0.645	0.488	1
Chgb	0.474168	0.993	0.994	1
Castor2	0.291839	0.624	0.477	1
Rnasek	0.345435	0.66	0.483	1
Cbarp	0.273807	0.525	0.419	1
Inpp5f	0.252471	0.66	0.547	1
Mtln	0.271397	0.461	0.36	1
Hspa1a	0.55472	0.149	0.064	1
Pde10a	0.271594	0.624	0.488	1
Usp29	0.282556	0.702	0.61	1
Idi1	-0.250959	0.312	0.436	1
Gm26917	-0.492852	0.652	0.512	1
Calb1	-0.288632	0.411	0.512	1
Btg1	-0.266868	0.447	0.552	1
Id3	-0.368999	0.426	0.564	1
Msmo1	-0.263954	0.397	0.517	1
Pfkp	0.324349	0.652	0.558	1
Spp1	0.393857	0.894	0.872	1
Atp5o.1	-0.26799	0.291	0.401	1
Rnase4	0.27969	0.851	0.808	1
Ttr	-0.288012	1	1	1
Ang	0.256392	0.936	0.878	1
Tmem27	-0.285724	0.348	0.506	1
Fxyd6	-0.285055	0.504	0.587	1
Ins2	1.33664	1	1	1
Igf1r	0.277172	0.362	0.279	1
Grcc10	0.280528	0.674	0.634	1
Il1r1	0.266185	0.823	0.826	1
Neat1	0.317071	0.879	0.82	1
Hspa1b	0.404309	0.121	0.07	1
Fam162a	0.283949	0.617	0.564	1
Nts	0.373892	0.106	0.064	1
Ins1	1.39943	0.993	0.994	1
Gadd45g	0.256343	0.667	0.645	1
Hamp	-0.443989	0.113	0.157	1
Pgk1	0.262023	0.851	0.89	1
Sst	1.15171	0.433	0.401	1
Crybb3	0.263508	0.184	0.157	1
Trf	-0.51543	0.142	0.122	1
Ppy	-1.01532	0.879	0.872	1
Fabp5	0.331957	0.362	0.395	1

## Sheet: Alpha_markers_S2_vs_S3
Gene	Avg log2(Fold change)	Fraction cells in S2 expressing gene	Fraction cells in S3 expressing gene	Adjusted p-value
Ndufa4	-1.81709	0.409	0.968	2.97661e-26
Txn1	-1.87746	0.677	0.968	2.76357e-24
H3f3a	-1.71372	0.871	0.984	5.30462e-24
Tapbp	-1.29177	0.86	1	6.09817e-21
Tm4sf4	-1.98015	0.656	0.984	1.52492e-20
H2-T23	-1.74192	0.871	0.976	2.40125e-20
Ifi47	-1.47813	0.441	0.944	2.86989e-20
H2-K1	-1.41895	0.989	1	3.26805e-20
Mydgf	-1.23014	0.527	0.944	1.11532e-19
Lamp2	-1.2024	0.914	0.984	1.8347e-19
Ifitm2	-2.35096	0.591	0.952	2.29821e-19
Itm2b	-1.28959	1	0.992	3.08782e-19
Ppib	-1.32201	0.624	0.952	4.60212e-19
Gadd45b	1.90708	0.935	0.397	4.68892e-19
Rpl12	1.12689	0.989	0.992	1.38336e-18
Rpl17	1.01512	1	0.984	2.34365e-18
Rpl10	1.07463	1	0.984	2.84249e-18
Ly6e	-1.63531	0.806	0.992	5.22714e-18
Elob	-1.24692	0.71	0.968	6.47548e-18
Atp1a1	-1.23462	0.602	0.968	9.01835e-18
Ostc	-1.41729	0.602	0.929	1.25034e-17
Clic1	-0.997505	0.871	1	3.2815e-17
H2-D1	-1.09145	0.989	1	4.0735e-17
Hmgb1	-1.16128	0.817	0.96	5.71385e-17
Hspa1a	3.16708	0.72	0.135	7.49091e-17
Rpl5	1.11119	1	0.992	9.53585e-17
H3f3b	-1.04727	1	1	1.07928e-16
Sub1	-1.05808	0.688	0.952	1.32819e-16
Ddit3	1.12298	0.86	0.349	2.6725e-16
Bsg	-1.02941	1	0.992	2.7174e-16
Sqstm1	1.39184	0.968	0.714	2.87428e-16
mt-Nd3	-1.45781	0.806	0.984	3.35635e-16
Ctsz	-1.38785	0.978	1	6.00367e-16
Cox5a	-0.978302	0.602	0.937	1.08738e-15
Rpn2	-1.13881	0.667	0.937	1.1665e-15
Swi5	-0.910657	0.946	0.992	1.17855e-15
Rps14	0.932206	1	0.992	1.24028e-15
Serping1	-1.36238	0.828	0.984	1.95869e-15
Il18bp	-1.22274	0.591	0.921	3.03074e-15
Psmb8	-1.20383	0.828	0.984	4.3381e-15
Rps7	0.845342	1	1	6.71747e-15
Hspa1b	2.43694	0.731	0.159	8.21396e-15
Psmb10	-1.11542	0.839	0.952	9.04936e-15
Psmb3	-0.953796	0.57	0.905	1.39248e-14
Pam	-0.931865	0.968	1	1.47039e-14
Etv1	-1.17817	0.71	0.944	1.64545e-14
Psmb5	-1.09037	0.634	0.937	1.69906e-14
Cyb5r3	-0.971675	0.516	0.913	1.78174e-14
Rps15a	0.813137	1	0.992	2.63377e-14
Ndufc1	-0.934274	0.645	0.944	3.07438e-14
Rpl9	0.789749	0.989	1	3.38608e-14
Rps3a1	0.907016	0.989	1	5.47764e-14
Dad1	-0.915816	0.957	0.984	5.57924e-14
Psma4	-0.919627	0.667	0.929	6.77868e-14
Glo1	-0.874271	0.538	0.921	7.04778e-14
Rps20	0.738778	1	1	8.50504e-14
Ssr2	-1.09536	0.817	1	9.1892e-14
Tmed3	-1.16633	0.86	0.976	9.30501e-14
Rack1	0.868538	1	1	1.24445e-13
Atraid	-0.854482	0.667	0.937	1.58188e-13
Rps6	0.740566	1	1	1.68516e-13
Psme2	-1.02629	0.935	0.976	1.8128e-13
Eef1a1	0.812405	0.989	1	2.03551e-13
Calm1	-1.05879	0.989	0.992	2.05475e-13
Psma5	-0.885574	0.796	0.96	2.18975e-13
Rps23	0.761883	1	0.992	2.60024e-13
Rps3	0.80092	0.978	0.992	3.13725e-13
Prdx2	-0.834347	0.914	0.992	3.24913e-13
Rps27a	0.696373	0.989	0.992	4.04001e-13
mt-Nd1	-1.03094	1	1	4.39453e-13
Rpl27a	0.668337	1	1	4.64769e-13
Pgk1	-1.47279	0.71	0.944	5.30659e-13
Lbh	-1.09649	0.215	0.746	6.45296e-13
Rbx1	-0.836533	0.849	0.96	7.36185e-13
Stat1	-1.04949	0.774	0.96	7.71065e-13
Ndufc2	-0.949645	0.785	0.96	7.83538e-13
Tmsb4x	-1.05797	0.914	1	8.72786e-13
Ffar2	-1.00726	0.14	0.69	9.03186e-13
Ubl5	-0.829285	0.892	0.952	9.11278e-13
Tap1	-0.99094	0.71	0.944	1.09506e-12
Rps18	0.828362	1	1	1.19677e-12
Coa3	-0.964973	0.774	0.921	1.34825e-12
Rpl30	0.743232	0.989	1	1.54834e-12
Lgals3bp	-1.10783	0.849	0.992	1.55911e-12
Rplp1	0.793786	1	0.992	1.76054e-12
Cops6	-0.711951	0.183	0.698	1.78324e-12
Rpl7	0.753188	1	1	4.14609e-12
Tmem258	-0.959571	0.677	0.921	4.32283e-12
Rps24	0.777356	1	1	4.37758e-12
Prdx1	-0.893222	0.86	0.976	5.12865e-12
Rps12	0.784267	1	0.992	6.1695e-12
Bst2	-0.940551	0.602	0.952	1.01338e-11
Pnmal2	-0.754556	0.301	0.81	1.0332e-11
Pomp	-0.777813	0.978	1	1.11519e-11
Slc2a5	-0.737257	0.333	0.833	1.14882e-11
Smdt1	-0.804586	0.903	0.984	1.1927e-11
Serf2	-0.874951	0.925	0.984	1.2607e-11
Tpt1	0.690864	1	1	1.35699e-11
1810037I17Rik	-0.805237	0.871	0.976	1.39117e-11
Arrdc4	1.20624	0.871	0.516	1.49964e-11
Gnptg	-0.724789	0.742	0.952	1.5692e-11
Rps27	0.785696	0.989	0.976	1.60656e-11
Ndufa8	-0.779472	0.656	0.929	1.611e-11
Rps8	0.633283	1	1	1.9706e-11
Tmem208	-0.79625	0.591	0.921	1.97803e-11
Atp5j	-0.794341	0.914	0.984	2.34471e-11
Rpl35a	0.695874	1	1	2.806e-11
Rplp0	0.788081	0.989	0.992	2.93231e-11
Rps5	0.724944	0.978	1	3.28768e-11
Limd2	-0.628255	0.14	0.659	3.50443e-11
Actb	-1.06085	0.935	0.992	4.05454e-11
mt-Nd2	-0.887634	1	1	4.43029e-11
Fuca1	-0.778896	0.312	0.794	4.9525e-11
Rpl36	0.781223	0.978	0.984	5.2757e-11
Rpsa	0.762684	1	1	5.32284e-11
Arf5	-0.78926	0.892	0.984	6.24902e-11
Isg20	-0.932547	0.86	0.984	6.27198e-11
Rpl37	0.837595	1	0.992	6.50445e-11
Ssu72	-0.765032	0.473	0.865	8.14454e-11
Ndufa11	-0.75913	0.753	0.96	1.01549e-10
Rpl26	0.667319	1	1	1.0211e-10
Fgl2	-1.1588	0.839	0.976	1.10344e-10
Hnrnpf	-0.725657	0.828	0.937	1.12482e-10
Ndufb7	-0.779356	0.774	0.944	1.24945e-10
Pop5	-0.746089	0.774	0.913	1.38857e-10
Rpl34	0.714835	1	1	1.44149e-10
Rpl23	0.58312	1	1	1.54406e-10
Rpl13	0.638851	1	1	1.62568e-10
Chrac1	-0.721184	0.29	0.778	1.73229e-10
Tmbim6	-0.664509	0.903	0.992	1.78126e-10
Pnp	-0.865243	0.495	0.865	2.03458e-10
Isl1	-0.921372	0.591	0.881	2.1495e-10
Tmem59	-0.733388	0.903	0.952	2.55437e-10
Eif4a1	-0.696706	0.914	0.968	2.79479e-10
Zmynd8	-0.788693	0.419	0.849	2.89594e-10
Chchd2	-0.761924	0.957	0.992	3.00547e-10
Rps9	0.663912	0.989	1	3.00652e-10
Ndufv3	-0.864472	0.72	0.929	3.42527e-10
Clec2d	-1.05064	0.398	0.825	3.57039e-10
Rps4x	0.654369	0.989	0.976	4.25496e-10
Npm1	0.695393	1	0.968	4.74863e-10
Rpl18a	0.681606	0.989	1	4.74945e-10
Slc38a4	-0.875265	0.409	0.817	4.8332e-10
Pkm	-0.913787	0.989	0.992	5.57393e-10
Ankrd33b	1.136	0.849	0.468	5.90669e-10
Cox8a	-0.67067	0.978	0.992	6.01187e-10
Slc35g2	-0.691062	0.43	0.841	7.08573e-10
Cd47	-0.899092	0.806	0.96	1.00953e-09
Rgs4	-1.4005	0.57	0.889	1.16518e-09
Cd81	-0.911851	0.882	0.984	1.26735e-09
H2-Q7	-0.98898	0.516	0.865	1.42169e-09
Tmem176b	-1.10067	0.892	0.968	1.44502e-09
Dnajc3	-0.817283	0.839	0.96	1.46007e-09
Ndufs5	-0.646838	0.892	0.96	1.49108e-09
Jund	-0.865425	0.86	0.968	1.66715e-09
Bola1	-0.584182	0.28	0.73	1.70159e-09
Rpn1	-0.833511	0.645	0.944	1.71387e-09
Steap4	-1.41514	0.387	0.81	1.92067e-09
Ost4	-0.79702	0.796	0.913	1.99383e-09
Tmed10	-0.670954	0.978	0.992	2.09371e-09
Hexa	-0.758805	0.667	0.937	2.20641e-09
Uqcr11	-0.804547	0.785	0.968	2.22594e-09
Tm2d3	-0.680455	0.312	0.77	2.36877e-09
Suclg1	-0.764561	0.602	0.881	2.43645e-09
Top1	-0.659898	0.806	0.984	2.45521e-09
Ndufa3	-0.645937	0.29	0.73	2.63624e-09
Nfkbia	1.3814	0.946	0.794	2.8185e-09
Tmem147	-0.726251	0.376	0.794	2.90992e-09
Sumo2	-0.770735	0.892	0.976	2.98695e-09
Laptm4a	-0.662774	0.946	0.992	3.33958e-09
Igtp	-1.16418	0.763	0.952	3.67951e-09
Rps2	0.539219	0.989	0.992	3.68518e-09
C1galt1c1	-0.696722	0.194	0.643	3.75695e-09
Mageh1	-0.809567	0.516	0.849	4.47471e-09
St13	0.837478	0.946	0.802	5.40881e-09
Rpl6	0.58975	1	0.992	5.4876e-09
Ndufb4	-0.741826	0.645	0.905	5.59082e-09
Lsm6	-0.738043	0.796	0.944	5.63565e-09
Hist3h2ba	-0.966889	0.258	0.69	6.08314e-09
Prdx5	-0.799068	0.796	0.937	6.12643e-09
Pbxip1	-0.775913	0.409	0.794	8.49705e-09
Pfn1	-0.703694	0.806	0.96	8.76591e-09
Sdhb	-0.61972	0.441	0.817	9.391e-09
Myl6	-0.702492	0.946	0.968	9.47468e-09
Naa20	-0.700616	0.538	0.865	1.00506e-08
Ndufa7	-0.790251	0.817	0.952	1.01283e-08
Uqcc2	-0.671121	0.903	0.984	1.02494e-08
Tmem167	-0.664161	0.656	0.913	1.03161e-08
Ddx5	-0.584738	0.946	1	1.04472e-08
Rps10	0.563561	1	1	1.0619e-08
Adprh	-0.692944	0.452	0.841	1.24877e-08
Cldn3	-0.700725	0.118	0.595	1.26875e-08
H2-T22	-0.773913	0.559	0.889	1.35529e-08
Gemin6	-0.61874	0.215	0.69	1.61651e-08
Iigp1	-2.03982	0.602	0.873	1.92166e-08
Chd4	-0.706748	0.57	0.881	2.02223e-08
Rpl32	0.624927	1	1	2.03914e-08
Nedd8	-0.680441	0.849	0.952	2.06291e-08
Dbpht2	-0.582959	0.129	0.595	2.29755e-08
Plgrkt	-0.518901	0.344	0.762	2.36715e-08
Hist1h1c	-1.14272	0.323	0.714	2.37396e-08
Tmem14c	-0.703356	0.538	0.849	2.40926e-08
Commd3	-0.736569	0.516	0.849	2.41634e-08
Cox6a1	-0.70395	0.925	0.968	2.41809e-08
Rpl3	0.613826	0.968	0.992	2.44491e-08
Abcc8	-0.803782	0.871	0.944	2.66321e-08
Mrpl34	-0.657109	0.398	0.794	2.69741e-08
Pdia6	-0.82555	0.871	0.984	2.73327e-08
Rps16	0.564057	0.989	1	2.83982e-08
Pgam1	-1.02533	0.86	0.976	2.8783e-08
Eef1b2	0.682217	0.978	1	2.97689e-08
Il1r1	-0.821328	0.591	0.889	3.01298e-08
Stt3a	-0.620943	0.57	0.897	3.09447e-08
Trappc4	-0.576691	0.344	0.794	3.202e-08
Atp5d	-0.654955	0.925	0.944	3.32628e-08
C1qtnf4	-0.723887	0.419	0.825	3.38705e-08
Slc25a4	-0.650931	0.871	0.96	3.49514e-08
Alcam	-0.752447	0.903	0.992	3.66972e-08
Hsp90b1	-0.605693	0.978	1	3.76601e-08
Tuba1a	-0.758615	0.785	0.929	3.77634e-08
Ndufb9	-0.624427	0.925	0.968	3.87315e-08
Atp5g1	-0.718706	0.925	0.96	4.41863e-08
Atp5g3	-0.644844	0.925	0.968	4.52756e-08
2310039H08Rik	-0.749495	0.656	0.881	4.74044e-08
Heg1	-0.785979	0.344	0.738	4.76371e-08
Psmb9	-0.804392	0.763	0.944	6.2183e-08
Ndufb3	-0.679181	0.806	0.921	6.25497e-08
Prdx3	-0.474998	0.14	0.595	6.2563e-08
Rpl11	0.517221	1	1	6.49277e-08
Psme1	-0.663973	0.968	0.976	6.53992e-08
2300009A05Rik	-0.703822	0.484	0.786	7.00616e-08
Meis2	-0.729008	0.753	0.937	7.05651e-08
Snhg12	1.00107	0.828	0.524	8.50417e-08
H2-Q6	-0.710216	0.333	0.738	8.68016e-08
Pigp	-0.625013	0.505	0.849	8.75041e-08
Ube2m	-0.545464	0.269	0.683	9.49674e-08
Ppa1	-0.789979	0.796	0.96	1.06926e-07
Srsf3	-0.73466	0.774	0.937	1.10047e-07
Ndufv2	-0.606629	0.731	0.952	1.19125e-07
Rnf7	-0.687932	0.667	0.905	1.39625e-07
Trappc2l	-0.619394	0.645	0.889	1.42359e-07
Rps15	0.568908	0.989	1	1.46553e-07
Syt13	-0.770759	0.548	0.881	1.47883e-07
Sra1	-0.751587	0.731	0.944	1.52238e-07
Romo1	-0.618725	0.753	0.952	1.61265e-07
Nostrin	-0.804289	0.247	0.698	1.76325e-07
Eid1	-0.709802	0.731	0.921	1.85441e-07
Irgm1	-0.828103	0.849	0.96	1.89653e-07
Mbd3	-0.56564	0.376	0.762	1.94919e-07
Psmg4	-0.646761	0.624	0.929	2.03319e-07
mt-Cytb	-0.645107	1	1	2.07822e-07
Mpc1	-0.699859	0.462	0.802	2.08985e-07
Tm9sf3	-0.556651	0.731	0.944	2.12699e-07
Gapdh	-0.907353	0.968	1	2.17459e-07
Rpl8	0.475457	1	1	2.17471e-07
Spc25	-0.791338	0.269	0.714	2.46024e-07
Prkcsh	-0.578033	0.527	0.873	2.57609e-07
Plod3	-0.550106	0.376	0.762	2.62288e-07
Dhrs7	-0.784177	0.602	0.905	2.73574e-07
Vcp	-0.680647	0.753	0.952	3.0448e-07
Rps21	0.628873	0.989	1	3.12202e-07
Ndufs4	-0.657859	0.57	0.873	3.29098e-07
Ube2a	-0.548537	0.323	0.722	3.35788e-07
Timm17b	-0.547482	0.312	0.714	3.37008e-07
Spcs2	-0.746747	0.849	0.952	3.61618e-07
Spp1	-1.98934	0.806	0.952	3.96335e-07
Parp9	-0.695295	0.441	0.81	4.45587e-07
Fam20a	-0.530332	0.065	0.484	4.65262e-07
Gnl3	0.853249	0.86	0.611	4.80041e-07
Calm2	-0.605819	0.925	0.976	4.98712e-07
Smim4	-0.55042	0.355	0.778	5.18086e-07
Trappc1	-0.63638	0.473	0.794	6.56772e-07
Tma7	-0.584519	0.871	0.944	6.67205e-07
Cisd1	-0.652772	0.796	0.921	7.01666e-07
Slc25a5	-0.699637	0.871	0.976	7.02767e-07
Ndufa1	-0.613199	0.914	0.992	7.17337e-07
BC031181	-0.579794	0.656	0.913	7.20997e-07
H2afy2	-0.503999	0.108	0.516	7.38429e-07
Sod2	-1.21297	0.903	0.992	8.00715e-07
Rpl19	0.476694	1	1	8.20349e-07
Txndc15	-0.475064	0.323	0.706	8.79715e-07
Pla2g12a	-0.807607	0.731	0.905	8.90067e-07
Rpl35	0.619547	0.946	0.976	9.01617e-07
Lrrn1	-0.887598	0.28	0.675	9.30183e-07
Spcs3	-0.629766	0.43	0.833	9.56228e-07
Tecr	-0.637545	0.645	0.913	9.92686e-07
Rpl37a	0.601646	1	1	1.0375e-06
G3bp2	-0.612326	0.731	0.96	1.06127e-06
Cd9	-1.15613	0.452	0.81	1.07782e-06
Cox5b	-0.631982	0.903	0.96	1.11789e-06
Cpt2	-0.436921	0.129	0.556	1.12448e-06
Tmed9	-0.649702	0.925	0.984	1.14759e-06
Lamtor1	-0.612755	0.57	0.873	1.17023e-06
Rpl4	0.552081	0.989	1	1.31062e-06
2310001H17Rik	-0.511693	0.151	0.595	1.48062e-06
Cox7a2	-0.570393	0.957	0.992	1.56009e-06
Atp5f1	-0.587325	0.882	1	1.5789e-06
Spint2	-0.661727	0.957	0.992	1.60602e-06
Mrps33	-0.559674	0.817	0.929	1.65259e-06
Hist1h2bc	-0.760842	0.398	0.762	1.71225e-06
Rps13	0.487471	1	1	1.72716e-06
Ncam1	-0.675743	0.57	0.905	1.90052e-06
Higd1a	-1.11723	0.925	0.968	1.90596e-06
Smim11	-0.541358	0.505	0.841	2.18542e-06
Saysd1	-0.476143	0.183	0.619	2.45135e-06
Srsf11	0.582476	0.957	0.817	2.51931e-06
Ift20	-0.568087	0.742	0.937	2.75088e-06
Mafb	-1.47629	0.495	0.778	3.40494e-06
Mrps21	-0.637145	0.634	0.833	3.45239e-06
Irgm2	-0.680022	0.452	0.786	3.54805e-06
Emb	-0.675436	0.763	0.952	4.02015e-06
Upb1	-0.681296	0.473	0.81	4.34275e-06
Atp6v0e	-0.578556	0.925	0.984	4.56886e-06
Tra2a	0.821099	0.892	0.778	4.58997e-06
Nop10	-0.612432	0.559	0.889	4.59822e-06
Bbip1	-0.507458	0.516	0.817	4.75207e-06
Fam20c	-0.748682	0.398	0.762	4.959e-06
Mrpl41	-0.637164	0.376	0.722	5.13325e-06
Erg28	-0.467156	0.247	0.698	5.23165e-06
Ebp	-0.522479	0.387	0.754	5.24751e-06
Sec13	-0.550196	0.473	0.77	5.98005e-06
Pigk	-0.464812	0.301	0.706	6.18148e-06
Mrps12	-0.662237	0.559	0.81	6.34496e-06
Lamtor2	-0.617335	0.785	0.913	6.49484e-06
Mrps34	-0.586404	0.645	0.881	6.50536e-06
Psmb4	-0.635079	0.892	0.944	6.63275e-06
Prdx4	-0.634334	0.645	0.857	7.22082e-06
Ddost	-0.639172	0.86	0.984	7.23768e-06
0610040J01Rik	-0.431792	0.237	0.675	7.24825e-06
H2afz	-0.640177	0.925	0.992	7.9722e-06
Sec61b	-0.716262	0.935	0.976	8.25242e-06
Ffar4	-0.510982	0.269	0.643	8.5267e-06
Snrpd2	-0.565681	0.796	0.937	8.64881e-06
Polr2k	-0.618478	0.591	0.881	9.00989e-06
Unc50	-0.518303	0.387	0.754	9.1103e-06
Irx2	-0.655688	0.591	0.825	9.21083e-06
Fam162a	-0.865924	0.398	0.762	9.247e-06
Acsl5	-0.584321	0.323	0.706	9.3449e-06
Bhlhe40	0.673025	0.581	0.183	9.40818e-06
Tubb4b	-0.69318	0.699	0.889	9.45903e-06
Rpl10a	0.542393	0.978	0.984	9.63409e-06
Yif1a	-0.583136	0.344	0.706	9.84842e-06
Tsn	-0.552596	0.527	0.825	1.00145e-05
Ece1	-0.573527	0.495	0.825	1.00449e-05
Gng5	-0.484143	0.978	0.976	1.1541e-05
Idnk	-0.57628	0.667	0.873	1.18025e-05
Mdh1	-0.683433	0.763	0.921	1.22811e-05
Zcrb1	-0.579416	0.796	0.952	1.2345e-05
Mrpl51	-0.579156	0.548	0.865	1.26291e-05
Psmd6	-0.561013	0.688	0.881	1.30255e-05
Eef1g	0.557194	0.968	0.992	1.33487e-05
Rpl28	0.549341	0.989	0.992	1.335e-05
Disp2	-0.560929	0.419	0.762	1.3451e-05
Hist1h1e	-0.687023	0.312	0.659	1.37919e-05
Arpc1a	-0.567725	0.839	0.952	1.4549e-05
Rps19	0.506779	1	1	1.48068e-05
Ndufb2	-0.606821	0.656	0.913	1.48151e-05
Cnpy2	-0.692857	0.785	0.889	1.49278e-05
Tmed4	-0.534969	0.645	0.889	1.53668e-05
Snf8	-0.495201	0.462	0.786	1.64496e-05
Upp1	-0.704371	0.753	0.952	1.73838e-05
Hsp90aa1	1.09221	1	0.992	1.74656e-05
Camk2n2	-0.535126	0.677	0.857	1.79067e-05
Eno1	-0.797708	0.57	0.857	1.82416e-05
Ninj1	-0.648517	0.613	0.857	1.88043e-05
Rtn3	-0.515348	0.742	0.968	1.89642e-05
Med21	-0.625309	0.387	0.746	1.92092e-05
Maged1	-0.57428	0.903	0.984	1.9983e-05
Atp6ap1	-0.576933	0.731	0.929	2.09108e-05
Slc35b2	-0.404544	0.204	0.595	2.21095e-05
Sfpq	-0.513721	0.602	0.841	2.22459e-05
Ube2s	-0.549307	0.699	0.889	2.26236e-05
Gpr180	-0.425204	0.172	0.54	2.80205e-05
Ganab	-0.47256	0.333	0.722	2.84166e-05
2610001J05Rik	-0.525371	0.462	0.794	2.97458e-05
Pgls	-0.554692	0.677	0.865	3.13739e-05
Slc43a2	-0.521662	0.323	0.683	3.29638e-05
Ucp2	-0.699211	0.495	0.786	3.32925e-05
Epb41l4aos	0.54574	0.656	0.286	3.34174e-05
Oat	-0.580155	0.237	0.603	3.36941e-05
Dnajb11	-0.553809	0.366	0.722	3.37106e-05
Tspo	-0.57222	0.495	0.825	3.37658e-05
Ssr1	-0.680857	0.71	0.921	3.41275e-05
Mrpl36	-0.575885	0.559	0.825	3.55284e-05
Psmb7	-0.554315	0.645	0.857	3.69779e-05
Unc93b1	-0.517183	0.312	0.698	3.77312e-05
Gm5617	-0.597555	0.484	0.77	3.95228e-05
Dpm3	-0.582384	0.785	0.921	4.02336e-05
Cpn1	-0.442053	0.344	0.73	4.08968e-05
mt-Nd4	-0.47941	1	1	4.11199e-05
Cops3	-0.532934	0.419	0.778	4.11707e-05
Nkx2-2	-0.449799	0.247	0.627	4.19693e-05
Lman2	-0.582036	0.516	0.825	4.61007e-05
Serpina10	-0.682064	0.914	0.968	4.68844e-05
Tmem256	-0.532973	0.602	0.849	4.82817e-05
Id1	-1.78794	0.409	0.698	5.14213e-05
Klf6	0.798404	0.667	0.333	5.19559e-05
Trim35	-0.610813	0.591	0.849	5.69239e-05
Cox7b	-0.483357	0.935	0.984	5.8191e-05
P3h4	-0.436568	0.269	0.643	5.93088e-05
Ndufa6	-0.505054	0.914	0.976	5.96766e-05
Gbp7	-0.772271	0.785	0.968	6.23944e-05
Cxxc5	-0.522017	0.29	0.683	6.52548e-05
Tuba4a	-0.637722	0.495	0.817	6.81072e-05
Mid1ip1	-0.621618	0.441	0.746	7.26313e-05
Cope	-0.58174	0.806	0.921	7.31087e-05
Zcchc18	-0.515069	0.344	0.698	7.59079e-05
Tmem234	-0.479028	0.774	0.952	7.73973e-05
Cd320	-0.393566	0.172	0.54	8.18173e-05
Fabp5	-1.96528	0.398	0.714	8.51862e-05
Dnase2a	-0.382253	0.204	0.587	8.96403e-05
Grpel2	0.522785	0.591	0.246	9.24396e-05
Ybx1	-0.473128	0.957	0.976	9.25564e-05
Pdia3	-0.484547	0.978	0.992	9.63368e-05
Dynlrb1	-0.521324	0.731	0.913	9.68305e-05
Vps28	-0.569379	0.602	0.849	9.81458e-05
1110008F13Rik	-0.512705	0.065	0.405	0.000104178
Cdc42	-0.541752	0.796	0.952	0.000104191
Shisa5	-0.712265	0.731	0.929	0.000108956
Tubb2a	-0.526158	0.452	0.762	0.000110945
Tap2	-0.656948	0.677	0.913	0.000122027
Irf7	-0.558568	0.247	0.603	0.000123709
Mrfap1	-0.476904	0.989	1	0.000125227
Mia3	-0.485653	0.484	0.817	0.000128685
Atp5o.1	-0.888737	0.215	0.556	0.000132461
Zfpl1	-0.349889	0.097	0.437	0.00013325
Jtb	-0.506469	0.634	0.841	0.000143657
Mrpl20	-0.55613	0.774	0.905	0.000147101
Sdf2	-0.491701	0.71	0.921	0.000149209
Rrbp1	-0.535038	0.978	0.984	0.00015225
Vgf	-0.965751	0.903	0.944	0.000155206
Atp1b1	-0.50483	0.613	0.865	0.000161876
H1f0	-0.633469	0.366	0.73	0.000162657
Smim20	-0.430201	0.376	0.698	0.000163049
Tmem176a	-0.699104	0.935	0.976	0.000166551
Gsdma	-0.844103	0.387	0.69	0.000168667
Fnip1	0.593933	0.72	0.397	0.000174777
Mgat2	-0.445443	0.204	0.556	0.000176563
Gaa	-0.513523	0.376	0.73	0.000179815
Mtch1	-0.500936	0.763	0.905	0.000180087
Egln2	-0.409034	0.409	0.754	0.000181056
Psmb1	-0.499736	0.871	0.984	0.00018651
Ndufaf8	-0.459627	0.398	0.738	0.000186798
Ndufs2	-0.480393	0.699	0.921	0.000189652
Cycs	-0.547578	0.774	0.937	0.000194433
Cnrip1	-0.441836	0.215	0.603	0.00019847
Cenpb	-0.418895	0.366	0.714	0.000198818
Med8	-0.414715	0.204	0.54	0.000207478
H2afx	-0.426392	0.183	0.54	0.000225073
Prkar1a	-0.515045	0.946	0.944	0.000231104
0610009B22Rik	-0.455479	0.344	0.675	0.000237355
Psmc1	-0.424692	0.462	0.778	0.00023841
Socs1	-0.986656	0.366	0.714	0.000239951
Sars	0.520477	0.892	0.841	0.000244147
Rraga	-0.468061	0.581	0.833	0.00024811
Snrpd3	-0.491279	0.624	0.857	0.00025178
1110065P20Rik	-0.530983	0.516	0.746	0.000252425
Ptma	-0.487934	0.968	0.992	0.000253519
Zfhx2	-0.458217	0.312	0.675	0.000255715
Wnk1	-0.471445	0.871	0.976	0.000260366
Jagn1	-0.481542	0.355	0.698	0.000266493
Rpl21	0.44412	0.989	1	0.000268588
Trp53inp2	-0.462658	0.301	0.635	0.000283298
Psma2	-0.454408	0.957	0.984	0.000289904
Ier2	-0.630968	0.194	0.556	0.000295814
Edf1	-0.530808	0.871	0.944	0.000301833
St6gal1	-0.394007	0.151	0.524	0.000302523
Anp32a	-0.53454	0.699	0.873	0.00031384
Zfas1	0.937719	0.559	0.254	0.000315469
Cyfip2	-0.414269	0.398	0.683	0.000327793
Ssbp1	-0.542487	0.559	0.802	0.000360007
Rpl14	0.432852	0.989	0.992	0.00036238
Glmp	-0.453211	0.366	0.706	0.00039209
Tapbpl	-0.551646	0.742	0.929	0.00040607
Lman1	-0.611604	0.72	0.913	0.000406825
Fam183b	-0.621278	0.419	0.738	0.000430081
Rpl7a	0.39926	0.957	0.992	0.000440849
Kcnq1ot1	-0.714858	0.731	0.921	0.000444414
Zfp950	-0.516823	0.419	0.714	0.000452271
Park7	-0.568331	0.903	0.952	0.000461296
Cltc	-0.515148	0.753	0.921	0.000478615
Dnpep	-0.47742	0.312	0.667	0.000478787
Lysmd2	-0.433615	0.376	0.675	0.000479751
Ndufs7	-0.481223	0.699	0.889	0.000486024
Capzb	-0.544785	0.72	0.881	0.000490018
Nenf	-0.540963	0.935	0.976	0.000512296
Zdhhc12	-0.35115	0.118	0.452	0.000518049
Cirbp	-0.501076	0.366	0.706	0.000523973
Pigyl	-0.401294	0.387	0.714	0.000551765
Spint1	-0.586667	0.581	0.849	0.000553637
Nav2	-0.573273	0.742	0.897	0.000557802
Hepacam2	-0.310197	0.075	0.421	0.00056418
Snhg15	0.439835	0.398	0.079	0.000574626
Rps28	0.704928	0.989	0.976	0.000581367
Glrx5	-0.456909	0.409	0.706	0.000587546
Coq2	-0.417368	0.323	0.667	0.000587964
Rpl23a	0.459712	0.989	0.992	0.000615098
Erp29	-0.557718	0.645	0.865	0.000618523
Ergic3	-0.459564	0.677	0.905	0.000625144
Csnk1a1	-0.534069	0.849	0.952	0.00062682
Aldoa	-0.63519	0.978	0.992	0.000650647
Snrpe	-0.499473	0.806	0.944	0.000667674
Kcnk1	-0.477513	0.419	0.738	0.000676984
Cd14	-1.69534	0.118	0.46	0.000694683
Oasl2	-0.496283	0.258	0.611	0.00069852
Tcaf1	-0.438165	0.323	0.69	0.000699367
Fahd1	-0.320919	0.108	0.444	0.000713663
Rnaseh2c	-0.552421	0.516	0.817	0.000740674
Sptssa	-0.358884	0.355	0.698	0.000757297
Ftl1	0.671635	0.989	1	0.000765007
Atf5	0.713484	0.645	0.349	0.000797858
Pfkp	-0.780493	0.548	0.802	0.000800992
Polr2j	-0.489137	0.462	0.722	0.000838097
Mrps24	-0.465663	0.559	0.881	0.000842986
Ptpn1	-0.503103	0.849	0.984	0.000850052
Tm2d2	-0.481331	0.43	0.714	0.000864968
Tsc22d1	-0.650151	0.667	0.881	0.000871629
5330434G04Rik	-0.317134	0.043	0.357	0.000875247
Ttyh1	-0.747148	0.108	0.444	0.000897532
Rplp2	0.50469	1	1	0.000898746
Atp5j2	-0.502605	0.914	0.96	0.000918196
Pts	-0.556426	0.462	0.714	0.000919004
Spop	-0.473741	0.441	0.77	0.000933077
Zdhhc3	-0.292876	0.129	0.484	0.00097026
Tram1	-0.579005	0.699	0.929	0.000977453
Slc41a2	-0.360476	0.183	0.524	0.000982328
Edem2	-0.468996	0.28	0.587	0.00104519
2610524H06Rik	-0.406171	0.097	0.421	0.00104756
Mrpl14	-0.482821	0.677	0.873	0.0010563
Rtp4	-0.637034	0.484	0.762	0.00106047
D8Ertd738e	-0.490144	0.871	0.968	0.00107474
Cfl1	-0.449264	0.935	0.992	0.00108079
Hdac2	-0.393031	0.29	0.651	0.00108351
Gbp10	-0.72997	0.462	0.778	0.0010875
Vnn3	-0.727721	0.108	0.429	0.00111905
Tex261	-0.412599	0.516	0.81	0.00115985
Mast4	0.775435	0.871	0.841	0.00116422
Oaz1	-0.417974	0.989	1	0.00120765
Mrpl17	-0.471978	0.591	0.865	0.00121817
Gm4951	-0.532775	0.194	0.524	0.0012422
Rpl22	0.456995	0.968	0.992	0.0012451
Copb2	-0.513408	0.817	0.944	0.00128115
Lsm3	-0.380017	0.301	0.635	0.00132337
Phgdh	0.302383	0.366	0.063	0.00134212
9530068E07Rik	-0.452603	0.602	0.833	0.00134429
Sncb	-0.509132	0.161	0.492	0.00136088
Imp3	-0.480493	0.602	0.873	0.00138025
S100a11	-0.554967	0.957	1	0.00138144
Hsph1	1.35397	0.699	0.476	0.00138883
Fam3c	-0.389498	0.333	0.698	0.00141659
Hectd1	-0.385526	0.591	0.825	0.00144652
Ccdc107	-0.388959	0.28	0.611	0.00149552
Rragd	0.581016	0.613	0.302	0.00151214
Ifit1	-0.79616	0.323	0.667	0.00152828
Ikbip	-0.571932	0.452	0.746	0.00154333
Ldha	-1.38725	0.247	0.563	0.00154906
Tgtp2	-0.564644	0.226	0.556	0.00156322
Dohh	-0.394697	0.419	0.746	0.00160284
Prorsd1	-0.381267	0.28	0.619	0.0016339
Mrpl27	-0.450015	0.548	0.794	0.00167655
Eif4g1	-0.513782	0.656	0.857	0.00167705
5430416N02Rik	0.35218	0.441	0.119	0.00168759
March9	-0.353098	0.108	0.429	0.00171228
Cldn7	-0.685895	0.828	0.913	0.00173309
Dnajb1	0.78862	0.624	0.333	0.00178108
Cdo1	-0.263197	0.022	0.317	0.00178159
Ndufa13	-0.469419	0.946	0.992	0.00181555
Hnrnph2	-0.550096	0.462	0.698	0.00182496
Zbp1	-0.638241	0.387	0.73	0.00187234
Atf4	0.573226	0.903	0.849	0.00189172
Higd2a	-0.420821	0.473	0.794	0.00189353
Rpl38	0.531979	1	1	0.00191768
Zbtb2	0.273724	0.29	0.032	0.0019256
Gm379	-0.392652	0.065	0.381	0.00196518
Tmem165	-0.463317	0.301	0.651	0.00201493
Atp5h	-0.452102	0.957	0.984	0.00202412
Snrpc	-0.505852	0.591	0.786	0.00211225
Serpina7	-0.777743	0.086	0.413	0.002132
Gck	-0.400206	0.161	0.484	0.00215901
Exosc3	-0.405076	0.247	0.571	0.00219917
Prelid1	-0.558852	0.602	0.825	0.00222726
Gnb2	-0.409688	0.925	0.952	0.00223601
Trf	-1.67842	0.129	0.444	0.00235307
Hspa4	-0.511613	0.624	0.881	0.0023704
Ckap4	-0.466072	0.183	0.508	0.00241869
Sri	-0.483058	0.667	0.889	0.00244432
Rpl29	0.455293	0.989	0.976	0.00245418
Rpa3	-0.368064	0.14	0.476	0.00257996
Ifi27	-1.22716	0.462	0.683	0.00259124
Tspan15	-0.535098	0.398	0.675	0.00260167
Grn	-0.407246	0.419	0.754	0.00262586
Snap47	-0.426168	0.441	0.73	0.00263626
Ndufb8	-0.473974	0.72	0.937	0.00276148
Tmem107	-0.504823	0.527	0.77	0.0027683
Psmb2	-0.49207	0.763	0.897	0.00278061
Mcub	-0.537905	0.452	0.73	0.00279269
Gale	-0.39175	0.14	0.46	0.00279601
2410006H16Rik	1.53816	0.559	0.325	0.00279934
Pitpnc1	-0.352066	0.237	0.603	0.002813
Mrpl33	-0.527271	0.785	0.873	0.00283274
Rps25	0.446901	0.978	0.992	0.00288438
Atp5a1	-0.443219	0.871	0.968	0.00290236
Zbtb7a	-0.441981	0.462	0.786	0.00297302
Snhg1	0.886806	0.548	0.278	0.00302456
Commd4	-0.43747	0.419	0.738	0.00310412
B2m	-0.516362	0.989	0.992	0.00311673
Fau	0.39276	0.989	1	0.00317287
Ndufb10	-0.409674	0.903	0.937	0.00318889
Cp	-1.21684	0.118	0.452	0.00324225
Dstn	-0.559794	0.882	0.952	0.00326563
Ptprn	-0.470731	0.946	0.976	0.00334481
H2-M3	-0.51286	0.355	0.667	0.00336662
Barx2	-0.44482	0.022	0.302	0.00340859
Eif1	0.445965	0.989	1	0.00344796
Gmppb	-0.43969	0.237	0.603	0.0035116
Psma7	-0.45527	0.935	0.984	0.00352823
Cdkn2d	-0.310236	0.097	0.405	0.00357516
Tmx1	-0.417975	0.71	0.889	0.0036116
Tmc4	-0.475001	0.559	0.849	0.00366129
Esd	-0.521059	0.785	0.952	0.0037436
Tmem212	-0.356877	0.108	0.444	0.00380764
Bad	-0.389284	0.269	0.571	0.00386127
Ccng2	0.627612	0.398	0.111	0.00393879
Uqcr10	-0.527877	0.839	0.921	0.00398241
Kdelr2	-0.510506	0.774	0.929	0.00403788
Hacd2	-0.414587	0.28	0.611	0.00417199
Bax	-0.577526	0.882	0.96	0.00421677
Fam174a	-0.490516	0.495	0.754	0.00456074
Krt8	-0.662234	0.796	0.944	0.00460233
Eif2ak2	-0.4201	0.376	0.69	0.00460472
Celf3	-0.421678	0.516	0.77	0.00474103
Akr1b3	-0.555472	0.398	0.698	0.00483362
Tmed2	-0.455107	0.914	0.976	0.00507831
Rpl36a	0.531153	0.968	0.984	0.00508659
Dedd2	0.335494	0.409	0.111	0.00533284
H1fx	-0.494269	0.194	0.508	0.00546096
Rabac1	-0.413551	0.946	0.992	0.00555227
Isg15	-0.710645	0.172	0.484	0.00563702
Atp5e	-0.447097	0.957	0.992	0.00565105
Ykt6	-0.418054	0.237	0.54	0.00565982
Cenpv	-0.485502	0.538	0.762	0.00583535
Cox7a2l	0.522298	0.935	0.952	0.00583978
Cox14	-0.466659	0.785	0.921	0.00591433
Samhd1	-0.462891	0.344	0.643	0.00593279
Timm22	-0.28744	0.215	0.548	0.00596312
Sumo3	-0.485209	0.677	0.913	0.00606551
Tnfsf10	-0.502691	0.28	0.579	0.00618899
Taldo1	-0.544813	0.699	0.873	0.0063647
Guk1	-0.522406	0.763	0.849	0.00665881
Stoml2	-0.370753	0.387	0.706	0.00691802
Rps17	0.456041	0.989	0.992	0.006928
Eef2	0.432049	0.989	0.976	0.00700827
Ifih1	-0.565789	0.301	0.635	0.00713264
Cald1	-0.512045	0.527	0.778	0.00720763
Slc39a7	-0.46548	0.656	0.825	0.00720816
Surf4	-0.483952	0.753	0.881	0.00731739
Gas5	1.51997	0.613	0.405	0.00749559
Mrpl18	-0.320647	0.29	0.619	0.00758974
Mrps16	-0.4605	0.624	0.817	0.00765541
Zmat5	-0.271102	0.065	0.349	0.00773904
Bscl2	-0.310225	0.172	0.492	0.00787
Rpl13a	0.978679	0.968	0.96	0.00795429
Oxtr	-0.497934	0.086	0.381	0.008145
A430005L14Rik	-0.389496	0.312	0.651	0.00818831
Hes6	-0.322692	0.086	0.397	0.00842183
Magoh	-0.40464	0.634	0.841	0.00848318
Wdr6	-0.368399	0.247	0.579	0.00848368
Dap	-0.533173	0.935	0.992	0.00857495
Smpd1	-0.415448	0.247	0.571	0.00862021
Rpl18	0.365399	0.989	1	0.00898259
Ppp1r15a	0.480171	0.624	0.317	0.00905537
Slc9a3r1	-0.264158	0.054	0.349	0.00914422
Dusp4	0.673549	0.462	0.167	0.0094075
Ergic2	-0.385851	0.366	0.722	0.00945545
Ier3ip1	-0.46088	0.72	0.921	0.00959161
Stk38l	-0.382719	0.194	0.516	0.0100411
Flywch2	-0.269829	0.086	0.397	0.0100575
Gtf2b	-0.361761	0.258	0.563	0.0103602
Vasp	-0.363283	0.301	0.627	0.0105827
Usp18	-0.423385	0.29	0.619	0.0106078
Dpp3	-0.369016	0.204	0.5	0.0106175
Akt1s1	-0.367016	0.323	0.643	0.0106518
Ube2l6	-0.508792	0.677	0.857	0.0107282
Cebpg	0.557488	0.882	0.683	0.0107898
Hsd17b4	-0.312239	0.065	0.349	0.0110832
Pak3	-0.664251	0.753	0.849	0.0111842
Smarca2	-0.510059	0.376	0.659	0.0113
Pnmal1	-0.324799	0.086	0.389	0.0113342
Stk16	-0.367333	0.387	0.659	0.0114483
Mrps14	-0.426425	0.581	0.849	0.0114824
Nptn	-0.358639	0.527	0.81	0.0116043
Atp1b3	-0.395776	0.376	0.69	0.0116973
Ppp1cc	-0.386609	0.462	0.746	0.0121304
Txndc5	-0.419634	0.419	0.706	0.012211
Saraf	-0.414884	0.914	0.984	0.0123546
Tmx4	-0.420235	0.581	0.897	0.0124668
Slc33a1	-0.283519	0.29	0.611	0.013436
Pdia4	-0.445314	0.484	0.794	0.0135864
Dnajc10	-0.357669	0.258	0.563	0.0136635
Gatsl2	-0.692806	0.151	0.452	0.0136835
Srsf5	-0.482353	0.849	0.921	0.0139282
Crebrf	0.502532	0.645	0.349	0.0139389
Ankrd11	0.522338	0.935	0.849	0.0140547
Selenom	-0.50263	0.677	0.849	0.0141472
Rab1b	-0.403189	0.452	0.73	0.0144124
Cpm	-0.448417	0.151	0.46	0.0144949
Arl3	-0.487892	0.72	0.817	0.014638
Pkdcc	-0.516345	0.591	0.802	0.0146568
Cdk2ap2	-0.421578	0.387	0.667	0.0148787
Lsm8	-0.347267	0.312	0.659	0.0148806
Megf9	-0.418164	0.419	0.698	0.0149301
Hap1	-0.486775	0.548	0.754	0.0152186
B4galt3	-0.383695	0.398	0.675	0.0155483
Bccip	-0.439728	0.538	0.802	0.0155612
Trove2	-0.32595	0.075	0.365	0.0157461
Scp2	-0.478946	0.742	0.897	0.0157543
Rps27l	-0.504502	0.978	0.968	0.0158629
Immt	-0.389132	0.484	0.754	0.0159696
Dbi	-0.454697	0.602	0.825	0.0160614
Gm15283	-0.383854	0.129	0.437	0.0164629
Endog	-0.334034	0.204	0.516	0.0165707
Hagh	-0.460769	0.591	0.786	0.016662
Arl6ip5	-0.345311	0.344	0.659	0.0168336
Chgb	-0.956739	0.978	1	0.017361
Tor2a	-0.407871	0.333	0.659	0.0173739
Lsr	-0.439869	0.527	0.786	0.0177675
Pdcd6	-0.40524	0.613	0.817	0.0177892
Gna11	-0.415384	0.602	0.817	0.0182616
1110008P14Rik	-0.470633	0.505	0.738	0.0185465
Acly	-0.491938	0.774	0.921	0.0187184
Ndn	-0.381013	0.484	0.778	0.0187834
Bmpr1a	-0.423127	0.366	0.675	0.0188526
Parp14	-0.461683	0.677	0.865	0.0188877
Pebp1	-0.399524	0.989	1	0.0194203
Lamtor5	-0.425354	0.656	0.817	0.0195489
Cd63	-0.381695	1	1	0.0196387
Sdhd	-0.472812	0.806	0.889	0.0197243
Nfasc	-0.389413	0.527	0.794	0.0200641
Atpif1	-0.42216	0.946	0.968	0.0200648
Zfyve21	-0.342129	0.194	0.492	0.0201992
Mvb12a	-0.41688	0.473	0.754	0.020411
Map2k2	-0.472822	0.581	0.778	0.02046
Dalrd3	-0.315225	0.28	0.603	0.0206588
Trappc5	-0.329658	0.301	0.619	0.0211312
2010107E04Rik	-0.721829	0.301	0.571	0.0211662
Myc	0.279456	0.258	0.032	0.0211781
Tbl1x	-0.553952	0.527	0.746	0.0228005
Mrps18c	-0.39662	0.656	0.865	0.023496
Rundc3a	-0.443813	0.667	0.857	0.0237599
Ebpl	-0.296116	0.14	0.452	0.0240364
H2-Ke6	-0.349372	0.237	0.524	0.0247167
Itgb1	-0.488684	0.753	0.952	0.0251825
Igsf8	-0.296994	0.129	0.429	0.0252118
Rps29	0.513326	1	1	0.0253676
Faf2	-0.333164	0.258	0.603	0.0256985
BC005561	0.614748	0.86	0.595	0.025861
Sphkap	-0.493616	0.495	0.738	0.025931
1810026B05Rik	0.498026	0.484	0.198	0.0260472
Srp19	-0.372533	0.376	0.69	0.0263089
Gtf2h5	-0.49818	0.731	0.865	0.0272371
Myo10	0.355279	0.516	0.222	0.027399
Rcn3	-0.47157	0.108	0.389	0.0274454
Prrg2	-0.377336	0.28	0.571	0.0275344
Ctso	-0.401512	0.355	0.667	0.0275632
Josd2	-0.358903	0.237	0.54	0.0277929
Pycr2	-0.409485	0.581	0.81	0.0282298
Fbxl15	-0.312667	0.194	0.524	0.0282859
Naca	0.391326	0.957	0.992	0.0283287
Ssb	-0.461431	0.839	0.944	0.0287565
Igfbp7	-0.594189	0.667	0.873	0.0288705
Fmc1	-0.403633	0.419	0.675	0.0289485
Tspan3	-0.45833	0.763	0.921	0.0291068
Spon2	-0.255934	0.022	0.278	0.0292255
Pbx1	-0.476824	0.624	0.825	0.0292274
Tmem205	-0.331062	0.14	0.429	0.0302082
Xbp1	-0.502111	0.817	0.913	0.030646
Prom1	-0.408676	0.269	0.563	0.0308349
Lsm1	-0.274662	0.226	0.516	0.0310022
Aldoc	-0.37402	0.172	0.476	0.0311941
BC004004	-0.396294	0.452	0.746	0.0324582
Hpse	-0.291137	0.086	0.357	0.0327628
Ifrd1	0.741574	0.677	0.437	0.0333871
App	-0.416351	0.968	0.984	0.0334101
Rpl24	0.304425	0.989	1	0.0334149
Aurkaip1	-0.430862	0.516	0.746	0.033483
Tm2d1	-0.388528	0.581	0.841	0.0340601
Fam43a	-0.40967	0.086	0.357	0.034229
Sf3b6	-0.362786	0.774	0.897	0.0357894
Syp	-0.395963	0.301	0.571	0.0359699
Mpc2	-0.456917	0.806	0.937	0.0365177
Psmd2	-0.452231	0.677	0.865	0.0367991
Scamp2	-0.453707	0.495	0.754	0.0372458
Dusp28	-0.30509	0.118	0.397	0.0375222
Mlec	-0.419357	0.602	0.794	0.0381005
Smim26	-0.414977	0.538	0.746	0.0382064
Slc16a3	-0.387207	0.022	0.262	0.0386132
1110038B12Rik	0.525902	0.441	0.167	0.0391475
Rnf130	-0.428658	0.817	0.929	0.0405081
Rcn1	-0.402484	0.366	0.651	0.0405748
Mrpl28	-0.387001	0.516	0.746	0.0423268
Syt11	-0.438654	0.43	0.714	0.0426489
Rdh14	-0.37195	0.172	0.452	0.0439924
Gmpr	-0.334984	0.183	0.5	0.043998
Reep5	-0.45665	0.86	0.96	0.0452842
Nmi	-0.354914	0.376	0.675	0.0453748
Ptp4a3	-0.468484	0.323	0.603	0.0456113
Npdc1	-0.4203	0.774	0.905	0.0459222
Eci2	-0.395571	0.387	0.675	0.0468161
Txlna	-0.417773	0.344	0.635	0.0476804
2610002M06Rik	-0.352523	0.269	0.603	0.0477603
Dag1	-0.289475	0.204	0.516	0.0477856
Vldlr	-0.54069	0.269	0.556	0.0478973
Socs3	-0.559606	0.57	0.817	0.0479961
Hspe1	0.770482	0.968	0.944	0.0485931
Ppp1r14b	-0.45026	0.774	0.929	0.0497831
Dnajc21	-0.459931	0.57	0.786	0.0498926
Gripap1	-0.37535	0.495	0.77	0.0502011
Mlkl	-0.299933	0.323	0.635	0.0505496
Sec61g	-0.451303	0.968	0.976	0.0513346
St18	-0.439229	0.43	0.714	0.0516004
Mtmr7	-0.372132	0.355	0.675	0.0539854
Cox6c	-0.486214	0.978	0.976	0.0550641
1600002K03Rik	-0.369167	0.226	0.508	0.055775
Fam114a2	-0.398143	0.441	0.69	0.0562109
Snrpf	-0.414316	0.882	0.952	0.0571728
Kdm7a	-0.301115	0.419	0.754	0.0589104
Ywhaq	-0.399629	0.925	0.96	0.0602185
Rock1	-0.392614	0.688	0.841	0.0603849
Maml3	-0.348807	0.333	0.635	0.0614245
Scd2	-0.507236	0.226	0.508	0.0622595
Tmem101	-0.278718	0.151	0.429	0.0626742
Smc3	-0.361546	0.495	0.762	0.0636462
Eif2ak3	0.625053	0.581	0.31	0.0649213
Krcc1	-0.448542	0.602	0.794	0.0650932
Polr2f	-0.413798	0.656	0.905	0.0654085
Rab11a	-0.449618	0.688	0.841	0.0658142
Dhx32	-0.373471	0.301	0.611	0.0661772
Hs6st1	-0.381493	0.538	0.746	0.067744
Tspan31	-0.333074	0.462	0.738	0.068416
Cyc1	-0.371651	0.57	0.817	0.068707
Plcb4	-0.42799	0.387	0.667	0.0688905
B9d2	-0.278901	0.183	0.46	0.0690767
Glrx	-0.426415	0.118	0.397	0.0693615
Mrpl57	-0.391699	0.753	0.897	0.0694146
Sppl2a	-0.467889	0.688	0.849	0.0696235
Srrm2	-0.382568	0.892	0.976	0.0710303
Hmgn5	-0.402345	0.43	0.722	0.0728084
Cisd2	-0.372058	0.591	0.817	0.0728562
Atp2a2	-0.408202	0.774	0.96	0.0740365
Rala	-0.426286	0.914	0.937	0.0747539
Prnp	-0.414587	0.849	0.944	0.0751219
Ier3	-0.929047	0.301	0.579	0.0757369
Gm26917	0.605743	0.828	0.611	0.0760323
Reep6	-0.324429	0.172	0.452	0.0762762
Fam96b	-0.295715	0.14	0.444	0.0787946
Rab5a	0.412798	0.849	0.675	0.0788592
Rab21	-0.378294	0.817	0.929	0.0789121
Vamp8	-0.381166	0.806	0.929	0.0791474
Polr2l	-0.265717	0.086	0.365	0.079625
Tspan13	-0.395195	0.699	0.873	0.0827324
Rhobtb3	-0.251866	0.097	0.365	0.0843368
Siva1	-0.330343	0.194	0.468	0.0849683
Sowahc	0.536379	0.71	0.444	0.0863453
Cmc2	-0.25097	0.151	0.421	0.0898436
Pcsk1n	0.519159	1	1	0.0957743
Ap1s1	-0.461312	0.613	0.786	0.0958016
Gabarapl1	0.409145	0.828	0.69	0.0965437
Eif5	0.477203	0.968	0.937	0.0997461
Acat1	-0.42155	0.376	0.659	0.101066
Commd6	-0.425059	0.473	0.706	0.101984
Gm47283	0.510086	0.849	0.683	0.102796
Smarcb1	-0.378771	0.355	0.619	0.103306
Cul5	-0.396137	0.344	0.643	0.103333
Slc39a1	-0.426705	0.323	0.579	0.103518
Fam216a	-0.402736	0.344	0.579	0.104497
Parva	-0.318159	0.333	0.619	0.104663
Epcam	-0.452983	0.978	0.984	0.105263
Lpcat3	-0.272758	0.237	0.516	0.105732
Galns	-0.294338	0.129	0.405	0.105906
Eif3f	0.361828	0.903	0.937	0.106935
Ptms	-0.524688	0.828	0.913	0.107477
Jpt1	-0.464649	0.419	0.698	0.108035
Chchd7	-0.434294	0.559	0.802	0.108372
Tsen34	-0.325551	0.398	0.667	0.109922
Ptprj	-0.338242	0.226	0.532	0.111538
Nedd4	-0.390863	0.871	0.921	0.113169
Ptprf	-0.384656	0.699	0.873	0.114775
Apol10b	-0.326407	0.086	0.357	0.114858
Dcaf11	-0.330719	0.344	0.603	0.115738
Ywhab	-0.367949	0.742	0.897	0.116651
Ids	-0.369154	0.505	0.73	0.116804
Btf3	0.324055	0.968	0.976	0.11808
B4galt6	-0.383163	0.333	0.603	0.118231
Rer1	-0.366743	0.903	0.96	0.11838
Ext2	-0.265166	0.204	0.5	0.118763
Meg3	0.693875	1	0.992	0.119346
Dlat	-0.285317	0.237	0.532	0.120248
Ran	-0.381596	0.957	0.968	0.123071
Slc38a2	0.484673	0.839	0.675	0.125084
Acod1	-0.869542	0.075	0.325	0.125843
Txnrd1	-0.561468	0.763	0.897	0.126549
Uchl3	-0.320296	0.355	0.635	0.128289
Cnot6l	-0.497271	0.72	0.865	0.135079
Cplx2	-0.381634	0.355	0.611	0.135167
Dda1	-0.317663	0.495	0.738	0.136348
Snhg6	0.517875	0.71	0.437	0.137497
Snx10	-0.388082	0.86	0.96	0.14081
Hspa8	0.634077	1	0.976	0.140938
Ube2l3	-0.393477	0.806	0.913	0.143188
1110038F14Rik	-0.450111	0.559	0.778	0.144535
Slc16a10	-0.491866	0.462	0.706	0.147222
Lrrc8d	-0.351602	0.323	0.587	0.14836
Ik	-0.407537	0.505	0.738	0.152362
Crb3	-0.365673	0.355	0.651	0.153142
Apbb1	-0.252872	0.129	0.429	0.153422
Minos1	-0.771408	0.344	0.587	0.154284
Peg3	-0.512216	0.968	0.984	0.15627
Pomgnt2	-0.271443	0.108	0.381	0.156815
Exoc3l4	-0.349463	0.161	0.444	0.158882
Tmbim4	-0.412349	0.839	0.976	0.162722
Ugp2	-0.314839	0.28	0.532	0.16311
Smarcc2	-0.339616	0.333	0.611	0.165181
Srp14	-0.378105	0.871	0.944	0.166786
Lcn2	-2.27632	0.28	0.603	0.171864
Naa38	-0.331459	0.462	0.73	0.17422
Cox6b1	-0.404664	0.957	0.976	0.174958
2410015M20Rik	-0.689629	0.312	0.548	0.176452
Ppil4	-0.317755	0.258	0.548	0.176689
Ppp1ca	-0.388636	0.763	0.905	0.176917
Gcnt2	-0.443791	0.419	0.667	0.179049
Sin3b	-0.397224	0.548	0.833	0.180035
Lrpprc	-0.342345	0.269	0.556	0.180618
Pcbd1	-0.447573	0.72	0.849	0.185837
Cxxc4	-0.332258	0.194	0.468	0.190044
Srsf9	-0.406935	0.699	0.794	0.19032
Atp5l	-0.357969	0.989	0.976	0.192895
Rab28	-0.341085	0.473	0.714	0.193174
Anapc13	-0.353291	0.473	0.778	0.195582
Tcf4	-0.379575	0.387	0.627	0.197691
Hif1a	-0.538137	0.753	0.897	0.199597
Emc10	-0.33562	0.785	0.921	0.200551
Tob1	-0.372795	0.301	0.595	0.200625
Ebag9	-0.282341	0.172	0.421	0.201903
B3gat3	-0.356106	0.28	0.556	0.20233
Pin4	-0.330129	0.538	0.786	0.20403
Ctcf	-0.346248	0.473	0.794	0.209365
C1galt1	-0.468872	0.613	0.802	0.210952
Psmd3	-0.394014	0.602	0.762	0.212164
Tomm5	-0.386406	0.548	0.77	0.212639
Acp1	-0.437492	0.774	0.881	0.214391
Pigt	-0.272848	0.194	0.46	0.215154
Uqcrq	-0.413153	0.925	0.984	0.223461
Tmem86a	-0.431019	0.108	0.365	0.226
Arx	-0.459086	0.387	0.659	0.2276
Gpi1	-0.53251	0.871	0.921	0.228083
Vps37b	0.47356	0.538	0.294	0.231074
Lrp10	-0.364093	0.495	0.738	0.23311
Rbbp7	-0.441034	0.828	0.921	0.2335
Sec61a1	-0.447009	0.699	0.849	0.236911
Rhobtb1	-0.331311	0.226	0.5	0.237595
Csnk1g3	-0.281369	0.366	0.635	0.240109
Sf3b5	-0.359216	0.699	0.921	0.24145
Snrpb	-0.336618	0.839	0.929	0.242847
Snhg8	0.847993	0.559	0.341	0.243407
Tmem184a	-0.391402	0.366	0.627	0.245303
Hmbs	-0.306118	0.194	0.444	0.246689
Btbd17	-0.380417	0.269	0.532	0.248753
Eif4a3	-0.348463	0.419	0.683	0.250559
Akt1	-0.380024	0.398	0.667	0.252091
Ncstn	-0.333696	0.484	0.73	0.254628
Efcab14	-0.343349	0.484	0.706	0.256284
Trim12c	-0.358176	0.204	0.468	0.266588
Wbp11	-0.306934	0.452	0.746	0.270775
M6pr	-0.438146	0.699	0.897	0.271573
Parp11	-0.284762	0.097	0.341	0.273568
Ahsa1	0.413551	0.806	0.595	0.274923
Sumo1	-0.377337	0.817	0.944	0.276916
Ppdpf	-0.34871	0.301	0.548	0.277777
Aes	-0.889564	0.333	0.563	0.27938
Rab1a	-0.392584	0.839	0.929	0.285403
Pafah1b3	-0.478952	0.602	0.778	0.28747
Smarca5	-0.410018	0.763	0.905	0.288276
Keap1	-0.392426	0.452	0.714	0.288789
Ccnd1	-0.451269	0.441	0.675	0.289261
Gtf2e2	-0.377375	0.355	0.595	0.294295
Kdm2a	-0.333243	0.559	0.786	0.304148
H2-Q4	-0.390835	0.602	0.825	0.308213
Hnrnpa3	0.37377	1	0.937	0.308653
Rpl27	0.610559	1	0.96	0.315014
Vps29	-0.382356	0.677	0.889	0.317147
Rps11	0.348166	0.978	0.976	0.318179
Hprt	-0.422693	0.742	0.881	0.318856
Tmem5	-0.274545	0.086	0.341	0.323399
Uba52	0.394213	0.817	0.659	0.325668
C1d	-0.381465	0.419	0.667	0.33409
Pfdn6	-0.348554	0.731	0.913	0.337712
Mif	-0.794909	0.989	0.984	0.344667
Ppp1r11	-0.407519	0.774	0.905	0.346408
Gars	-0.369031	0.516	0.714	0.350406
Ints6	-0.304671	0.29	0.548	0.356519
Ndufa10	-0.370446	0.505	0.73	0.35741
Uqcrh	-0.34053	0.935	0.976	0.362012
Elof1	-0.416873	0.548	0.786	0.365419
Stard10	-0.460174	0.516	0.698	0.368678
Insig1	0.34839	0.516	0.238	0.369792
Ndufs8	-0.395723	0.538	0.746	0.37205
Hpgds	0.321631	0.29	0.071	0.372322
Tpr	-0.36134	0.774	0.929	0.376517
Mesd	-0.340508	0.301	0.587	0.378587
Pgm2	-0.317893	0.204	0.46	0.379308
Rpl22l1	0.487553	0.946	0.96	0.389891
Maz	-0.328991	0.301	0.556	0.395545
Derl2	-0.383031	0.473	0.69	0.406505
1700123O20Rik	-0.338846	0.312	0.571	0.406681
Trir	-0.366492	0.785	0.881	0.407478
Eif1b	-0.515609	0.785	0.881	0.407478
Serpinb6a	-0.334861	0.516	0.762	0.415818
Pigr	-0.323254	0.054	0.294	0.417122
Fry	-0.272776	0.183	0.437	0.422258
Gatad1	-0.347785	0.452	0.714	0.422546
Ufm1	-0.404257	0.656	0.817	0.42837
mt-Atp6	-0.277218	1	1	0.428699
Nudt4	-0.357165	0.344	0.571	0.437284
Usmg5	-0.756876	0.323	0.548	0.446007
Slc25a11	-0.334434	0.376	0.619	0.455956
Selenon	-0.259684	0.172	0.437	0.469506
Ech1	-0.268734	0.161	0.413	0.469973
Alkbh6	-0.27667	0.226	0.5	0.470915
Atp6v1g1	-0.371791	0.957	0.976	0.477567
Usp9x	-0.350355	0.71	0.857	0.483687
Dhx58	-0.280573	0.194	0.468	0.497724
Stom	-0.620946	0.323	0.579	0.49867
Ap3s1	-0.343637	0.484	0.722	0.499849
Abhd8	-0.270111	0.247	0.508	0.517351
Rpl31	0.378811	0.978	0.992	0.521739
Mrpl40	-0.274582	0.226	0.508	0.526121
Naxd	-0.366239	0.462	0.651	0.528179
Uqcrb	-0.326707	0.925	1	0.531889
Arl4c	0.388849	0.376	0.127	0.533336
Gtf2f1	-0.31745	0.237	0.5	0.534976
Pop7	-0.307952	0.387	0.635	0.54365
Lpin2	0.371041	0.667	0.413	0.563485
Hint2	-0.344303	0.419	0.69	0.57055
Cyfip1	-0.337908	0.247	0.508	0.571408
Ywhaz	-0.308714	0.71	0.881	0.572218
Tmem219	-0.253609	0.398	0.667	0.584928
Prelid3b	-0.332105	0.538	0.714	0.590788
Gtf2a1	-0.305261	0.247	0.5	0.592851
Irf2bpl	-0.336148	0.237	0.516	0.59385
Smim14	-0.407284	0.731	0.889	0.594437
Erlec1	-0.386544	0.677	0.825	0.595992
Anxa6	-0.440518	0.72	0.897	0.600257
Ptov1	-0.402751	0.602	0.778	0.602987
Gnao1	-0.389234	0.656	0.889	0.608447
Tssc4	-0.290367	0.28	0.54	0.608599
Pmpca	-0.271614	0.247	0.492	0.621326
Banf1	-0.266621	0.538	0.786	0.626846
Ythdc1	0.412373	0.774	0.667	0.635534
Kif5b	-0.349222	0.882	0.968	0.644299
Sec31a	-0.351012	0.559	0.778	0.644936
Mrpl42	-0.353119	0.409	0.635	0.668817
Hsp90ab1	0.396256	1	1	0.671768
Man2a1	-0.264179	0.129	0.381	0.675193
Ndufs1	-0.288754	0.29	0.579	0.675517
Gm15706	-0.290252	0.204	0.444	0.676587
Ilk	-0.262878	0.258	0.516	0.676778
Atxn10	-0.370994	0.72	0.944	0.682372
Rcan3	-0.323277	0.355	0.619	0.683628
Mrps36	-0.334015	0.441	0.651	0.685005
Cox19	-0.323678	0.344	0.603	0.706302
Gde1	-0.478594	0.763	0.913	0.709261
Mfsd10	-0.302161	0.28	0.556	0.719037
Acyp1	-0.252017	0.29	0.595	0.723538
1500011B03Rik	-0.414306	0.419	0.643	0.724774
Lamtor4	-0.365514	0.613	0.802	0.737169
2010320M18Rik	-0.253129	0.183	0.46	0.741143
Ndufaf3	-0.288639	0.333	0.611	0.743711
Mtx1	-0.259447	0.247	0.516	0.74704
Slirp	-0.355378	0.527	0.722	0.749259
Prox1	-0.291212	0.398	0.738	0.753624
Hnrnpk	-0.34108	0.946	0.921	0.759091
Lrrc73	-0.313734	0.247	0.484	0.775871
Dnajc19	-0.329113	0.591	0.778	0.775953
Smu1	-0.273618	0.409	0.667	0.782805
0610012G03Rik	-0.346323	0.559	0.77	0.785378
Otub1	-0.290642	0.398	0.627	0.785433
Anp32e	-0.307573	0.516	0.73	0.787018
Akap9	-0.375835	0.753	0.905	0.798807
C1qbp	0.324107	0.699	0.5	0.810338
Fchsd2	-0.307394	0.312	0.595	0.812758
Arfip2	-0.336351	0.419	0.643	0.826174
2310011J03Rik	-0.26291	0.247	0.492	0.82639
Lbp	-0.418592	0.054	0.27	0.829524
Tuba1b	-0.377333	0.656	0.865	0.830191
mt-Co2	-0.275555	1	1	0.845992
Zkscan3	-0.335071	0.398	0.635	0.861016
Rnpep	-0.328887	0.355	0.579	0.863083
Cox17	-0.552434	0.785	0.889	0.8652
Slc5a3	0.413517	0.376	0.143	0.873076
Mphosph6	-0.338147	0.366	0.595	0.886762
Ddx6	-0.450579	0.645	0.841	0.905867
Twsg1	-0.370142	0.57	0.794	0.906118
Wnt4	0.768615	0.645	0.373	0.911152
Slc4a4	-0.391681	0.183	0.444	0.920267
Rfc1	-0.254907	0.312	0.563	0.934228
Rwdd1	-0.3727	0.71	0.833	0.950837
Wee1	0.315548	0.355	0.119	0.962541
Clptm1l	-0.374644	0.613	0.825	0.965875
Cfap36	-0.353676	0.602	0.762	0.976476
Ins2	2.04589	1	1	1
Ins1	1.85178	1	0.992	1
Ccl5	1.68149	0.14	0.04	1
Hspb1	0.969813	0.269	0.095	1
Ppy	0.8906	0.817	0.817	1
Neurl3	0.810542	0.602	0.508	1
Neat1	0.722407	0.925	0.905	1
Hmox1	0.691211	0.527	0.325	1
Lars2	0.682842	0.925	0.698	1
Malat1	0.640288	1	1	1
Tnfrsf12a	0.592302	0.763	0.746	1
Mt1	0.567321	0.989	0.976	1
Dusp8	0.531825	0.656	0.468	1
Ubb	0.530765	1	0.992	1
Gm42418	0.525264	1	1	1
Txnip	0.52418	0.71	0.619	1
Msmo1	0.486415	0.656	0.571	1
Hmgcs1	0.483615	0.495	0.381	1
Jun	0.478879	0.935	0.865	1
Rhou	0.475778	0.849	0.817	1
Krt18	0.461715	0.978	0.976	1
Mt2	0.453337	0.914	0.802	1
Nme2	0.450181	0.602	0.468	1
Mpp6	0.449807	0.688	0.532	1
Eif1a	0.442554	0.72	0.579	1
Avl9	0.441767	0.839	0.603	1
Tac1	0.437184	0.161	0.087	1
Fnip2	0.421698	0.559	0.349	1
Tcea1	0.421482	0.806	0.714	1
Nupr1	0.421435	0.505	0.278	1
AY036118	0.409081	0.935	0.881	1
Swt1	0.407185	0.688	0.46	1
Glul	0.406397	0.839	0.833	1
Cxcl16	0.40601	0.462	0.341	1
Mat2a	0.402477	0.667	0.476	1
Rbm25	0.38848	0.914	0.865	1
Rps27rt	0.383718	0.796	0.698	1
Ghitm	0.382626	0.892	0.817	1
Fth1	0.381137	1	1	1
Eif4ebp1	0.381045	0.581	0.46	1
Rab22a	0.377012	0.548	0.413	1
Spag9	0.374052	0.774	0.714	1
Gcg	0.373616	1	1	1
Tra2b	0.37343	0.892	0.802	1
Ccnl1	0.37064	0.785	0.587	1
Klf9	0.364699	0.581	0.437	1
Jmjd1c	0.361788	0.742	0.675	1
Ypel2	0.359518	0.452	0.302	1
Cldn4	0.357845	0.559	0.548	1
Eif3h	0.356132	0.935	0.944	1
Cfl2	0.353494	0.796	0.754	1
Rsrc2	0.352839	0.882	0.817	1
2900093K20Rik	0.349188	0.559	0.397	1
Taf1d	0.347448	0.656	0.437	1
Atg3	0.34722	0.753	0.635	1
Sst	0.347168	0.172	0.302	1
Maff	0.345001	0.516	0.421	1
Fdft1	0.344235	0.613	0.389	1
Dnajb9	0.343787	0.903	0.794	1
Rpl39	0.343771	0.989	0.992	1
D10Wsu102e	0.342991	0.538	0.421	1
Naa50	0.342644	0.774	0.69	1
Eif4a2	0.340626	0.957	0.968	1
Clta	0.340574	0.968	0.984	1
Cdcp1	0.34038	0.742	0.556	1
Sdcbp	0.338964	0.914	0.817	1
Resp18	0.337972	1	1	1
Plpbp	0.33728	0.667	0.5	1
Gadd45a	0.337164	0.419	0.214	1
Riok3	0.335929	0.839	0.786	1
Prpf39	0.334525	0.613	0.516	1
Sod1	0.333911	0.849	0.802	1
Mthfd2	0.331311	0.538	0.31	1
Idi1	0.329808	0.387	0.278	1
Rpl9-ps6	0.329629	0.613	0.405	1
Rpl10-ps3	0.328623	0.656	0.421	1
Hivep2	0.324097	0.591	0.421	1
Chmp4b	0.316323	0.903	0.889	1
Arl4a	0.315655	0.742	0.619	1
Zfp622	0.312673	0.677	0.492	1
Pfdn5	0.311502	0.957	0.984	1
Wsb1	0.310781	0.495	0.333	1
Srpk2	0.310574	0.806	0.69	1
Ptbp3	0.309514	0.914	0.857	1
Mgat4b	0.308932	0.656	0.492	1
Golga4	0.308485	0.849	0.833	1
Pim3	0.3079	0.452	0.206	1
Mapk8ip3	0.307529	0.602	0.452	1
Gdap1l1	0.307489	0.538	0.421	1
Ralgds	0.305611	0.688	0.516	1
Snrnp48	0.305089	0.72	0.556	1
Sprr1a	0.303507	0.215	0.135	1
Snx18	0.303046	0.527	0.373	1
Nop58	0.299954	0.677	0.619	1
Lrp6	0.297852	0.624	0.46	1
Sf3b3	0.29607	0.742	0.643	1
Bach1	0.293425	0.441	0.238	1
Lrrc58	0.292948	0.785	0.69	1
March5	0.290406	0.849	0.865	1
A330076H08Rik	0.290224	0.226	0.103	1
Dnaja4	0.290159	0.452	0.381	1
Zfp407	0.290129	0.355	0.198	1
Tmem140	0.28931	0.624	0.444	1
Samd8	0.284938	0.495	0.31	1
Nufip2	0.282845	0.774	0.643	1
Aldh5a1	0.282271	0.366	0.143	1
Cct5	0.281412	0.914	0.889	1
Pkn2	0.281178	0.806	0.73	1
Lcorl	0.280374	0.581	0.444	1
Litaf	0.280117	0.602	0.524	1
S100a10	0.280033	0.634	0.563	1
Tab2	0.279859	0.667	0.595	1
Ncl	0.279486	0.946	0.944	1
Cpeb4	0.279329	0.688	0.579	1
Rbm39	0.279326	1	0.976	1
Eif4b	0.279009	0.871	0.786	1
Atp6v0c	0.278542	0.613	0.421	1
Cdc73	0.278336	0.71	0.524	1
Larp4	0.278013	0.742	0.714	1
Tet2	0.277654	0.462	0.302	1
Stx3	0.277353	0.688	0.579	1
Trp53inp1	0.277231	0.452	0.341	1
Ugcg	0.276605	0.527	0.325	1
Cnbp	0.27417	0.946	0.929	1
Bhlhe41	0.273886	0.441	0.357	1
Phf3	0.273381	0.817	0.833	1
Klf10	0.273174	0.484	0.286	1
Mapk6	0.270384	0.667	0.524	1
Atp6v1b2	0.269371	0.871	0.857	1
Mctp2	0.269005	0.516	0.413	1
mt-Nd5	0.267298	0.989	0.976	1
B3gnt2	0.266993	0.333	0.167	1
Ubc	0.263871	0.978	0.984	1
Igf2bp2	0.263649	0.581	0.365	1
Camk2d	0.262619	0.688	0.69	1
Crebzf	0.261052	0.645	0.484	1
Srfbp1	0.260836	0.355	0.19	1
Sh3glb1	0.259877	0.925	0.937	1
Chka	0.259245	0.774	0.77	1
Nr1d2	0.258702	0.398	0.198	1
Rad23b	0.258554	0.742	0.675	1
Mdm2	0.258321	0.634	0.532	1
Prps1	0.258274	0.634	0.405	1
Nrip1	0.258095	0.624	0.571	1
Cst3	0.257493	1	1	1
Zfp451	0.257335	0.581	0.476	1
Apex1	0.256617	0.548	0.389	1
Dnaja1	0.256178	0.935	0.929	1
Mybbp1a	0.255608	0.634	0.46	1
Kmt2a	0.255427	0.849	0.802	1
Sez6l	0.255269	0.29	0.159	1
Bex4	0.254864	0.871	0.722	1
Ccnl2	0.253831	0.785	0.722	1
Atp13a3	0.253748	0.57	0.429	1
Vps50	0.253249	0.516	0.286	1
Eif5b	0.252314	0.882	0.865	1
Dennd4a	0.251367	0.462	0.23	1
Gm2000	0.250906	0.538	0.333	1
Trmt1	0.250798	0.484	0.294	1
Ctnnb1	0.250505	0.903	0.944	1
Nktr	0.250164	0.946	0.96	1
Dynlt1f	-0.250041	0.237	0.444	1
Fbp1	-0.250203	0.151	0.278	1
Trim56	-0.250258	0.484	0.619	1
Mrpl55	-0.250406	0.43	0.643	1
Vps13a	-0.250539	0.409	0.571	1
Exoc3	-0.250719	0.473	0.611	1
Polr2c	-0.250813	0.634	0.802	1
Bet1	-0.251015	0.441	0.595	1
Unc13a	-0.25107	0.495	0.667	1
Dst	-0.251117	0.925	0.944	1
Rad17	-0.251284	0.258	0.476	1
Cotl1	-0.251522	0.409	0.595	1
Adam10	-0.251539	0.301	0.54	1
Mcrip1	-0.25158	0.667	0.778	1
Unc45a	-0.251679	0.269	0.444	1
H2-Q2	-0.251738	0.538	0.754	1
Gpc4	-0.251794	0.645	0.738	1
Myl12b	-0.251801	0.796	0.929	1
Taok2	-0.251911	0.269	0.5	1
mt-Nd6	-0.252141	0.258	0.508	1
Opa3	-0.252148	0.226	0.452	1
Taz	-0.252739	0.29	0.524	1
Amotl1	-0.252748	0.323	0.556	1
Eif4e	-0.252945	0.645	0.794	1
Enpp2	-0.25321	0.312	0.437	1
Tnrc6c	-0.253369	0.495	0.746	1
Ptpa	-0.253553	0.473	0.611	1
Elovl1	-0.253613	0.194	0.397	1
Med7	-0.253756	0.355	0.532	1
Chd9	-0.253784	0.462	0.659	1
BC029722	-0.253931	0.247	0.476	1
Fbxw17	-0.253964	0.237	0.452	1
Ppm1b	-0.25418	0.43	0.556	1
Fam213a	-0.254206	0.247	0.381	1
Srsf6	-0.254393	0.634	0.81	1
Erap1	-0.254659	0.645	0.778	1
Ube3a	-0.254686	0.699	0.794	1
Cdc42se1	-0.254701	0.247	0.405	1
Nectin2	-0.254743	0.226	0.46	1
Ifi35	-0.255056	0.409	0.627	1
Baz2b	-0.255546	0.613	0.77	1
Syn2	-0.255697	0.215	0.389	1
Acadl	-0.255906	0.559	0.675	1
Cd82	-0.25611	0.817	0.873	1
Slc6a6	-0.256256	0.688	0.81	1
Slc44a3	-0.256397	0.183	0.413	1
Dpp8	-0.256729	0.312	0.54	1
Coprs	-0.256785	0.258	0.484	1
F830016B08Rik	-0.257802	0.075	0.206	1
Tmem126a	-0.258091	0.699	0.857	1
Ccdc92	-0.25849	0.28	0.508	1
Slc48a1	-0.258575	0.387	0.524	1
Tor1b	-0.258621	0.462	0.714	1
Cdc26	-0.258681	0.591	0.73	1
Cdk16	-0.258694	0.355	0.556	1
Nudt5	-0.258763	0.43	0.659	1
Bckdk	-0.258932	0.247	0.508	1
Myef2	-0.259174	0.548	0.675	1
Mrpl54	-0.259521	0.71	0.81	1
Atp5md	-0.25953	0.581	0.413	1
Dapk3	-0.259583	0.301	0.492	1
Tmem238	-0.259587	0.484	0.73	1
Vbp1	-0.259646	0.419	0.659	1
Pdzd11	-0.259716	0.226	0.46	1
Ndufb11	-0.259857	0.914	0.976	1
Hmg20b	-0.260032	0.301	0.516	1
Rsl1d1	-0.260252	0.559	0.746	1
Rab13	-0.260396	0.204	0.437	1
Prpf38a	-0.260738	0.29	0.548	1
Ddx58	-0.260847	0.28	0.452	1
Exosc5	-0.261046	0.194	0.397	1
Slc4a2	-0.261152	0.237	0.492	1
Anxa4	-0.261261	0.667	0.778	1
Zfp646	-0.261345	0.151	0.389	1
Rnf5	-0.261354	0.376	0.571	1
Psmg3	-0.261357	0.323	0.532	1
Tpp1	-0.261384	0.419	0.643	1
Prpf8	-0.261483	0.548	0.675	1
Glod4	-0.262241	0.301	0.524	1
Sdf4	-0.262747	0.935	0.96	1
2810474O19Rik	-0.263068	0.204	0.365	1
Mdh2	-0.263164	0.839	0.944	1
Uso1	-0.263428	0.731	0.794	1
Rnaset2a	-0.263621	0.237	0.413	1
Pfdn1	-0.263845	0.806	0.881	1
Commd1	-0.263847	0.624	0.802	1
Mtfr1l	-0.263919	0.473	0.683	1
Pafah1b1	-0.264138	0.86	0.944	1
Pbrm1	-0.264269	0.645	0.81	1
Dock7	-0.264488	0.301	0.571	1
2610507B11Rik	-0.265239	0.355	0.603	1
Itsn2	-0.265255	0.387	0.532	1
Slc25a1	-0.265333	0.495	0.651	1
R3hdm4	-0.265719	0.355	0.548	1
Hk1	-0.265757	0.247	0.437	1
Bag6	-0.26591	0.505	0.706	1
Zfp568	-0.266453	0.215	0.373	1
Hspa13	-0.266485	0.43	0.659	1
Nol12	-0.266756	0.559	0.667	1
Rbm5	-0.266946	0.581	0.762	1
Llgl2	-0.267091	0.237	0.437	1
Tpgs1	-0.267145	0.269	0.54	1
Pgm3	-0.267438	0.312	0.516	1
Mycbp2	-0.267676	0.817	0.873	1
Tnrc6b	-0.267744	0.516	0.762	1
Mlx	-0.267819	0.323	0.508	1
Nisch	-0.267942	0.914	0.952	1
Sec62	-0.268164	0.882	0.952	1
Sem1	-0.268215	0.946	0.984	1
Ddb1	-0.268398	0.688	0.825	1
Washc3	-0.268533	0.419	0.603	1
Csnk1g2	-0.268669	0.495	0.603	1
Aga	-0.268732	0.645	0.794	1
Sar1b	-0.268943	0.72	0.873	1
Drap1	-0.269054	0.828	0.937	1
Plekha2	-0.26906	0.151	0.341	1
Syce2	-0.269384	0.151	0.365	1
Lrp11	-0.269387	0.72	0.794	1
Ang	-0.269595	0.882	0.905	1
Yae1d1	-0.270655	0.312	0.516	1
Mrps17	-0.271047	0.505	0.698	1
Snx17	-0.271121	0.484	0.635	1
Ndufb1-ps	-0.271177	0.602	0.397	1
Smap1	-0.271208	0.495	0.706	1
Polr2g	-0.271281	0.731	0.841	1
Scn3a	-0.271384	0.28	0.492	1
Ltbr	-0.272051	0.312	0.532	1
Rpl7l1	-0.272243	0.441	0.69	1
Zfand2b	-0.272403	0.247	0.5	1
Snx15	-0.272452	0.237	0.484	1
Dazap2	-0.272629	0.441	0.627	1
Rex1bd	-0.272677	0.624	0.786	1
Tmem51	-0.273123	0.237	0.484	1
Fkbp9	-0.273413	0.462	0.659	1
H2afv	-0.27344	0.538	0.722	1
Ifit2	-0.273488	0.118	0.23	1
Tmem9	-0.273945	0.215	0.437	1
Cfdp1	-0.273964	0.72	0.865	1
Eef1a2	-0.274114	0.484	0.635	1
Yrdc	-0.27422	0.462	0.627	1
Clpp	-0.274322	0.462	0.683	1
Kidins220	-0.274533	0.527	0.667	1
Gys1	-0.274696	0.129	0.349	1
Tgtp1	-0.274712	0.387	0.619	1
Tubb6	-0.274978	0.108	0.341	1
Nhp2	-0.275045	0.376	0.571	1
Hspa2	-0.275195	0.301	0.524	1
Slc35b1	-0.275275	0.774	0.833	1
Ildr1	-0.275395	0.301	0.508	1
Eif4h	-0.275659	0.742	0.881	1
Sim1	-0.275718	0.172	0.381	1
Brk1	-0.275729	0.731	0.857	1
Ddt	-0.275968	0.548	0.73	1
Crem	-0.276433	0.624	0.778	1
Prpf40a	-0.276532	0.624	0.794	1
Atp6v0d1	-0.276723	0.645	0.817	1
Eml4	-0.276751	0.323	0.563	1
Tm9sf2	-0.276777	0.613	0.786	1
Abracl	-0.276845	0.484	0.675	1
Rab27a	-0.276972	0.376	0.556	1
Trim26	-0.277	0.387	0.595	1
Abcf1	-0.27703	0.613	0.794	1
Myo1c	-0.277262	0.247	0.437	1
Fam96a	-0.277263	0.129	0.349	1
Copg1	-0.277558	0.634	0.73	1
Smad1	-0.27767	0.527	0.675	1
Sdhc	-0.277998	0.581	0.706	1
Trp53i13	-0.277998	0.333	0.532	1
Zcchc17	-0.278066	0.333	0.548	1
Aig1	-0.278163	0.742	0.849	1
Rab25	-0.27842	0.581	0.738	1
Sgta	-0.278517	0.581	0.722	1
Arl6ip4	-0.278567	0.462	0.683	1
Gorasp2	-0.278609	0.656	0.81	1
Pdgfrl	-0.278662	0.194	0.405	1
Nfia	-0.278664	0.097	0.325	1
Mitd1	-0.27933	0.366	0.595	1
Yipf1	-0.279419	0.376	0.619	1
Ubr5	-0.280062	0.527	0.762	1
Mob4	-0.280641	0.538	0.77	1
Abhd16a	-0.280704	0.688	0.786	1
Cdipt	-0.280706	0.398	0.611	1
Sqle	-0.280973	0.387	0.603	1
Lsm5	-0.281398	0.419	0.635	1
Mettl26	-0.281482	0.624	0.77	1
Stxbp1	-0.281598	0.806	0.897	1
Ttr	-0.282081	0.989	1	1
Anapc11	-0.282165	0.452	0.659	1
Vat1l	-0.282187	0.226	0.389	1
Stx16	-0.282342	0.602	0.754	1
Slc7a14	-0.282445	0.484	0.706	1
Cbr1	-0.28259	0.237	0.46	1
Atp2a3	-0.282614	0.323	0.524	1
Htatip2	-0.28282	0.161	0.373	1
Sarnp	-0.282862	0.656	0.778	1
Gtf2i	-0.283181	0.441	0.659	1
Timm17a	-0.283262	0.624	0.738	1
1810058I24Rik	-0.283417	0.505	0.73	1
Ccdc47	-0.283481	0.538	0.73	1
Cers2	-0.28351	0.548	0.746	1
Creb1	-0.283574	0.333	0.484	1
Rnase4	-0.283685	0.839	0.905	1
Arid2	-0.283781	0.301	0.54	1
Gadd45gip1	-0.283961	0.581	0.802	1
Zc3h12a	-0.283963	0.161	0.365	1
Yif1b	-0.284247	0.333	0.484	1
Lrba	-0.284452	0.376	0.54	1
Gsr	-0.285107	0.505	0.627	1
Adrm1	-0.28511	0.344	0.579	1
Cdc40	-0.285313	0.398	0.611	1
Ltf	-0.285343	0.043	0.127	1
Creb3l2	-0.285466	0.387	0.635	1
Cd302	-0.285805	0.183	0.349	1
Trappc6a	-0.286349	0.355	0.563	1
Ube2n	-0.286381	0.624	0.754	1
Hs3st1	-0.286468	0.097	0.214	1
Phf5a	-0.286579	0.548	0.722	1
Mettl23	-0.28668	0.333	0.54	1
Brd2	-0.286682	0.796	0.881	1
Fam173a	-0.287079	0.505	0.698	1
2010111I01Rik	-0.287238	0.172	0.325	1
Olfm1	-0.287311	0.161	0.405	1
Cbx3	-0.287909	0.57	0.73	1
Sec23ip	-0.288065	0.323	0.563	1
Gabarapl2	-0.288098	0.935	0.976	1
Bola3	-0.288542	0.602	0.73	1
Comt	-0.288592	0.441	0.611	1
Vti1b	-0.288695	0.634	0.754	1
Pyy	-0.288729	0.914	0.921	1
Ctsl	-0.28902	0.978	0.992	1
Ppp1r12a	-0.289278	0.484	0.683	1
Ank3	-0.289378	0.387	0.627	1
Mapk3	-0.289714	0.602	0.841	1
Tmem59l	-0.28979	0.667	0.81	1
Nts	-0.289953	0.129	0.103	1
Mcee	-0.290368	0.301	0.516	1
Lrpap1	-0.290887	0.645	0.825	1
Dguok	-0.290954	0.366	0.587	1
Ccnd3	-0.291306	0.29	0.5	1
Tomm22	-0.291631	0.677	0.833	1
Chic1	-0.29184	0.495	0.651	1
Ftsj3	-0.292239	0.323	0.492	1
Ppm1l	-0.292467	0.333	0.548	1
Shc1	-0.292698	0.376	0.619	1
Ostf1	-0.292815	0.376	0.627	1
Avpr1b	-0.292843	0.129	0.365	1
Krtcap2	-0.292897	0.978	0.984	1
Gphn	-0.293019	0.269	0.508	1
Clu	-0.293502	0.688	0.611	1
Baz1b	-0.293566	0.667	0.794	1
Iscu	-0.293731	0.634	0.786	1
Ankrd13c	-0.294131	0.312	0.556	1
Ndufb5	-0.294641	0.839	0.944	1
Prkaca	-0.294896	0.301	0.54	1
Selenot	-0.295024	0.785	0.889	1
Arhgap5	-0.295089	0.613	0.754	1
Hmgn3	-0.295139	0.774	0.905	1
Med28	-0.295221	0.806	0.921	1
Tmem50a	-0.29621	0.72	0.881	1
Rapgef6	-0.296269	0.323	0.492	1
Tmem57	-0.296383	0.204	0.437	1
Cdk2ap1	-0.296634	0.344	0.587	1
Aida	-0.296879	0.398	0.627	1
Fam49b	-0.29689	0.387	0.635	1
Gbp6	-0.296998	0.849	0.865	1
Nfyb	-0.297131	0.452	0.675	1
Pin1	-0.297161	0.602	0.794	1
Ap2s1	-0.297235	0.753	0.849	1
Ndufab1	-0.297456	0.925	0.976	1
Xaf1	-0.297611	0.57	0.714	1
Tpm4	-0.297788	0.591	0.722	1
Actn1	-0.298124	0.366	0.595	1
Nt5c	-0.298617	0.419	0.635	1
Mcts1	-0.29878	0.452	0.611	1
Abcd3	-0.299111	0.366	0.579	1
Neu1	-0.299278	0.624	0.802	1
Mgst3	-0.299339	0.226	0.437	1
Uba1	-0.299632	0.656	0.786	1
Crtc3	-0.300118	0.28	0.563	1
Cx3cl1	-0.300364	0.14	0.341	1
Mrps15	-0.300503	0.301	0.54	1
Khdrbs3	-0.301114	0.419	0.667	1
Slc25a3	-0.30127	0.946	0.984	1
Pigx	-0.301288	0.323	0.516	1
Ppp1r10	-0.301289	0.398	0.627	1
Ptbp1	-0.301596	0.559	0.722	1
Rgs17	-0.301801	0.72	0.794	1
Alyref	-0.301972	0.57	0.73	1
Spcs1	-0.30232	0.935	0.929	1
Nudcd2	-0.302489	0.312	0.579	1
Sf3b2	-0.302541	0.785	0.944	1
Gtf2a2	-0.302575	0.667	0.873	1
Dcaf8	-0.302882	0.505	0.698	1
Crip1	-0.303267	0.237	0.452	1
Snrnp27	-0.30328	0.591	0.754	1
Taf6l	-0.303356	0.129	0.357	1
Atox1	-0.303847	0.742	0.905	1
Qsox1	-0.303955	0.452	0.619	1
Phb2	-0.304241	0.72	0.889	1
Naxe	-0.304459	0.516	0.706	1
Nsmce4a	-0.304767	0.57	0.77	1
Glg1	-0.30484	0.656	0.833	1
Cyba	-0.305132	0.097	0.262	1
Scaf11	-0.305438	0.785	0.905	1
Acot13	-0.305447	0.462	0.69	1
Col27a1	-0.305515	0.129	0.349	1
Wdr83os	-0.305918	0.763	0.841	1
Psmd13	-0.306433	0.677	0.81	1
Pdcd10	-0.306603	0.634	0.849	1
Manf	-0.306757	0.978	0.984	1
Hist1h1d	-0.30697	0.108	0.278	1
Rcn2	-0.307118	0.505	0.619	1
Ralbp1	-0.307379	0.624	0.802	1
Cdkn1b	-0.307422	0.398	0.587	1
Eprs	-0.307646	0.828	0.913	1
Pdcd4	-0.307818	0.409	0.587	1
Itfg1	-0.30812	0.538	0.77	1
Idh1	-0.309583	0.204	0.484	1
Ginm1	-0.310624	0.527	0.762	1
Marcks	-0.310872	0.882	0.905	1
Ankrd37	-0.311024	0.086	0.286	1
Fam46a	-0.311571	0.129	0.286	1
Hdac1	-0.31243	0.333	0.532	1
Klf4	-0.312443	0.258	0.476	1
Insm1	-0.312563	0.366	0.556	1
Tmco1	-0.312646	0.645	0.762	1
Hmgn2	-0.312888	0.452	0.651	1
Enpp5	-0.313203	0.57	0.746	1
Tkt	-0.313308	0.495	0.683	1
Cryba2	-0.313396	0.29	0.492	1
Sfrp5	-0.31362	0.204	0.452	1
Hsd17b12	-0.313626	0.516	0.659	1
Ss18l2	-0.313752	0.452	0.69	1
Ubap2l	-0.314219	0.796	0.881	1
Akr1a1	-0.314232	0.914	0.952	1
Calm3	-0.31434	0.828	0.944	1
Egln1	-0.314345	0.516	0.675	1
Fh1	-0.314349	0.366	0.603	1
Timm8b	-0.314881	0.624	0.778	1
Dcun1d5	-0.315579	0.484	0.675	1
Amn1	-0.315998	0.452	0.69	1
Ggh	-0.31622	0.387	0.69	1
Fam120a	-0.316439	0.516	0.722	1
Myo1b	-0.316739	0.591	0.81	1
Cuedc2	-0.316897	0.398	0.635	1
Cops9	-0.31717	0.763	0.833	1
Appl2	-0.317188	0.505	0.651	1
Cstb	-0.317457	0.839	0.937	1
Ift81	-0.317826	0.258	0.476	1
Sfxn1	-0.318591	0.613	0.802	1
Gbf1	-0.31872	0.516	0.73	1
Taf10	-0.318744	0.785	0.873	1
Fam32a	-0.318778	0.409	0.603	1
Rab11b	-0.318876	0.462	0.635	1
Cct3	-0.319062	0.753	0.881	1
Papss1	-0.31907	0.28	0.468	1
Rap1gap2	-0.319505	0.505	0.738	1
Tusc3	-0.319751	0.71	0.849	1
Atp9a	-0.319845	0.29	0.563	1
Ube2d2a	-0.319901	0.688	0.833	1
Ndufa12	-0.320535	0.882	0.921	1
Gch1	-0.320636	0.892	0.937	1
4931406C07Rik	-0.320932	0.183	0.421	1
Golgb1	-0.320966	0.796	0.889	1
Psmc5	-0.321124	0.785	0.897	1
Igf1r	-0.32128	0.495	0.643	1
Timm13	-0.321383	0.806	0.921	1
Fos	-0.321684	0.129	0.23	1
Eloc	-0.322379	0.828	0.905	1
Eny2	-0.323263	0.774	0.905	1
Tvp23b	-0.323389	0.495	0.651	1
Ndufa5	-0.324251	0.839	0.913	1
P4ha2	-0.324506	0.355	0.5	1
Ehf	-0.32461	0.505	0.714	1
Psmc4	-0.324767	0.634	0.762	1
Gpr108	-0.325129	0.366	0.579	1
Pitpna	-0.325407	0.398	0.619	1
Zbtb4	-0.326081	0.258	0.508	1
Gnai2	-0.326553	0.903	0.968	1
Rnf213	-0.327013	0.559	0.69	1
Parp12	-0.32709	0.495	0.667	1
Serpina3n	-0.327349	0.129	0.175	1
Churc1	-0.327388	0.72	0.849	1
Aprt	-0.327573	0.559	0.762	1
Rheb	-0.32758	0.742	0.913	1
Cebpzos	-0.328613	0.301	0.556	1
Mplkip	-0.328878	0.419	0.619	1
Rbck1	-0.329536	0.527	0.683	1
Dctn3	-0.330081	0.774	0.873	1
Anapc5	-0.330447	0.538	0.738	1
Ivns1abp	-0.330763	0.516	0.746	1
Ndufs6	-0.330925	0.796	0.905	1
Bag1	-0.331125	0.796	0.897	1
Itm2c	-0.331383	0.968	0.976	1
Kdm1a	-0.331899	0.613	0.77	1
Tpst2	-0.331988	0.258	0.492	1
Coq7	-0.332063	0.333	0.556	1
Pgp	-0.334143	0.57	0.794	1
Kin	-0.334196	0.548	0.722	1
Atp8b1	-0.334706	0.333	0.603	1
Txndc9	-0.334967	0.559	0.746	1
Psmc3	-0.334968	0.516	0.667	1
Plat	-0.335017	0.086	0.111	1
Rad23a	-0.335481	0.484	0.667	1
Usp34	-0.335501	0.753	0.857	1
Pcm1	-0.335754	0.667	0.81	1
Ten1	-0.33601	0.591	0.746	1
Sptbn1	-0.336363	0.71	0.833	1
Arfgef1	-0.337463	0.72	0.794	1
Tspan8	-0.338843	0.269	0.492	1
Ldlr	-0.339352	0.323	0.492	1
Psip1	-0.339865	0.688	0.865	1
Sec11a	-0.34039	0.774	0.889	1
Trafd1	-0.340724	0.613	0.794	1
Ndufb6	-0.340786	0.86	0.96	1
Slc38a10	-0.341773	0.645	0.81	1
Chmp2a	-0.342382	0.903	0.929	1
Nxf1	-0.344186	0.559	0.706	1
Znhit1	-0.344663	0.559	0.73	1
Trib1	-0.344701	0.355	0.619	1
Enpp4	-0.344895	0.441	0.683	1
Asb4	-0.345964	0.129	0.111	1
Txndc11	-0.346289	0.323	0.5	1
Cmas	-0.346385	0.441	0.643	1
Rab11fip2	-0.346515	0.376	0.548	1
Kras	-0.34725	0.667	0.841	1
Ell2	-0.348489	0.398	0.579	1
Bnip3	-0.349082	0.763	0.841	1
Ank	-0.350578	0.516	0.683	1
Pgm1	-0.350883	0.301	0.532	1
Cox20	-0.351892	0.43	0.643	1
Mgst1	-0.352325	0.065	0.183	1
Uqcrfs1	-0.352589	0.785	0.889	1
Selenos	-0.353014	0.71	0.817	1
Mettl1	-0.354608	0.452	0.611	1
Timm10b	-0.354844	0.645	0.802	1
Twf1	-0.355173	0.441	0.635	1
Camk2b	-0.35715	0.505	0.706	1
Ocrl	-0.357182	0.484	0.746	1
Atp5k	-0.357309	0.774	0.865	1
Atp5o	-0.357981	0.387	0.373	1
Tceal8	-0.358063	0.634	0.746	1
Hdlbp	-0.358493	0.871	0.905	1
C3	-0.358534	0.043	0.183	1
Atp5c1	-0.35884	0.935	0.984	1
Copz1	-0.359205	0.516	0.698	1
Zmat2	-0.361314	0.613	0.794	1
Foxp1	-0.361972	0.624	0.794	1
Dync2li1	-0.362495	0.323	0.563	1
Dnajc12	-0.363602	0.634	0.77	1
Mrpl58	-0.363866	0.376	0.611	1
Erp44	-0.364322	0.763	0.905	1
Vkorc1	-0.365079	0.484	0.69	1
Slc25a39	-0.365938	0.731	0.825	1
Inhba	-0.367237	0.097	0.206	1
Hnrnpab	-0.367854	0.817	0.881	1
Srsf7	-0.368147	0.753	0.905	1
Psmb6	-0.368411	0.796	0.937	1
Rbbp6	-0.368441	0.634	0.833	1
Chchd1	-0.36882	0.828	0.841	1
U2af1	-0.368981	0.753	0.889	1
Pax6	-0.36926	0.774	0.897	1
Ccnd2	-0.369395	0.903	0.952	1
Nudcd3	-0.369975	0.581	0.778	1
Birc6	-0.370607	0.667	0.841	1
Nefm	-0.37127	0.226	0.444	1
Slc7a8	-0.372092	0.312	0.524	1
Gbp3	-0.372304	0.806	0.976	1
H2afy	-0.373164	0.935	0.968	1
Scg2	-0.374	1	0.992	1
Gbp4	-0.375159	0.839	0.913	1
Daam1	-0.376671	0.516	0.706	1
Tomm7	-0.377009	0.903	0.968	1
Phyh	-0.378007	0.613	0.754	1
Irx1	-0.38112	0.516	0.675	1
Fkbp2	-0.381434	0.892	0.944	1
Ndrg1	-0.381572	0.559	0.69	1
Sec11c	-0.382213	0.806	0.96	1
Arpc3	-0.382899	0.903	0.96	1
Grcc10	-0.384182	0.548	0.603	1
Scand1	-0.38705	0.903	0.952	1
Btg2	-0.390489	0.72	0.865	1
H2-Ab1	-0.392303	0.065	0.262	1
Kif21a	-0.394327	0.763	0.897	1
Gadd45g	-0.395006	0.763	0.889	1
Inpp5f	-0.397537	0.634	0.77	1
Gnaz	-0.398746	0.301	0.492	1
Arpc1b	-0.400827	0.581	0.841	1
Bcl3	-0.401551	0.462	0.659	1
Foxa2	-0.403331	0.409	0.659	1
Ypel3	-0.404354	0.387	0.579	1
Ubr4	-0.405792	0.634	0.802	1
Pxdc1	-0.408691	0.161	0.389	1
Ugt2b34	-0.409463	0.591	0.698	1
Wars	-0.409714	0.43	0.643	1
Ssbp4	-0.414607	0.548	0.738	1
Sox4	-0.415103	0.247	0.397	1
Gm12216	-0.422707	0.591	0.706	1
C1ra	-0.424004	0.366	0.619	1
Pfkl	-0.427405	0.71	0.754	1
Fgl1	-0.428205	0.344	0.444	1
Neurod1	-0.430888	0.71	0.778	1
Slc50a1	-0.432455	0.634	0.825	1
Dynll1	-0.433712	0.806	0.905	1
Gmds	-0.436582	0.559	0.69	1
Zcchc11	-0.436705	0.258	0.444	1
Zcchc6	-0.436921	0.301	0.484	1
Rgs2	-0.436967	0.269	0.381	1
Gc	-0.437092	0.892	0.944	1
Smim22	-0.43913	0.677	0.825	1
Pappa2	-0.446617	0.667	0.825	1
Nr4a2	-0.45596	0.118	0.254	1
Tmsb10	-0.458478	0.871	0.952	1
Pla2g16	-0.461532	0.29	0.54	1
Apobec3	-0.46711	0.656	0.833	1
Bnip3l	-0.472891	0.699	0.849	1
Egr1	-0.472923	0.258	0.508	1
Pde10a	-0.479155	0.333	0.563	1
Cdkn1a	-0.514933	0.634	0.635	1
Mat1a	-0.532519	0.419	0.603	1
AW112010	-0.555063	0.29	0.492	1
Lpl	-0.574924	0.849	0.889	1
Cebpd	-0.589233	0.871	0.865	1
Tpi1	-0.601289	0.925	0.952	1
Actg1	-0.618141	0.989	0.984	1
Ero1l	-0.625327	0.516	0.794	1
Nos2	-0.642077	0.323	0.397	1
Serpina3f	-0.658395	0.118	0.294	1
Odc1	-0.676068	0.774	0.889	1
Iapp	-0.683669	0.989	1	1
Crybb3	-0.698766	0.118	0.159	1
Tnfaip2	-0.714432	0.215	0.341	1
Lrg1	-0.746177	0.129	0.27	1
Cd74	-0.765172	0.247	0.405	1
Tmem27	-0.786672	0.366	0.579	1
Gbp2	-0.798973	0.753	0.96	1
C2cd4b	-0.885951	0.591	0.746	1
Cxcl1	-1.06877	0.204	0.31	1
Hamp	-1.09442	0.613	0.587	1
Id3	-1.09726	0.484	0.595	1
Ccl2	-1.15811	0.301	0.452	1
Serpine1	-1.21195	0.194	0.389	1
Ifitm3	-1.29361	0.333	0.571	1
Csf3	-1.4943	0.097	0.254	1
Saa3	-2.09636	0.022	0.159	1
