# Supplementary material for: Cytokine and Nitric Oxide-Dependent Gene Regulation in Islet Endocrine and Nonendocrine Cells
Source: Function (Oxf). 2021 Dec 1;3(1):zqab063. doi: 10.1093/function/zqab063 (PMC8674205; doi:10.1093/function/zqab063)
Supplement: zqab063_Supplemental_Files [file zqab063_supplemental_files.zip › Table S6.xlsx]

## Sheet: Delta_markers_S2_vs_Control
Gene	Avg log2(Fold change)	Fraction cells in S2 expressing gene	Fraction cells in Untreated Sample expressing gene	Adjusted p-value
Gbp2	3.15751	0.92	0.02	4.12194e-42
Gbp6	2.12767	0.88	0.01	3.55431e-41
Gbp3	2.22748	0.92	0.03	1.51302e-40
Gbp4	2.31328	0.86	0.015	4.16839e-39
Iigp1	2.27901	0.74	0	1.16657e-34
Tap1	1.59384	0.88	0.075	5.42732e-32
Cd274	2.05104	0.92	0.105	1.12345e-31
Icam1	1.67892	0.74	0.015	1.73256e-31
Igtp	1.84113	0.84	0.075	1.41096e-29
Gbp9	1.44355	0.72	0.02	2.78167e-29
Nos2	1.30977	0.6	0	1.08562e-26
Nlrc5	0.52618	0.58	0	1.3777e-25
Stat1	1.76187	0.92	0.22	6.93944e-25
Gbp10	0.693225	0.56	0	1.71457e-24
Ifit2	1.54294	0.68	0.03	2.39481e-24
Zbp1	1.18008	0.66	0.03	8.21438e-24
Gbp5	0.826944	0.54	0	2.093e-23
Cd40	0.917038	0.56	0.005	2.14946e-23
Irgm1	1.90495	0.94	0.275	9.11578e-23
Gbp8	1.62202	0.8	0.115	6.16208e-22
Isg15	1.82121	0.68	0.06	6.71525e-21
Tgtp1	0.732189	0.48	0	3.39758e-20
Oasl2	0.843402	0.66	0.055	8.48616e-20
Irgm2	0.85321	0.62	0.045	1.44788e-19
Cfb	1.32825	0.64	0.055	5.58595e-19
Socs1	1.11784	0.6	0.04	5.95967e-19
Ifit1	1.53269	0.8	0.145	9.73973e-19
Stat2	1.01411	0.84	0.195	2.65036e-18
C1ra	1.07508	0.64	0.06	2.74834e-18
B2m	2.76369	0.96	0.805	5.6439e-18
Gbp7	1.63657	0.84	0.21	6.11002e-18
Tmem140	0.875677	0.7	0.095	6.90208e-18
Psmb9	1.64601	0.9	0.34	7.33167e-18
Mlkl	0.857301	0.64	0.06	9.15416e-18
Tap2	1.28369	0.92	0.33	9.31128e-18
Cxcl10	1.48621	0.42	0	4.67078e-17
Parp14	1.4982	0.82	0.22	5.08087e-17
Zc3h12a	0.529531	0.44	0.005	6.1823e-17
Ifi47	0.952546	0.44	0.005	6.44701e-17
Neurl3	1.162	0.44	0.005	7.01054e-17
Serpina3n	0.858044	0.46	0.01	1.25028e-16
Irf1	1.69507	0.96	0.4	3.99826e-16
Defb1	1.81819	0.82	0.22	6.73482e-16
Ifit3	1.50358	0.62	0.07	2.05357e-15
Peg3	-1.59382	0.88	1	3.04669e-15
Arg1	-2.29791	0.4	0.935	3.39946e-15
Arrdc4	1.73019	0.68	0.13	6.0395e-15
9930111J21Rik2	0.534208	0.4	0.005	7.14775e-15
Isl1	-1.62899	0.64	0.965	8.96884e-15
Maged1	-1.23383	0.9	0.99	1.23209e-14
Xaf1	1.00906	0.68	0.115	1.26216e-14
Psmb8	2.25799	0.92	0.66	3.89899e-14
Olfr56	0.430455	0.36	0	5.47275e-14
Znrf1	0.846074	0.82	0.26	7.0743e-14
H2-Q7	1.66651	0.78	0.215	8.67579e-14
Clic4	1.42786	0.86	0.38	1.91053e-13
mt-Cytb	-1.20027	1	1	2.07152e-13
mt-Nd1	-1.23955	0.96	0.99	2.86454e-13
Birc3	0.687909	0.58	0.08	5.41436e-13
C1s1	0.259415	0.34	0	5.57527e-13
Litaf	0.871172	0.7	0.16	6.53433e-13
Abcc8	-1.24954	0.84	0.98	7.92111e-13
Pabpc1	1.32878	0.96	0.875	9.33937e-13
mt-Nd2	-1.09992	1	0.995	3.03692e-12
Ddit3	1.59471	0.88	0.38	4.04878e-12
Ctsb	1.29609	0.94	0.875	4.88376e-12
Serpina3f	0.644486	0.32	0	5.58611e-12
Gm4951	0.476516	0.32	0	5.58611e-12
Ifitm3	1.36564	0.38	0.015	9.09438e-12
mt-Nd3	-1.32002	0.76	0.995	9.39619e-12
H2-Q6	0.982904	0.54	0.07	1.08364e-11
Irf7	0.87916	0.7	0.14	1.36763e-11
H3f3a	-1.08378	0.92	0.99	1.48322e-11
Tubb2b	0.841562	0.6	0.1	1.85907e-11
H2-Q4	0.930075	0.72	0.18	4.80185e-11
Herc6	0.800719	0.76	0.21	5.49916e-11
Stom	0.569999	0.4	0.025	5.69774e-11
Rnf213	0.800932	0.78	0.21	5.87524e-11
Rps20	0.74813	1	1	6.40608e-11
Bst2	1.59225	0.84	0.35	7.09651e-11
Ltf	1.05412	0.32	0.005	7.40665e-11
Isg20	1.5474	0.9	0.675	7.84766e-11
Pnmal2	-1.21615	0.52	0.885	7.90707e-11
Lgals9	0.501489	0.36	0.015	8.26015e-11
Tgtp2	0.351023	0.32	0.005	1.10734e-10
Snx10	1.21441	0.9	0.575	1.39216e-10
Cd74	1.37478	0.48	0.055	1.45069e-10
Anxa2	0.475643	0.42	0.03	1.47601e-10
Ube2l6	0.928347	0.76	0.23	1.5072e-10
Ccl2	0.931623	0.34	0.01	1.75479e-10
Rpl24	0.766945	1	0.99	2.41558e-10
Kcnk16	-1.34042	0.26	0.81	4.26876e-10
Serping1	1.47736	0.94	0.69	4.32811e-10
Pyy	-1.85484	0.96	1	4.88746e-10
Rsad2	0.687097	0.52	0.075	6.11615e-10
Trim12a	0.803026	0.54	0.085	7.88509e-10
Mrln	-1.2246	0.28	0.78	9.09222e-10
Nampt	0.990428	0.84	0.375	9.39083e-10
Ifi44	0.361758	0.32	0.01	9.9732e-10
Meis2	-1.13514	0.72	0.955	1.00883e-09
Apol9a	0.405833	0.32	0.01	1.45229e-09
H2-D1	1.56249	0.98	0.98	1.51966e-09
Csf1	0.575552	0.48	0.065	1.68596e-09
Il18bp	1.2509	0.84	0.47	1.76083e-09
Trafd1	0.834183	0.86	0.385	2.31136e-09
Ddx5	-0.858694	0.96	0.995	3.5838e-09
Sod2	1.43985	0.96	0.77	3.85878e-09
Vmp1	1.18022	0.9	0.545	5.70103e-09
Slc2a5	-1.04881	0.46	0.855	5.77901e-09
Dhx58	0.505001	0.48	0.07	5.87151e-09
H2-T23	1.94705	0.88	0.74	6.85752e-09
Rmdn3	0.817841	0.76	0.275	8.50821e-09
Akr1b8	0.343965	0.32	0.015	9.14399e-09
Slc20a1	0.579257	0.58	0.125	1.05884e-08
Psme2	1.26063	0.9	0.805	1.22098e-08
Nmi	0.633457	0.76	0.24	1.28234e-08
Gsap	0.610826	0.58	0.13	1.36669e-08
mt-Nd4l	-1.05114	0.5	0.88	1.58332e-08
Cd302	0.254081	0.32	0.015	1.75346e-08
mt-Nd4	-0.935895	1	0.995	2.06308e-08
Ucp2	-0.970574	0.62	0.895	2.26275e-08
Psmb10	1.1417	0.88	0.655	2.64255e-08
Rps2	0.679224	0.98	0.995	2.95545e-08
Rtn4	0.977851	0.98	0.86	3.46258e-08
Fam183b	-1.07938	0.52	0.835	4.13802e-08
Nupr1	1.93334	0.74	0.245	4.58135e-08
Tgif1	0.569063	0.5	0.085	4.78624e-08
Acod1	0.341779	0.24	0	4.80471e-08
H2-T22	1.17823	0.8	0.395	5.04392e-08
Samd9l	1.02247	0.78	0.335	5.98406e-08
Atf3	0.675773	0.36	0.03	6.08515e-08
Rras	0.489864	0.52	0.095	6.08549e-08
Ripk2	0.387169	0.44	0.06	6.43309e-08
Idnk	0.854773	0.86	0.445	6.96818e-08
Gnas	-0.921446	0.98	1	8.17416e-08
Tifa	0.32206	0.32	0.02	1.03168e-07
Tnfrsf1a	0.794414	0.88	0.475	1.19983e-07
Cebpd	1.86758	0.74	0.365	1.77933e-07
Gadd45b	1.2555	0.56	0.145	1.82627e-07
Rpl3	0.56332	1	0.99	1.94603e-07
4930539E08Rik	1.42437	0.48	0.09	2.57047e-07
Rab7	0.891312	0.94	0.825	3.10308e-07
Rps18	0.653343	1	0.995	3.42409e-07
Misp	0.462703	0.58	0.13	3.56815e-07
Frzb	-0.903986	0.24	0.72	3.74108e-07
Camk2b	-0.873226	0.52	0.85	3.94468e-07
Sorbs2	-0.943094	0.4	0.775	4.22701e-07
Creb3	0.848065	0.82	0.435	4.23088e-07
Enho	-0.938016	0.56	0.84	4.25628e-07
Tmed3	-1.00723	0.76	0.915	4.40195e-07
H2-K1	1.31451	0.96	0.995	5.80887e-07
Etv1	-1.09676	0.5	0.85	5.86036e-07
Vwa5b2	-0.701085	0.08	0.63	5.89373e-07
Plin2	0.560325	0.62	0.17	6.80797e-07
Eif6	1.08977	0.86	0.68	7.13586e-07
Pax6	-0.975298	0.68	0.91	7.62425e-07
Hk2	0.475755	0.24	0.005	7.98419e-07
Cxcl1	0.708028	0.24	0.005	8.29977e-07
Zmynd8	-0.948186	0.42	0.83	9.30809e-07
Mpeg1	0.32753	0.24	0.005	9.68882e-07
Tbrg1	0.872439	0.96	0.865	1.01891e-06
Trim21	0.509432	0.48	0.09	1.10197e-06
Tapbpl	1.09702	0.78	0.48	1.13119e-06
Mpp6	0.99759	0.84	0.475	1.16603e-06
Tm4sf4	-1.01341	0.72	0.88	1.21813e-06
Tnfaip3	0.327628	0.28	0.015	1.27732e-06
Lcn2	2.91551	0.42	0.065	1.32899e-06
March5	0.893267	0.88	0.72	1.3752e-06
Hspa1a	1.90162	0.52	0.115	1.71766e-06
Rpl37	0.711627	0.98	0.985	1.78147e-06
Bsg	-0.816953	0.98	1	1.93114e-06
Ifi35	0.585338	0.78	0.325	2.01653e-06
Acly	-0.834279	0.9	0.995	2.21822e-06
F11r	0.650892	0.7	0.245	2.30405e-06
Hmox1	1.45723	0.62	0.185	2.53264e-06
Hist1h1c	-1.14236	0.42	0.785	2.5763e-06
Syt13	-0.865667	0.78	0.935	2.66926e-06
Cyb5r3	-0.801556	0.66	0.91	2.67836e-06
Ghitm	0.986122	0.9	0.67	2.813e-06
Fau	0.549079	1	1	3.43074e-06
Hpgds	0.80452	0.72	0.28	3.56644e-06
Ghr	-0.836644	0.52	0.805	3.59745e-06
Pcsk2	-0.640545	0.92	1	3.63453e-06
Kcnmb2	-0.913636	0.46	0.78	3.91001e-06
Rpl17	0.533012	0.98	1	4.05001e-06
Il4i1	0.653829	0.2	0	4.08091e-06
Plet1	1.40791	0.44	0.09	4.30248e-06
Fhod3	0.458632	0.54	0.13	4.82818e-06
Chmp4b	0.794337	0.9	0.705	4.86862e-06
Cldn7	0.935831	0.92	0.82	5.17019e-06
mt-Co3	-0.576851	1	1	5.32023e-06
Cirbp	-0.785185	0.54	0.84	5.58587e-06
Ccrl2	0.529829	0.4	0.065	5.70997e-06
Hpse	0.250619	0.28	0.02	5.9512e-06
Rpl36	0.692871	1	0.99	5.96469e-06
Shisa5	0.949791	0.84	0.555	6.66153e-06
Rpl28	0.619895	0.98	0.995	7.33292e-06
Gpx1	1.14288	0.9	0.8	8.10427e-06
Hspa1b	1.41899	0.42	0.075	9.78799e-06
Slc7a14	-0.799634	0.72	0.93	1.05159e-05
Rtp4	1.07057	0.74	0.34	1.18455e-05
Gm20559	0.434969	0.38	0.06	1.18745e-05
2410006H16Rik	1.05328	0.6	0.205	1.3896e-05
Rnf19b	0.776396	0.72	0.295	1.42364e-05
Cplx2	-0.871746	0.62	0.885	1.64137e-05
Pdx1	-0.872627	0.38	0.76	1.85105e-05
Klf5	0.6371	0.6	0.19	1.88187e-05
B3gnt2	0.389287	0.48	0.105	1.88236e-05
Psme1	1.15679	0.9	0.83	1.88296e-05
Asns	0.650772	0.9	0.53	1.96371e-05
Mageh1	-0.759061	0.66	0.875	2.02305e-05
Sh3glb1	0.754356	0.92	0.805	2.18391e-05
Rpl39	0.570772	1	0.985	2.41224e-05
Hsp90aa1	0.969442	1	0.995	2.42904e-05
Atraid	-0.813166	0.62	0.855	2.51517e-05
Mt2	2.07755	0.84	0.495	2.60009e-05
Rps15a	0.633724	1	1	2.71235e-05
Casp3	0.487825	0.64	0.21	2.73527e-05
Tapbp	1.00918	0.92	0.87	2.77183e-05
Parp9	0.61813	0.64	0.21	2.87884e-05
Tnfaip8	0.56862	0.42	0.085	2.89702e-05
Dio1	-0.91969	0.48	0.78	2.92791e-05
Kars	0.635628	0.82	0.44	3.09093e-05
Hamp	1.82346	0.28	0.025	3.18615e-05
Rplp2	0.565988	1	1	3.24282e-05
Rpl27a	0.456522	1	1	3.56906e-05
Gatsl2	-1.26313	0.1	0.585	3.65219e-05
Bambi	-0.863412	0.34	0.79	3.77718e-05
Rps27	0.639279	0.96	1	3.87393e-05
Rpl34	0.572037	1	0.995	4.32033e-05
Rnd3	0.514732	0.56	0.155	4.55971e-05
Rnf115	0.794201	0.82	0.52	5.13325e-05
Lgmn	0.836624	0.72	0.35	5.15977e-05
AW112010	0.640983	0.34	0.05	5.26544e-05
Pnp	1.17588	0.78	0.405	5.62173e-05
Snhg1	0.649352	0.56	0.18	6.16267e-05
Lrrc10b	-0.934919	0.32	0.7	6.39997e-05
A930037H05Rik	0.274012	0.2	0.005	6.5183e-05
Grina	0.713222	0.9	0.645	7.00717e-05
Pim1	0.493157	0.48	0.115	8.04173e-05
Unc93b1	0.553115	0.62	0.21	8.28621e-05
Psme2b	0.27813	0.3	0.035	8.54124e-05
Ifngr2	0.403067	0.54	0.145	8.84399e-05
Nedd4	-0.727602	0.86	0.955	9.45866e-05
Flot2	0.582828	0.7	0.32	9.87841e-05
Pbxip1	-0.892593	0.58	0.87	0.000108564
Pde10a	-0.98335	0.48	0.85	0.000108934
Fxyd6	-0.553692	0.56	0.86	0.000112485
Ddx58	0.565989	0.6	0.205	0.000118274
Gtpbp2	0.687082	0.78	0.49	0.000118852
Ube2d3	0.563729	1	0.935	0.000119638
Hadh	-0.785156	0.64	0.895	0.000119737
Entpd3	0.637986	0.84	0.51	0.000120077
Klf6	0.816026	0.7	0.28	0.000124643
Nfkbiz	0.518042	0.7	0.27	0.000133763
Fbxw17	0.330597	0.52	0.14	0.000143089
Igfbp7	-0.90492	0.74	0.945	0.000146857
Rab27a	-0.769579	0.4	0.725	0.000164429
Sntb2	0.551331	0.52	0.135	0.000167708
Apobec3	0.798014	0.64	0.275	0.000173014
Lyn	0.365664	0.28	0.03	0.000174901
Stbd1	0.32805	0.44	0.09	0.00018821
Cycs	0.538646	0.92	0.7	0.000202005
Nfkb2	0.294822	0.32	0.045	0.00020297
Eif4ebp1	0.894144	0.68	0.325	0.000208523
Stard10	-0.742719	0.64	0.895	0.000213844
mt-Atp6	-0.497447	1	1	0.000240587
Sbno2	0.807048	0.68	0.285	0.000241776
Cd68	0.416615	0.42	0.09	0.000254679
Sdcbp	0.648177	0.94	0.695	0.000264429
Rps23	0.464968	1	1	0.000270424
Selenow	0.945993	0.94	0.825	0.000299484
Rpl35a	0.475291	1	1	0.000299943
Bmp3	-0.657186	0.08	0.535	0.000314705
Irf9	0.436443	0.66	0.25	0.000316704
Ccnd2	-0.803152	0.88	0.95	0.000318546
Cblc	0.55613	0.66	0.29	0.000321718
Usp18	0.567026	0.52	0.155	0.000336886
Arl6ip1	0.827708	0.96	0.715	0.000377217
Ehd1	0.595352	0.56	0.2	0.000385265
Sppl2a	0.88589	0.88	0.585	0.000387901
Gla	0.358025	0.58	0.17	0.000404089
Hsp90ab1	0.676	1	1	0.000446853
Epb41l4aos	0.284394	0.46	0.11	0.000510453
Dbpht2	-0.845193	0.38	0.72	0.000584724
Ripk1	0.42615	0.66	0.26	0.000589856
Snhg6	0.610745	0.7	0.34	0.00061053
Lrg1	0.280663	0.18	0.005	0.000655017
Zfas1	0.741267	0.54	0.185	0.000663632
Plaat3	0.746472	0.48	0.16	0.000667957
Ly6e	1.22913	0.92	0.84	0.000672609
Itpr1	-0.823209	0.42	0.8	0.000687504
Scg2	-0.550865	0.98	0.995	0.000719437
Tmbim4	0.605947	0.98	0.865	0.000721283
Wdr6	-0.7286	0.38	0.75	0.000753208
Hap1	-0.934818	0.78	0.92	0.000765184
Pomp	0.703767	0.96	0.875	0.000774878
1110038B12Rik	0.383798	0.38	0.08	0.000806986
Rplp1	0.572088	1	0.995	0.000831484
Aga	-0.716954	0.7	0.865	0.000913144
Atp6v1b2	0.710874	0.94	0.785	0.000973557
Serpina10	0.928742	0.86	0.695	0.000989169
Tmem27	-2.20825	0.36	0.645	0.00106729
Muc1	0.393941	0.34	0.06	0.00106884
Chd4	-0.680146	0.66	0.89	0.00119768
Rps27a	0.4216	1	1	0.00120942
Sfn	0.269164	0.3	0.045	0.00135732
Rpl32	0.506466	1	1	0.00138607
Actg1	0.843305	0.98	0.98	0.00147424
Mest	-0.877036	0.3	0.7	0.00165997
Ube2f	0.492968	0.78	0.375	0.00166757
Rala	0.754665	0.82	0.665	0.00172548
Sat1	0.954736	0.86	0.535	0.00176352
Ly96	0.364725	0.62	0.22	0.00181625
Dtx3l	0.50873	0.52	0.18	0.00189448
Spcs3	-0.707041	0.54	0.785	0.00189846
Ppa1	0.685229	0.82	0.64	0.00199195
Eif3c	0.573234	0.96	0.845	0.00200827
Leprotl1	0.647416	0.88	0.67	0.00201014
Grn	0.824324	0.76	0.465	0.00204498
Grb2	0.706835	0.88	0.655	0.00208868
Neurog3	-0.755179	0.06	0.495	0.00222072
Rcan3	-0.635463	0.46	0.775	0.00240408
Unc80	-0.715997	0.54	0.83	0.00241761
Fnip2	0.63579	0.64	0.28	0.00245185
Itpk1	0.39026	0.42	0.11	0.00270455
Chp1	0.615553	0.84	0.515	0.00274745
Actb	0.83061	0.98	1	0.00281803
mt-Co2	-0.476314	1	1	0.00314163
Sox4	-0.726365	0.2	0.62	0.00325743
Usp29	-0.612105	0.32	0.71	0.00327614
Rpl27	1.04255	0.96	0.885	0.00332797
Arsb	-0.599326	0.26	0.665	0.00338559
Ptov1	-0.660475	0.68	0.84	0.00339213
Mvp	0.645133	0.72	0.47	0.00348151
Ifi27	0.987437	0.72	0.44	0.00363728
Abcd3	-0.639758	0.58	0.805	0.00370273
Ccl5	1.7894	0.2	0.015	0.00377285
Nfkbia	1.21999	0.72	0.465	0.00377748
Ivns1abp	-0.729376	0.62	0.845	0.00379789
Atp1b1	-0.551613	0.86	0.965	0.0039608
Scgn	-0.654536	0.5	0.775	0.00408156
Tmem132b	-0.653673	0.14	0.545	0.00433388
Krt18	1.03563	0.9	0.865	0.00434156
Carhsp1	0.410899	0.6	0.24	0.00435906
Pnmal1	-0.601764	0.32	0.69	0.00448691
Rps28	0.760995	1	0.99	0.00455527
Tubb5	0.945259	0.9	0.755	0.00457317
Tnfaip2	0.405619	0.16	0.005	0.00463324
Chic1	-0.654034	0.64	0.855	0.00469236
Maff	0.360669	0.58	0.2	0.00486091
Steap4	0.261354	0.2	0.015	0.0049876
Rpl29	0.472634	1	0.985	0.00500994
Znfx1	0.693099	0.72	0.4	0.00506192
Picalm	0.693516	0.82	0.555	0.00507331
Ptgs2	0.29597	0.18	0.01	0.00539993
Cyba	0.999882	0.34	0.08	0.00551429
Rpl23	0.347033	1	1	0.00577556
Cldn4	1.11856	0.7	0.39	0.00581107
Psma7	0.598912	0.92	0.925	0.00587726
Mgat4b	0.459948	0.56	0.23	0.00615977
Aplp1	-0.644031	0.9	0.925	0.00619159
Fbxw11	0.519852	0.82	0.42	0.00672846
Gmpr	-0.64564	0.32	0.655	0.00684529
Macf1	-0.718423	0.56	0.8	0.0070424
Btg2	-0.968789	0.74	0.895	0.00709918
Dyrk3	0.460058	0.44	0.125	0.00747438
Mt1	1.83608	1	0.91	0.00793917
Ccnd1	-0.711515	0.62	0.79	0.00819709
Wars	0.530417	0.72	0.415	0.00893022
Atpif1	-0.421698	0.92	0.955	0.00900308
Ttc3	-0.586953	0.78	0.925	0.00980606
Vcl	0.375774	0.54	0.2	0.00994113
Ifit3b	0.456956	0.26	0.04	0.00998725
Smarca2	-0.672987	0.6	0.835	0.0101104
Gadd45g	1.1157	0.8	0.52	0.010127
C1qtnf4	-0.637143	0.6	0.84	0.0103034
Tlr2	0.355586	0.52	0.175	0.0105819
Gclm	0.884294	0.94	0.865	0.010672
Mlxipl	-0.665394	0.26	0.61	0.0109122
Egr1	-0.885803	0.6	0.905	0.0109325
Nenf	-0.620982	0.88	0.945	0.0109412
Dut	-0.629919	0.46	0.74	0.0113634
Spidr	0.420687	0.42	0.13	0.011648
Parp10	0.376305	0.52	0.175	0.0121475
Arpp19	0.535144	0.9	0.79	0.0123698
Rpn2	-0.628494	0.76	0.91	0.0124022
Rpl31	0.602302	0.98	0.945	0.0138938
Cacna2d1	-0.703385	0.54	0.765	0.0143988
Susd6	0.51182	0.68	0.32	0.0144342
Ogfr	0.495468	0.72	0.375	0.0144835
Mrpl30	0.553572	0.88	0.71	0.0147423
Clic1	0.753117	0.92	0.86	0.014748
Dbp	-0.82801	0.26	0.605	0.015573
Slitrk6	-0.62816	0.24	0.58	0.0160701
Eci2	-0.715195	0.56	0.765	0.0161782
Cxxc4	-0.682208	0.32	0.645	0.0162589
Strap	0.720105	0.88	0.64	0.0163863
Creb3l2	-0.577181	0.36	0.705	0.0163945
Pla2g2f	-0.563152	0.24	0.635	0.0170271
C3	0.442395	0.24	0.035	0.0174794
8030462N17Rik	0.305279	0.42	0.12	0.0183055
Gpx3	-0.782756	0.76	0.96	0.0184908
Cd14	0.398	0.22	0.025	0.0187579
Sec61b	-0.578592	0.98	0.955	0.0195727
Sqstm1	0.611285	0.9	0.79	0.0200162
Atf5	0.590839	0.92	0.595	0.0205509
Rbp4	-0.942169	0.92	1	0.0206117
Pcdh15	-0.549362	0.24	0.58	0.0212169
Nme2	1.08974	0.64	0.32	0.0216398
Hmgn3	-0.602673	0.88	0.945	0.0222192
Atp1a1	-0.500288	0.9	0.96	0.0222687
Ttc9c	0.553169	0.56	0.23	0.0230992
Sez6l2	-0.634774	0.7	0.855	0.0247773
Cebpb	1.04133	0.8	0.545	0.0249976
S100a13	0.637734	0.82	0.53	0.02509
Rer1	0.55249	0.88	0.76	0.0251275
Jade1	-0.691853	0.56	0.81	0.0253375
Dnajb1	0.591864	0.62	0.27	0.0253437
Lrrc8c	0.274339	0.12	0	0.0255986
Gas5	1.07084	0.62	0.305	0.0266644
Eif5	0.63061	0.98	0.94	0.0269581
Myd88	0.284217	0.4	0.11	0.0279283
Sst	-1.15526	0.94	1	0.0285592
Ostc	-0.629511	0.9	0.94	0.0287671
Cd82	0.557698	0.68	0.38	0.0288318
Rpl37a	0.396992	1	0.995	0.0290423
Fos	-0.809073	0.2	0.59	0.0292952
S100a6	1.51601	0.44	0.155	0.0306381
Ocrl	-0.699578	0.62	0.805	0.0310355
Scg3	-0.572589	0.94	0.985	0.0315709
Dync2h1	-0.561299	0.16	0.53	0.0321894
Cd9	0.992707	0.48	0.175	0.0338792
Pigr	0.456395	0.34	0.08	0.0344691
Per3	-0.542361	0.14	0.51	0.0347961
Rab5c	0.595547	0.82	0.54	0.0353471
Riok3	0.490151	0.88	0.565	0.037261
Dad1	-0.474668	0.98	0.96	0.0381103
Helz2	0.386759	0.32	0.07	0.0385376
Ascc3	0.522844	0.84	0.55	0.0389835
Dnajc3	-0.602828	0.92	0.935	0.0390494
Tnfsf10	0.39516	0.5	0.17	0.0393147
Morf4l1	0.461588	0.98	0.975	0.0428085
Pigp	-0.599013	0.6	0.83	0.044907
Hhex	-0.90844	0.52	0.77	0.0457984
Tspan8	-0.750707	0.8	0.92	0.0463722
Cstb	0.717998	0.86	0.785	0.0484042
Runx1t1	-0.624393	0.36	0.71	0.0496749
Hist1h2bc	-0.705843	0.6	0.8	0.0500585
Prnp	-0.458256	0.9	0.955	0.0514848
Igf2bp2	0.410094	0.46	0.15	0.0518019
Snhg12	0.482577	0.78	0.435	0.0537671
Adamts1	0.278749	0.26	0.045	0.0590019
Ifnar2	0.414698	0.74	0.38	0.059903
Car8	-0.541684	0.32	0.68	0.0605746
Ypel3	-0.48211	0.42	0.735	0.0615259
Tfrc	0.581584	0.8	0.465	0.0622331
Ndufa4	-0.433039	0.84	0.935	0.0626658
Hexa	-0.562478	0.62	0.84	0.0629217
Meg3	-0.469415	0.96	0.985	0.0630999
Rps29	0.541229	1	0.995	0.0637936
Mal2	0.361184	0.58	0.215	0.0642464
Rpl26	0.400873	1	1	0.0644888
Rps19	0.384066	1	1	0.0666182
Atf4	0.690022	0.96	0.83	0.0678959
Rap1gap2	-0.662575	0.78	0.87	0.0680589
Aes	-0.995801	0.32	0.65	0.0694989
Adam17	0.270375	0.5	0.17	0.0707005
Fam159b	-1.39877	0.34	0.645	0.071075
Cdkn1a	0.458687	0.66	0.295	0.0737292
Arhgap17	0.355547	0.6	0.26	0.0751515
Pfkfb3	0.385385	0.4	0.12	0.0806476
Rhou	0.415959	0.54	0.2	0.083966
Gria2	-0.664547	0.26	0.63	0.0840985
Sphkap	-0.671679	0.36	0.655	0.0842715
Btf3	0.516057	0.94	0.95	0.0852046
Uba7	0.387524	0.46	0.16	0.088008
Aars	0.524179	0.78	0.475	0.0884958
Hspa9	0.729838	0.92	0.8	0.0956433
Lingo1	-0.460791	0.1	0.48	0.097113
Timm23	0.648154	0.56	0.24	0.10142
Slc11a2	0.382537	0.5	0.185	0.105544
Rab5if	0.266664	0.44	0.14	0.108094
Tomm20	0.592028	0.94	0.915	0.109012
Timp1	0.660921	0.34	0.095	0.112084
Cacybp	0.71402	0.92	0.815	0.112958
Fkbp4	-0.499762	0.8	0.925	0.118006
Gm12216	0.384683	0.62	0.265	0.119159
Sez6l	-0.657045	0.74	0.91	0.119943
Nabp1	0.390848	0.48	0.18	0.123478
Pdlim7	0.43985	0.46	0.17	0.125022
Tut7	0.416182	0.5	0.195	0.125887
Slc3a2	0.842967	0.86	0.66	0.12819
Atp5o.1	-0.669427	0.22	0.565	0.128659
Gfer	0.454145	0.64	0.32	0.134241
Pex5l	-0.519809	0.42	0.765	0.134254
Rps11	0.376858	1	1	0.13472
Dbnl	0.478858	0.74	0.415	0.134961
Mrps33	-0.485482	0.84	0.925	0.134976
Cdk14	-0.52168	0.22	0.565	0.136118
Cyb5r1	0.265544	0.28	0.06	0.141755
St3gal1	0.332702	0.28	0.06	0.141755
Ptpn2	0.404548	0.62	0.295	0.141783
Bnip3l	-0.675269	0.7	0.83	0.149766
Rab5a	0.484854	0.82	0.59	0.15088
Zfp598	0.3003	0.68	0.315	0.154825
Mafk	0.367229	0.52	0.2	0.156385
Kif12	-0.557765	0.48	0.745	0.15967
Adipor1	0.4121	0.8	0.455	0.160999
Clta	0.457009	0.96	0.965	0.164303
Sorcs2	-0.481106	0.1	0.46	0.164314
Clic5	0.305431	0.44	0.14	0.1648
Ctnnb1	0.546653	0.94	0.87	0.172051
2900097C17Rik	-0.482501	0.72	0.8	0.172224
Rpl38	0.516147	0.96	0.99	0.173169
Dnajc8	0.444388	0.84	0.645	0.175671
Rpl18a	0.40338	0.98	0.995	0.175899
Dst	-0.58124	0.82	0.945	0.190086
Trib3	0.294076	0.32	0.08	0.194509
M6pr	0.541937	0.92	0.705	0.20313
Hspb1	1.7665	0.52	0.21	0.205981
Nipal1	-0.493119	0.1	0.415	0.206406
Kcmf1	0.585043	0.84	0.595	0.210581
Il6st	0.445828	0.7	0.34	0.218644
Anapc5	-0.575314	0.64	0.785	0.225459
5330417C22Rik	-0.60817	0.86	0.885	0.22833
Parp12	0.590846	0.54	0.25	0.228739
Ogdh	-0.487867	0.46	0.72	0.232624
Ppp1r1a	-0.765739	0.42	0.665	0.233645
Atox1	0.582425	0.86	0.76	0.233811
Nkx2-2	-0.563451	0.22	0.52	0.237017
Hsp90b1	-0.506295	0.98	0.99	0.241045
Chd3	-0.529003	0.5	0.76	0.241783
Rpl11	0.331323	0.98	1	0.243534
Rimbp2	-0.490007	0.44	0.715	0.244261
Hif1a	0.67638	0.76	0.51	0.2493
Psma3	0.414047	0.94	0.905	0.253213
Mcub	0.348616	0.6	0.28	0.261786
Myt1l	-0.498242	0.16	0.48	0.271068
Uqcc2	-0.419904	0.92	0.98	0.276651
Abhd5	0.278828	0.56	0.23	0.283019
Hist3h2ba	-0.6411	0.28	0.59	0.305945
Adamtsl4	0.278845	0.14	0.01	0.309635
Med28	0.480147	0.9	0.81	0.323461
Cnpy2	-0.514938	0.8	0.91	0.32587
Araf	-0.444283	0.52	0.72	0.325886
Ndufb1-ps	0.715771	0.6	0.305	0.329363
Oaz1	-0.39841	0.96	0.995	0.330581
Man2a2	-0.458569	0.16	0.475	0.337632
Creb5	0.255998	0.14	0.01	0.351009
Rps26	0.598844	0.98	0.98	0.351221
Tjp2	0.495434	0.56	0.275	0.351711
H2-M3	0.371973	0.62	0.305	0.355968
Nefm	-0.534791	0.16	0.52	0.365946
Ciao2b	0.357624	0.44	0.155	0.370814
Abcc1	0.286022	0.46	0.17	0.375935
Tmem59l	-0.66666	0.4	0.69	0.382072
Mreg	0.287375	0.42	0.14	0.384894
Ftl1	0.762702	1	1	0.392373
Eppk1	0.268423	0.34	0.095	0.397989
Arhgef5	0.310059	0.72	0.38	0.404096
Cadm1	-0.564694	0.62	0.84	0.406359
Tmbim6	0.458615	0.96	0.91	0.408391
Tmem134	0.539653	0.56	0.25	0.425107
Cbr1	-0.503363	0.3	0.57	0.427032
Tnip1	0.37133	0.54	0.255	0.427704
Cast	0.411791	0.56	0.24	0.430197
Sfxn2	-0.449566	0.14	0.445	0.443284
Wdr1	0.517445	0.78	0.485	0.445685
Gng2	0.517434	0.68	0.385	0.450814
Tubb3	0.418487	0.38	0.125	0.45234
Cnn3	0.421447	0.84	0.55	0.470938
Ppp1r9a	-0.61079	0.32	0.575	0.478886
Rap1gap	-0.464029	0.16	0.48	0.481384
Ubr4	-0.565774	0.66	0.825	0.501478
Shb	0.559168	0.64	0.36	0.508856
Psma2	0.613904	0.92	0.88	0.516823
Ier2	-0.674128	0.46	0.795	0.524112
Tecr	-0.479733	0.76	0.84	0.527164
Rassf4	0.25503	0.32	0.09	0.538018
Mxd4	-0.54559	0.46	0.685	0.55049
Rpl9	0.318271	1	1	0.550556
Ccng2	0.42614	0.36	0.115	0.550701
Abca2	-0.362558	0.08	0.39	0.557514
Retreg3	0.345317	0.64	0.355	0.564997
Hspe1	1.03504	0.92	0.955	0.580486
Usp9x	-0.565791	0.76	0.845	0.6017
Fam155a	-0.515652	0.28	0.59	0.601743
Mettl26	-0.506546	0.68	0.855	0.603299
Stard3nl	0.365944	0.72	0.38	0.604649
Fermt2	0.56374	0.86	0.61	0.60817
Lrpap1	-0.589575	0.68	0.83	0.608488
Rph3al	-0.459407	0.54	0.76	0.610162
Dscam	-0.354926	0.04	0.36	0.61083
Cxxc5	-0.506154	0.56	0.8	0.625912
Arxes2	-0.42618	0.14	0.46	0.632363
Tshz2	-0.451778	0.62	0.805	0.633541
Mitd1	0.320506	0.54	0.225	0.648096
Hp1bp3	-0.494314	0.56	0.775	0.658063
Enpep	0.306241	0.42	0.145	0.68997
Hsph1	0.987121	0.8	0.62	0.703843
Mapk15	-0.447893	0.12	0.44	0.721766
Jpt2	0.461759	0.74	0.45	0.722308
Got1	0.299538	0.58	0.24	0.723766
Vgf	0.493531	0.5	0.215	0.755413
H2afy2	-0.35888	0.14	0.435	0.759081
Abhd11	0.438818	0.56	0.255	0.771787
Pam	-0.673979	0.98	0.995	0.772172
Grpel2	0.513906	0.58	0.31	0.789774
Rpl22l1	0.463379	1	0.975	0.791112
4930453N24Rik	0.384216	0.68	0.38	0.800015
Rps14	0.360239	1	1	0.814547
Naca	0.466315	1	0.98	0.822459
Mafa	-1.08462	0.16	0.44	0.836392
Srsf7	0.7328	0.9	0.74	0.843066
5330434G04Rik	-0.310661	0.1	0.425	0.854824
Pcsk1n	-0.467006	0.98	0.99	0.859117
Mapk13	0.255068	0.34	0.1	0.866452
Fbxo21	-0.498972	0.32	0.545	0.878704
Fth1	1.04304	1	0.995	0.888698
Rplp0	0.386493	1	1	0.888701
Rfx6	-0.412584	0.28	0.57	0.89701
Casd1	-0.391256	0.08	0.385	0.908298
Tceal1	-0.492561	0.2	0.52	0.912938
Ffar1	-0.458854	0.02	0.305	0.920108
Ilrun	0.380986	0.48	0.205	0.95079
H1f0	-0.715658	0.58	0.73	0.959918
Spin1	0.390752	0.66	0.345	0.964943
Sept11	0.316452	0.66	0.325	0.968437
Gnl3	0.497956	0.84	0.55	0.978996
Gprasp1	-0.670257	0.54	0.795	0.991989
Pfkp	0.530998	0.76	0.44	1
H2-Ab1	0.411593	0.16	0.02	1
Slc25a28	0.444974	0.74	0.4	1
Sdc4	0.61393	0.84	0.685	1
Twf1	-0.474744	0.5	0.755	1
Ndufc2	-0.496143	0.9	0.955	1
Gstm1	-0.614953	0.56	0.73	1
Sars	0.515781	0.88	0.775	1
Mia3	-0.489472	0.72	0.85	1
Irak1	-0.522473	0.66	0.815	1
Kif21a	-0.513947	0.74	0.85	1
Esd	1.1364	0.9	0.825	1
Samhd1	0.323316	0.42	0.155	1
Rps5	0.338938	0.98	1	1
Rpl13a	0.948043	0.94	0.85	1
Ppp2cb	0.400096	0.58	0.29	1
Pak3	-0.500906	0.6	0.81	1
Hcfc1r1	0.477227	0.86	0.675	1
A230057D06Rik	-0.416267	0.24	0.525	1
Tnfrsf11b	0.427567	0.28	0.08	1
Scd2	-0.440174	0.44	0.68	1
Mtch1	-0.438946	0.88	0.895	1
Cox7a2	0.411492	0.96	0.945	1
Gba	0.316564	0.54	0.255	1
Fam214a	0.412829	0.56	0.275	1
Gm26782	-0.325276	0.1	0.39	1
Sarnp	0.396157	0.82	0.545	1
Sept9	0.531831	0.82	0.62	1
Pgls	-0.522614	0.58	0.795	1
Gna13	0.515235	0.78	0.475	1
Rars	0.447272	0.76	0.475	1
mt-Nd5	-0.46628	0.9	0.965	1
Atp8b1	-0.530349	0.58	0.765	1
Ubqln2	-0.537377	0.48	0.64	1
Ffar2	-0.523425	0.22	0.475	1
Fgd2	-0.373416	0.08	0.36	1
Syt7	-0.448175	0.74	0.855	1
Gjd2	-0.375769	0.1	0.41	1
Cln5	0.268312	0.6	0.29	1
Tcea1	0.497473	0.8	0.585	1
Kctd12	-0.384951	0.14	0.465	1
Atp6v0c	1.02479	0.58	0.34	1
Cnih4	0.316116	0.5	0.21	1
Cenpv	-0.473363	0.7	0.825	1
Deptor	-0.511687	0.46	0.695	1
Tnfrsf12a	0.641182	0.76	0.555	1
Ankrd33b	0.424864	0.4	0.155	1
Cdv3	0.505079	0.84	0.665	1
Gsr	0.390262	0.8	0.57	1
Podxl2	-0.450566	0.14	0.42	1
Fdx2	0.361426	0.44	0.185	1
Cdh22	-0.289515	0.04	0.33	1
Pdia4	-0.500172	0.64	0.805	1
Mlec	-0.561476	0.76	0.79	1
Rps27rt	0.44673	0.74	0.535	1
Agfg1	0.385678	0.9	0.74	1
Gprasp2	-0.517396	0.38	0.655	1
Psmf1	0.316956	0.6	0.275	1
Llph	0.434493	0.84	0.63	1
Tmem106a	0.307121	0.34	0.11	1
Gabarapl2	-0.407584	0.9	0.95	1
Ifrd1	0.554255	0.62	0.325	1
Rhoc	0.706469	0.74	0.52	1
Fgl2	0.515374	0.82	0.565	1
Tshz1	-0.409186	0.56	0.8	1
Rnf121	0.284047	0.62	0.29	1
Ifi30	0.259664	0.36	0.12	1
Pclo	-0.549618	0.54	0.77	1
Ccdc47	0.459178	0.88	0.665	1
D10Wsu102e	0.415169	0.54	0.255	1
Ssr4	-0.424541	0.98	0.98	1
Ptprt	-0.434706	0.3	0.57	1
Rps13	0.289599	1	1	1
Adam22	-0.414554	0.36	0.615	1
Ptpmt1	0.260788	0.38	0.14	1
Seh1l	0.328825	0.68	0.36	1
Srsf5	-0.418553	0.78	0.93	1
Rps8	0.343544	1	1	1
Eif2ak2	0.382885	0.58	0.305	1
Zbtb20	-0.415518	0.96	0.99	1
Sh3rf1	0.311233	0.44	0.16	1
Trim12c	0.354442	0.32	0.105	1
Itga6	-0.398289	0.14	0.46	1
Atp5mpl	0.421075	0.58	0.275	1
C1qa	-0.536334	0.34	0.61	1
Ctsz	0.814781	0.86	0.69	1
Cd81	-0.520225	0.84	0.92	1
Unc50	-0.427626	0.54	0.72	1
Minos1	-0.686888	0.32	0.63	1
Eif5b	0.58095	0.94	0.815	1
Mdm1	-0.347037	0.16	0.45	1
Pak1	0.307227	0.52	0.235	1
Rnh1	0.527229	0.86	0.76	1
Rack1	0.313172	0.98	0.99	1
Cct6a	0.520357	0.56	0.27	1
Csde1	0.306454	0.96	0.875	1
Slc2a2	-0.410161	0	0.25	1
Rps6	0.26725	1	0.99	1
Psmd7	0.606282	0.92	0.84	1
Mocs2	0.375233	0.78	0.59	1
Cbx6	-0.486613	0.6	0.76	1
Gabrb3	-0.530445	0.44	0.645	1
S100a16	0.388869	0.54	0.27	1
Ftl1-ps1	0.332626	0.52	0.245	1
Zc3h15	0.414822	0.9	0.785	1
St13	0.617046	0.9	0.835	1
Nfil3	0.355777	0.42	0.185	1
Hivep3	0.325175	0.64	0.355	1
Kctd8	-0.377537	0.12	0.405	1
Ube2v1	0.382431	0.52	0.26	1
Lrp8	-0.423557	0.24	0.49	1
Tra2a	0.635179	0.84	0.7	1
Rps16	0.273873	1	1	1
Nck2	0.291658	0.34	0.11	1
Ndfip1	0.57229	0.88	0.765	1
Ifih1	0.374563	0.46	0.2	1
Gars	-0.42916	0.7	0.845	1
Gm42418	0.801689	1	1	1
Mrps6	0.391893	0.6	0.305	1
Rpl30	0.297631	1	1	1
Wnt4	-0.752741	0.34	0.585	1
Nudc	0.414086	0.96	0.855	1
Nmt1	0.278848	0.68	0.385	1
Dstn	0.494254	0.92	0.88	1
Il1r1	-0.604921	0.54	0.7	1
Tmsb10	0.743151	0.84	0.71	1
Map2k3	0.282512	0.46	0.21	1
Tnrc6b	-0.56872	0.62	0.77	1
Tspan5	-0.432384	0.74	0.83	1
Tbca	0.408388	0.94	0.875	1
Eif2s1	0.39314	0.78	0.515	1
Sdk2	-0.438824	0.36	0.605	1
Slc35g1	-0.43055	0.22	0.515	1
Tpd52	0.507646	0.94	0.865	1
Basp1	0.749464	0.84	0.6	1
Cd24a	-0.400861	0.78	0.875	1
Parp11	0.314087	0.42	0.16	1
Ids	-0.437537	0.6	0.755	1
Usp34	-0.460533	0.68	0.765	1
Hnrnpa2b1	-0.424555	0.92	0.925	1
Lrch1	0.255613	0.5	0.21	1
Gnb1	0.543881	0.96	0.855	1
Cabp7	-0.448385	0.24	0.525	1
Tmem59	-0.430882	0.9	0.965	1
Cacna1a	-0.464656	0.44	0.635	1
Dpp6	-0.491255	0.3	0.55	1
Ipo5	0.332456	0.72	0.44	1
Gtf2i	-0.472755	0.62	0.745	1
Vwa5a	0.324737	0.64	0.36	1
AY036118	1.2555	0.92	0.765	1
Tmtc1	0.453199	0.66	0.36	1
Atp6v1e1	0.409776	0.92	0.86	1
Bicd1	-0.515166	0.42	0.605	1
Stxbp1	0.372739	0.94	0.74	1
Eif2s2	0.590803	0.9	0.835	1
Fbxo6	0.331973	0.58	0.295	1
Txnl4a	0.371216	0.64	0.4	1
Eif1ad	0.305983	0.56	0.305	1
Ffar4	-0.43484	0.28	0.555	1
Rac1	0.466123	0.94	0.805	1
Mrpl53	0.526359	0.5	0.245	1
Enpp5	0.453769	0.82	0.6	1
Man2a1	-0.446541	0.34	0.595	1
Casc4	-0.404406	0.54	0.715	1
Laptm4a	0.363762	1	0.93	1
Rps15	0.414027	1	0.98	1
Lap3	0.394875	0.6	0.33	1
Anapc13	-0.466312	0.6	0.73	1
Hepacam2	-0.510419	0.26	0.49	1
Ss18l2	-0.465297	0.44	0.63	1
Gstt1	-0.456726	0.32	0.59	1
Lgi1	-0.297472	0.04	0.3	1
Lyar	0.424915	0.64	0.39	1
Dhrs7	0.466131	0.74	0.555	1
Sgce	-0.403131	0.26	0.555	1
Csrp1	0.4416	0.3	0.095	1
Tsc22d4	0.309145	0.74	0.43	1
AC078895.1	-0.711511	0.12	0.405	1
Adar	0.320637	0.6	0.33	1
Psmd4	0.366371	0.9	0.83	1
Golim4	-0.428574	0.72	0.875	1
S100a10	0.787081	0.78	0.715	1
Cpa2	-0.43122	0.3	0.585	1
Galnt14	-0.446885	0.18	0.42	1
Rpl19	0.278638	1	1	1
Adgrl1	-0.437913	0.28	0.505	1
Papss1	-0.452773	0.5	0.655	1
Slc7a2	-0.415636	0.18	0.44	1
Ppp2r2d	0.42901	0.76	0.545	1
Tspan4	0.326685	0.14	0.02	1
Il13ra1	0.26965	0.42	0.17	1
Ltbr	0.281715	0.58	0.285	1
Rpl7a	0.264953	0.98	0.99	1
Itm2c	-0.375953	0.88	0.945	1
Rps3	0.271147	1	0.99	1
Glul	0.83936	0.7	0.58	1
Snhg8	0.511222	0.56	0.295	1
Rxylt1	0.271641	0.4	0.155	1
Efhd2	0.314668	0.76	0.505	1
Ppp4r2	0.471006	0.92	0.655	1
Tmed6	-0.456023	0.24	0.49	1
Psmc5	0.430769	0.88	0.77	1
Cebpg	0.300706	0.8	0.57	1
Rpl12	0.371616	1	1	1
Tram1	-0.44387	0.88	0.91	1
Sult1d1	-0.444607	0.26	0.48	1
1190002N15Rik	-0.431235	0.12	0.395	1
Ogt	-0.44289	0.4	0.595	1
Smarca1	-0.574589	0.32	0.55	1
Fry	-0.3011	0.12	0.39	1
Ift20	-0.370641	0.8	0.875	1
Sub1	-0.402024	0.86	0.93	1
Huwe1	-0.406433	0.66	0.795	1
Ubl4a	0.34114	0.64	0.39	1
Tox4	0.282638	0.82	0.555	1
Ehd4	0.285861	0.4	0.155	1
Atp6ap2	0.440836	0.96	0.895	1
Mef2c	-0.382444	0.24	0.51	1
Pmepa1	0.396542	0.42	0.175	1
Rps21	0.397412	1	0.995	1
Tmem176b	0.571241	0.92	0.945	1
Lage3	-0.375061	0.3	0.535	1
Suox	-0.27788	0.1	0.37	1
Ldlr	-0.526422	0.54	0.685	1
Upp1	0.72332	0.68	0.51	1
Zbtb22	-0.286536	0.06	0.305	1
Hist1h1d	-0.502654	0.08	0.335	1
Micos13	0.369741	0.58	0.26	1
Syne1	-0.354311	0.22	0.515	1
Ext1	0.298107	0.42	0.185	1
Hdac6	-0.424808	0.28	0.52	1
Atp2a3	-0.469233	0.36	0.57	1
Ncald	-0.458411	0.62	0.8	1
Fasn	-0.328809	0.16	0.4	1
Sf3b6	-0.421749	0.8	0.88	1
Tshz3	-0.307183	0.18	0.465	1
Nars	0.395673	0.84	0.655	1
Folr1	-0.457394	0.3	0.55	1
Rsrp1	-0.36832	0.88	0.91	1
Lman2	-0.326987	0.66	0.845	1
Ucn3	-0.409931	0.04	0.27	1
Klf7	0.460971	0.66	0.46	1
Prpf8	-0.39524	0.52	0.665	1
Anxa6	0.409	0.86	0.695	1
Oser1	0.347632	0.52	0.265	1
Enpp4	0.585749	0.58	0.375	1
Rbis	0.356382	0.42	0.185	1
Yars	0.250379	0.6	0.34	1
Pgs1	0.30303	0.48	0.24	1
Kcnq1ot1	-0.39868	0.86	0.925	1
Cpe	0.415805	0.98	1	1
St14	0.362837	0.56	0.325	1
Emc7	0.353492	0.9	0.805	1
Tmem161b	0.312549	0.24	0.065	1
Met	0.267493	0.46	0.21	1
Yipf2	-0.409438	0.44	0.575	1
Galnt12	-0.323686	0.08	0.335	1
Cct2	0.366507	0.94	0.85	1
Erap1	0.480363	0.76	0.525	1
Rps17	0.426129	1	0.985	1
Mif	0.44307	0.98	0.91	1
Whamm	0.309155	0.54	0.28	1
Atp5md	0.514055	0.6	0.31	1
Hnrnpc	0.449721	0.9	0.795	1
Iapp	-0.414475	0.98	1	1
Rpl15	0.412478	1	1	1
Zcchc18	-0.443632	0.5	0.665	1
1810043G02Rik	-0.309758	0.06	0.31	1
Uqcrq	0.321299	0.98	0.925	1
Gm2a	-0.286684	0.14	0.4	1
Upb1	-0.494259	0.62	0.73	1
Mrpl27	0.372498	0.74	0.545	1
Pkm	-0.481821	0.98	0.995	1
Zfp950	-0.421879	0.4	0.635	1
Dag1	-0.313943	0.44	0.67	1
Slc2a1	0.398647	0.44	0.215	1
Pdcd4	-0.536609	0.56	0.735	1
Gnaz	-0.435619	0.46	0.66	1
Atxn7l3b	-0.428123	0.82	0.89	1
Cpq	-0.506553	0.62	0.78	1
Rnf114	0.319118	0.52	0.305	1
Rrm2b	-0.40823	0.34	0.53	1
Cryzl1	0.310972	0.72	0.415	1
Rnps1	0.432434	0.7	0.425	1
Pkd1	-0.406162	0.3	0.515	1
Ankrd37	-0.368015	0.14	0.38	1
Tpst1	0.276754	0.58	0.3	1
Gng4	-0.380887	0.52	0.74	1
Pla2g6	-0.255551	0.1	0.365	1
Nop58	0.613632	0.74	0.555	1
Atrx	-0.481737	0.8	0.865	1
Rtraf	0.454125	0.9	0.84	1
Ddx6	-0.421031	0.78	0.86	1
Tmem219	-0.390614	0.54	0.7	1
Itm2b	-0.413709	0.96	0.99	1
2300009A05Rik	-0.451598	0.68	0.795	1
Bcl2l1	0.307866	0.58	0.29	1
Gdf15	0.571287	0.44	0.21	1
Camk2d	0.33211	0.72	0.43	1
Ptprn2	-0.494719	0.5	0.635	1
Cacna1d	-0.358677	0.26	0.5	1
Tns3	-0.363087	0.24	0.485	1
Rcn3	-0.304743	0.02	0.245	1
Cyhr1	-0.440725	0.54	0.715	1
St6galnac4	0.253458	0.4	0.18	1
Unc5c	-0.375135	0.24	0.5	1
Zim1	-0.411969	0.32	0.54	1
Cox5a	0.423202	0.84	0.81	1
Jakmip1	-0.391023	0.18	0.415	1
Zfand5	0.42544	0.86	0.66	1
Pdcd5	0.330868	0.86	0.79	1
St18	-0.415448	0.54	0.735	1
Ranbp1	0.359845	0.88	0.725	1
Txndc5	-0.383544	0.6	0.75	1
Rbx1	-0.355934	0.88	0.96	1
Rab37	-0.386126	0.32	0.55	1
Pde3b	-0.427641	0.56	0.715	1
4632427E13Rik	0.415178	0.5	0.245	1
Neurod1	-0.520044	0.68	0.765	1
Kdm2b	-0.408963	0.12	0.335	1
Efcab1	-0.377798	0.42	0.62	1
Rab3a	-0.335235	0.38	0.615	1
Pmm1	0.353892	0.52	0.265	1
Arhgef3	0.305275	0.24	0.075	1
Slc35f5	0.271935	0.66	0.4	1
Baz2b	-0.490872	0.68	0.785	1
Smc3	-0.469806	0.68	0.755	1
Cmip	-0.449207	0.66	0.78	1
As3mt	-0.391756	0.44	0.61	1
Slc16a12	-0.365631	0.36	0.545	1
Calr	0.412412	0.98	0.98	1
Avl9	0.305055	0.76	0.51	1
Pofut2	-0.416985	0.52	0.665	1
Ddx46	-0.404654	0.5	0.655	1
Trim35	-0.448576	0.66	0.78	1
Cd164	0.414256	0.94	0.965	1
Pbrm1	-0.336293	0.74	0.855	1
Ctnnd1	0.330728	0.74	0.495	1
Tmem243	0.347417	0.58	0.325	1
Aktip	-0.355279	0.3	0.52	1
Ppp1r15a	0.415478	0.64	0.39	1
Sfrp5	-0.283006	0.02	0.225	1
Vkorc1	-0.388369	0.32	0.525	1
Rpl22	0.287607	1	0.995	1
Neat1	0.779313	0.9	0.915	1
Nab1	0.307733	0.66	0.435	1
Hspa8	0.864979	1	0.975	1
Ggh	-0.411031	0.36	0.56	1
Fhl2	0.298159	0.32	0.115	1
Ccdc58	-0.330323	0.14	0.365	1
Ptprf	-0.432881	0.9	0.89	1
Cystm1	0.416591	0.96	0.935	1
Nav2	-0.315864	0.66	0.79	1
Uchl5	0.267563	0.62	0.345	1
Ksr2	-0.295249	0.2	0.455	1
Braf	-0.390627	0.48	0.66	1
Erlec1	-0.396031	0.74	0.795	1
Ece1	-0.40019	0.84	0.925	1
Armc8	0.254126	0.6	0.345	1
Cox7c	0.359968	0.98	0.975	1
Ap1s2	-0.471987	0.6	0.695	1
Pnisr	-0.397782	0.74	0.865	1
D3Ertd751e	-0.281077	0.1	0.32	1
Syt5	-0.444056	0.5	0.7	1
Timm10b	0.332936	0.78	0.635	1
Scyl2	0.278308	0.48	0.245	1
Auts2	-0.384859	0.88	0.955	1
Id1	0.285929	0.26	0.085	1
Ndfip2	0.379553	0.82	0.645	1
Gng12	0.3367	0.9	0.85	1
Map2k1	0.25307	0.66	0.39	1
Pi4k2a	0.32928	0.58	0.345	1
Zfyve21	-0.32667	0.26	0.45	1
Aida	0.312814	0.74	0.515	1
Rpl36al	0.441712	0.96	0.9	1
Pcyox1	-0.287598	0.12	0.36	1
Cfap36	-0.373776	0.76	0.845	1
Fbxo9	-0.309795	0.34	0.565	1
Sh3bgrl3	0.566549	0.76	0.61	1
Sfpq	-0.446641	0.72	0.805	1
Rpa3	-0.292417	0.14	0.365	1
Map3k15	-0.431303	0.3	0.51	1
Gde1	0.374316	0.92	0.845	1
Slc29a1	-0.476275	0.36	0.53	1
Nras	0.335596	0.6	0.355	1
Rpl6	0.304391	0.98	1	1
Cfl1	0.447482	0.92	0.95	1
Ehf	0.348014	0.92	0.625	1
Gm27033	-0.283571	0.06	0.27	1
Tm7sf3	-0.311425	0.24	0.48	1
Slc33a1	-0.361677	0.4	0.61	1
Pnrc1	1.03239	0.84	0.78	1
Golga7	0.287976	0.68	0.455	1
2410015M20Rik	-0.522836	0.36	0.59	1
1110038F14Rik	0.460712	0.7	0.515	1
Epm2aip1	-0.351405	0.4	0.585	1
Etf1	0.453708	0.76	0.66	1
Pcbd1	-0.393552	0.76	0.855	1
Ngdn	0.262155	0.72	0.44	1
Dcaf11	-0.360792	0.34	0.53	1
Pja1	-0.407644	0.48	0.66	1
Lonp1	0.252631	0.64	0.37	1
Gpsm1	-0.364677	0.14	0.355	1
Zcchc9	0.299004	0.66	0.405	1
Tbcb	0.291583	0.84	0.77	1
H3f3b	-0.425565	1	0.99	1
Rogdi	-0.359335	0.32	0.555	1
Orai2	0.316102	0.38	0.165	1
Ankrd11	0.383569	0.92	0.815	1
Srrm2	-0.294153	0.92	0.965	1
Sec31a	-0.416626	0.74	0.815	1
Gstm5	-0.399253	0.48	0.645	1
Taf1d	0.367505	0.64	0.385	1
Gatm	-0.321907	0.2	0.44	1
Ddc	-0.539569	0.24	0.435	1
Cxcl16	0.326195	0.28	0.105	1
Tmem258	-0.460314	0.76	0.86	1
Aimp1	0.306926	0.88	0.715	1
Efnb3	-0.327204	0.16	0.41	1
Herc2	-0.37237	0.4	0.56	1
Psmg4	0.370992	0.8	0.56	1
Ssr2	-0.385756	0.9	0.915	1
Tmem57	-0.40838	0.22	0.44	1
Card19	0.309357	0.64	0.405	1
Fam20c	-0.395945	0.5	0.65	1
Copg1	-0.30195	0.74	0.795	1
Eml5	-0.454579	0.48	0.61	1
Itfg2	-0.34913	0.3	0.48	1
Raph1	0.295927	0.46	0.23	1
Hist1h1e	-0.364935	0.28	0.53	1
Arf4	0.396038	0.88	0.835	1
Aopep	0.350352	0.44	0.22	1
Ubb	0.54499	0.98	0.995	1
Hps1	-0.26331	0.06	0.26	1
Retreg1	0.347585	0.54	0.305	1
Prxl2a	0.307764	0.42	0.205	1
Nfkb1	0.407041	0.64	0.41	1
Tcaf1	-0.375219	0.54	0.745	1
Kpna4	0.411034	0.64	0.4	1
Cbx5	-0.358089	0.58	0.755	1
Taf15	0.376483	0.66	0.49	1
Prlr	-0.3529	0.1	0.31	1
Hlf	-0.319242	0.1	0.305	1
Ccng1	0.358873	0.68	0.41	1
Ddost	-0.383666	0.84	0.93	1
Atp5l	-0.354318	0.9	0.99	1
Psmc2	0.30896	0.86	0.68	1
Wdfy1	0.309383	0.48	0.25	1
Rhoa	0.389064	0.94	0.915	1
Tmem14c	-0.33318	0.6	0.825	1
Snhg4	0.284141	0.42	0.2	1
Nus1	0.544489	0.68	0.47	1
Scarb2	0.410413	0.82	0.725	1
Maz	-0.382428	0.34	0.525	1
P3h4	-0.337321	0.2	0.45	1
Capza2	0.319067	0.88	0.7	1
Nfe2l1	0.443842	0.9	0.825	1
Sesn3	-0.449316	0.58	0.67	1
Ttc28	-0.479032	0.2	0.395	1
Ube2i	0.295747	0.86	0.695	1
Enah	-0.364555	0.52	0.68	1
Tm2d2	-0.408288	0.56	0.715	1
Tia1	-0.371994	0.64	0.745	1
Gm45159	0.347148	0.42	0.21	1
5330439M10Rik	-0.326689	0.12	0.33	1
Vmac	-0.296173	0.2	0.405	1
Zfp612	-0.325001	0.54	0.69	1
Camk1	0.282141	0.64	0.375	1
Tox	-0.301323	0.2	0.425	1
Stx3	0.342055	0.72	0.5	1
Rangap1	0.443972	0.7	0.475	1
Tmem176a	0.349493	0.94	0.925	1
Arl3	-0.417456	0.76	0.88	1
Zfp395	-0.27453	0.18	0.395	1
Fam60a	-0.31341	0.06	0.25	1
Eea1	0.439928	0.82	0.605	1
Guk1	-0.39387	0.76	0.86	1
Ptges3	0.34381	0.96	0.925	1
Mrpl36	-0.429758	0.64	0.78	1
Azi2	0.375625	0.78	0.575	1
Usp35	-0.296375	0.16	0.385	1
B630019K06Rik	-0.282256	0.16	0.375	1
Kmt2c	-0.297417	0.58	0.725	1
Spint2	-0.290323	0.9	0.955	1
Nipbl	-0.418619	0.62	0.74	1
Mthfd2l	-0.371771	0.26	0.44	1
Fkrp	-0.301622	0.2	0.41	1
Fbxl16	-0.399662	0.42	0.57	1
Ndufc1	-0.313949	0.72	0.845	1
Pip4p1	0.299702	0.36	0.165	1
Rps19bp1	0.321868	0.6	0.405	1
Khdc4	0.263363	0.38	0.165	1
Npnt	-0.30869	0.2	0.415	1
Gmfb	0.289763	0.72	0.495	1
Ppib	-0.405173	0.72	0.83	1
Mthfd2	0.366095	0.68	0.505	1
Bcl2l11	0.272118	0.38	0.18	1
0610009B22Rik	-0.298341	0.54	0.67	1
Fnip1	0.40113	0.7	0.525	1
Arhgap24	-0.35359	0.26	0.5	1
Ndufa6	-0.416719	0.88	0.955	1
Ndufv3	-0.388269	0.7	0.825	1
Mga	-0.270095	0.58	0.715	1
Rpl36a	0.322219	0.96	0.97	1
Dnaja4	0.401972	0.66	0.49	1
Zfhx2	-0.438977	0.6	0.675	1
Ptprn	-0.346372	0.94	0.975	1
Socs3	0.406589	0.5	0.28	1
Zdhhc2	-0.479633	0.74	0.81	1
Micos10	0.482533	0.54	0.32	1
Pea15a	0.455487	0.84	0.715	1
Mrfap1	-0.256441	0.96	0.975	1
Cbarp	-0.312689	0.6	0.77	1
Cd47	0.344427	0.86	0.935	1
Arglu1	-0.445188	0.84	0.865	1
Bola2	0.298859	0.72	0.54	1
Fam46a	-0.597769	0.34	0.595	1
Dctn4	0.262853	0.64	0.4	1
Arpc2	0.344748	0.92	0.92	1
Nol4	-0.29719	0.14	0.34	1
Ninj1	0.420477	0.82	0.665	1
Imp3	-0.370943	0.66	0.785	1
C1galt1c1	-0.33887	0.2	0.42	1
Zfp462	-0.275718	0.16	0.38	1
Mrpl9	0.26247	0.56	0.34	1
Fkbp11	-0.422324	0.42	0.615	1
Nfkbib	0.304717	0.36	0.17	1
Kctd20	0.319955	0.66	0.435	1
Plpp2	0.266311	0.44	0.235	1
Birc6	-0.45286	0.7	0.765	1
Vcp	-0.255406	0.84	0.91	1
Cdh8	-0.28062	0.12	0.335	1
Chga	-0.509569	0.96	0.995	1
Baiap3	-0.309139	0.2	0.42	1
Ola1	0.359893	0.8	0.575	1
Syngr2	0.2744	0.64	0.415	1
Top2b	-0.370704	0.38	0.575	1
Ly6h	-0.94748	0.44	0.57	1
Cmpk1	0.345971	0.82	0.725	1
Arfgef3	-0.3135	0.72	0.78	1
Tsc1	0.259486	0.56	0.31	1
Txn1	0.980905	0.9	0.93	1
Psd	-0.260199	0.12	0.33	1
Fez1	-0.265685	0.22	0.43	1
Mgat2	-0.3258	0.34	0.535	1
Eif4a3	-0.351881	0.5	0.62	1
Rfx3	-0.257386	0.16	0.4	1
Sfxn1	-0.376898	0.66	0.765	1
mt-Nd6	-0.31231	0.2	0.405	1
Chmp4c	0.364237	0.56	0.34	1
Tvp23b	-0.400702	0.58	0.695	1
Cpn1	-0.354418	0.36	0.51	1
Tet1	-0.2576	0	0.16	1
Vps72	0.34556	0.6	0.415	1
Rnf126	0.251115	0.64	0.38	1
Ndn	-0.399412	0.5	0.73	1
Tmem128	0.309826	0.7	0.535	1
N6amt1	-0.369973	0.34	0.545	1
Arf1	0.352658	0.94	0.96	1
Sav1	0.269936	0.5	0.275	1
Hist2h4	-0.387527	0.08	0.27	1
Bag1	0.403334	0.9	0.865	1
Atad1	0.428111	0.78	0.525	1
Mib1	-0.352214	0.38	0.55	1
Atp5j	-0.337185	0.9	0.965	1
Sod1	0.389776	0.84	0.765	1
Fam81a	-0.32631	0.02	0.19	1
Swt1	0.544476	0.64	0.435	1
Arid1a	-0.391814	0.56	0.69	1
Olfm3	-0.332453	0.12	0.325	1
Ralgapa1	-0.300454	0.28	0.48	1
Katna1	0.255155	0.62	0.355	1
Pigk	-0.307214	0.38	0.58	1
Gpr180	-0.312013	0.22	0.435	1
Atp5g3	-0.324945	0.84	0.92	1
Eif4g1	-0.261667	0.76	0.845	1
Prps1	-0.368211	0.54	0.665	1
Pdyn	0.338015	0.34	0.155	1
Slc16a10	-0.399182	0.54	0.705	1
Mapre1	0.332602	0.84	0.66	1
Dcaf8	-0.364492	0.66	0.76	1
Pdrg1	0.269963	0.6	0.385	1
Ctcf	-0.336292	0.6	0.69	1
Ube2j2	0.288168	0.76	0.555	1
Bicc1	-0.259946	0.14	0.34	1
Zdbf2	-0.486373	0.6	0.705	1
Fmnl2	0.481259	0.52	0.35	1
Zcchc10	0.392231	0.36	0.175	1
Rps25	0.28668	0.98	0.995	1
Sobp	-0.31471	0.36	0.575	1
Pcif1	0.300697	0.8	0.605	1
Srpr	-0.329289	0.84	0.89	1
Errfi1	0.969155	0.64	0.455	1
Vps37b	0.279227	0.28	0.115	1
Golga1	-0.274426	0.3	0.495	1
Lmna	0.417227	0.86	0.625	1
Tle5	0.427193	0.6	0.335	1
Anp32a	-0.429038	0.56	0.7	1
Bex2	-0.352163	0.9	0.975	1
Nckap1	-0.367717	0.74	0.84	1
Stk40	0.306277	0.6	0.37	1
Ppy	-1.08216	1	0.99	1
Cdkn1b	-0.388492	0.38	0.53	1
Sim1	-0.282762	0.18	0.385	1
Cep170	0.271771	0.62	0.375	1
Nt5c3	0.356518	0.84	0.66	1
Cryba2	-0.301792	0.12	0.31	1
1810013L24Rik	0.342914	0.54	0.34	1
Plekhb1	-0.363358	0.2	0.4	1
Nebl	-0.321127	0.2	0.39	1
Saraf	0.288726	0.9	0.865	1
Ufl1	-0.368444	0.52	0.68	1
Ap1ar	0.314346	0.54	0.325	1
Plk2	0.589571	0.34	0.155	1
Nsd1	-0.260943	0.62	0.79	1
Cd63	0.310011	0.92	0.985	1
Nr2f6	-0.350574	0.3	0.48	1
Higd2a	-0.32518	0.52	0.72	1
Atp5o	0.361449	0.48	0.27	1
Snrpa1	0.403544	0.62	0.385	1
Eif4a2	0.413751	0.98	0.945	1
Sptssa	-0.377794	0.54	0.66	1
Ptn	-0.378048	0.14	0.35	1
H2afy	-0.274722	0.88	0.94	1
Phlda3	0.418458	0.18	0.055	1
March6	-0.314259	0.44	0.59	1
Mrpl32	0.269	0.76	0.535	1
Mbd3	-0.3498	0.56	0.69	1
Cfl2	0.424332	0.74	0.58	1
Sclt1	-0.268689	0.12	0.32	1
Lpgat1	-0.346938	0.52	0.67	1
Tmem215	-0.262064	0.08	0.26	1
Gsdma	0.38958	0.58	0.4	1
Tor3a	0.30915	0.56	0.34	1
Ift57	-0.389065	0.58	0.685	1
Gm11837	-0.367207	0.28	0.465	1
Klhl32	-0.275804	0.36	0.53	1
Phtf1	-0.267687	0.14	0.345	1
Myt1	-0.27745	0.16	0.34	1
Irf2bp2	-0.428024	0.7	0.76	1
Tomm6	0.403135	0.64	0.45	1
Rnpepl1	-0.287365	0.36	0.53	1
Fxr1	0.290376	0.86	0.65	1
Atp2b1	-0.253433	0.8	0.915	1
Fbxo33	-0.359578	0.32	0.505	1
Actr1a	0.260482	0.48	0.26	1
Upf3b	-0.292967	0.78	0.79	1
Arhgap12	0.258761	0.48	0.285	1
Tra2b	0.528959	0.8	0.72	1
Bace1	-0.275287	0.16	0.37	1
Pde4dip	-0.32199	0.4	0.56	1
Snapc1	0.316591	0.6	0.4	1
Chd3os	-0.258298	0.1	0.29	1
Exosc7	-0.308147	0.36	0.525	1
Pcsk2os1	-0.403228	0.68	0.74	1
Gm16174	-0.313839	0.18	0.355	1
Ndufa1	-0.310027	0.84	0.935	1
Cox6b1	0.315121	0.94	0.92	1
Mrps28	-0.340019	0.5	0.67	1
Rfc1	-0.257014	0.3	0.505	1
Celf3	-0.250844	0.66	0.76	1
Enpp2	-0.295609	0.36	0.57	1
Hexb	-0.27312	0.28	0.47	1
Msi2	-0.343136	0.78	0.83	1
Ccdc184	-0.319261	0.14	0.315	1
Rbm27	-0.276357	0.36	0.56	1
Pex7	-0.272676	0.38	0.56	1
Phrf1	-0.290948	0.26	0.43	1
Edem1	0.288041	0.66	0.48	1
Fh1	-0.39585	0.48	0.58	1
Zcchc11	-0.442909	0.34	0.545	1
Dap	0.328409	0.9	0.91	1
Paxip1	-0.343191	0.26	0.43	1
Psma5	0.517153	0.88	0.785	1
Ppp1r11	0.342992	0.82	0.725	1
Tpm1	0.333544	0.84	0.675	1
Krt10	-0.375008	0.24	0.415	1
Nav1	-0.262037	0.34	0.545	1
Pccb	-0.252436	0.18	0.375	1
Rnf141	-0.296212	0.42	0.575	1
Tbl1xr1	-0.338111	0.12	0.31	1
Tacc1	-0.279239	0.6	0.68	1
Elof1	-0.371235	0.74	0.82	1
Grk3	0.4283	0.74	0.57	1
Ncor1	-0.36832	0.88	0.9	1
Tef	-0.323324	0.32	0.495	1
Med10	0.293575	0.68	0.46	1
Ppm1a	0.30281	0.8	0.675	1
Fam3c	-0.259581	0.3	0.465	1
Tceal3	-0.283614	0.5	0.665	1
Rps12	0.324524	1	1	1
Pura	-0.310632	0.92	0.905	1
3222401L13Rik	-0.265554	0.14	0.325	1
Cd164l2	-0.299748	0.2	0.385	1
App	-0.256498	0.96	0.965	1
Rbbp6	-0.260708	0.66	0.83	1
Ube2e3	-0.366895	0.56	0.675	1
Atf7ip	-0.263387	0.18	0.37	1
Plxnb2	0.312727	0.88	0.705	1
Tmpo	-0.313999	0.52	0.675	1
Vapa	0.347907	0.86	0.89	1
Gaa	-0.319892	0.72	0.79	1
Chchd1	0.352992	0.88	0.755	1
Efnb1	-0.303672	0.22	0.405	1
Rps10	0.282975	1	0.995	1
Stim1	-0.330477	0.48	0.615	1
Gusb	-0.293974	0.28	0.455	1
2010111I01Rik	-0.312446	0.26	0.485	1
Krt8	0.810861	0.82	0.885	1
Dnajc12	-0.393281	0.64	0.76	1
Tspo	0.678177	0.8	0.745	1
1500011B03Rik	-0.348522	0.4	0.575	1
Gck	-0.291567	0.34	0.505	1
Pdcd10	0.285918	0.88	0.635	1
Inppl1	-0.268489	0.14	0.31	1
Fbxl15	-0.267334	0.3	0.485	1
Ssr1	-0.301348	0.8	0.89	1
Bcas2	0.310528	0.86	0.8	1
Mkrn1	0.300165	0.8	0.67	1
Txndc17	0.395306	0.9	0.835	1
Luc7l2	-0.304974	0.92	0.92	1
Nudt4	-0.31286	0.5	0.635	1
Dlg4	-0.253537	0.32	0.525	1
Vegfa	-0.274432	0.76	0.84	1
Actr2	0.385234	0.76	0.635	1
Cldn6	-0.316619	0.26	0.48	1
Arid4a	-0.429545	0.38	0.53	1
Gtf3c6	0.2724	0.5	0.3	1
Faf1	0.265358	0.7	0.535	1
Fcho2	-0.326921	0.32	0.465	1
Trp53inp2	-0.388809	0.56	0.67	1
Pbx1	-0.369571	0.72	0.815	1
Ap3b2	-0.375846	0.4	0.54	1
Slc38a10	-0.356042	0.64	0.68	1
Usmg5	-0.451877	0.34	0.565	1
Cox17	0.32738	0.86	0.825	1
Atp11a	0.280988	0.56	0.37	1
Rchy1	0.434747	0.72	0.625	1
Cnot6l	-0.280372	0.8	0.855	1
Tfg	0.327878	0.8	0.575	1
Gstp1	-0.373052	0.36	0.53	1
Map9	-0.302939	0.3	0.47	1
Fam76a	-0.381458	0.52	0.675	1
1810058I24Rik	0.421421	0.7	0.545	1
Timm8a1	0.296025	0.3	0.14	1
Trp53inp1	0.446795	0.44	0.285	1
Wdr13	-0.275275	0.2	0.385	1
Fkbp2	-0.374371	0.86	0.95	1
Uspl1	0.326844	0.46	0.26	1
Fam174a	-0.327266	0.56	0.685	1
Asph	-0.271109	0.64	0.745	1
Pbx3	-0.305375	0.4	0.565	1
Ptms	-0.311722	0.86	0.905	1
Ncstn	-0.358482	0.52	0.625	1
Cpeb4	0.436914	0.72	0.555	1
Pkdcc	-0.345908	0.68	0.755	1
Rflnb	-0.347671	0.3	0.45	1
Pnn	-0.32423	0.78	0.855	1
Cltc	-0.282928	0.9	0.915	1
Sept7	0.26219	0.9	0.77	1
Shisal2b	0.267609	0.56	0.305	1
Aurkaip1	0.257166	0.84	0.65	1
Taf7	0.503217	0.48	0.31	1
Fam135a	0.26465	0.7	0.515	1
Fat1	-0.354457	0.26	0.425	1
Tspyl4	-0.256836	0.44	0.58	1
Pcbp3	0.405543	0.44	0.245	1
Ctsl	0.491256	0.98	0.98	1
Lrrc59	0.308342	0.76	0.59	1
Pcp4	-0.2953	0.38	0.565	1
BC005561	0.364294	0.72	0.595	1
Jpt1	0.269779	0.56	0.385	1
Ep300	-0.403745	0.52	0.655	1
Dbi	-0.370258	0.72	0.875	1
Ubc	0.541046	0.96	0.985	1
Eif1ax	0.271298	0.64	0.475	1
Smarcc2	-0.324766	0.56	0.69	1
Flywch2	-0.284376	0.22	0.375	1
Atp5a1	-0.275304	0.92	0.96	1
1110032A03Rik	-0.331818	0.4	0.535	1
Casz1	-0.261449	0.44	0.59	1
1810037I17Rik	0.345057	0.9	0.9	1
Sec11c	0.302407	0.86	0.93	1
Vdr	-0.260773	0.16	0.32	1
Polr2j	-0.295814	0.62	0.71	1
Edem2	-0.298669	0.46	0.555	1
Zfr	-0.375301	0.72	0.785	1
Shprh	-0.284012	0.16	0.325	1
Map2	-0.338296	0.68	0.735	1
Selenom	-0.291917	0.92	0.93	1
Cdc42se2	0.2872	0.62	0.44	1
Ptbp3	0.295414	0.94	0.79	1
Psmd8	0.388159	0.84	0.76	1
Kmt2a	-0.372874	0.7	0.78	1
S100a11	0.518087	0.94	0.915	1
Ddx21	0.321024	0.62	0.43	1
Clint1	0.317939	0.72	0.55	1
Syn2	0.600667	0.42	0.23	1
Ptp4a2	0.250348	0.86	0.745	1
Hsd17b4	-0.250533	0.22	0.375	1
Actr3	0.368565	0.9	0.85	1
Oxtr	-0.297349	0.12	0.275	1
Ak6	0.294665	0.42	0.245	1
Rps6ka3	-0.279413	0.26	0.43	1
Nbeal1	-0.34719	0.44	0.58	1
Ube2s	-0.265685	0.68	0.835	1
Akap9	-0.322097	0.82	0.885	1
Mid1ip1	-0.449207	0.68	0.725	1
Glb1	-0.268965	0.22	0.385	1
1500011K16Rik	-0.280296	0.2	0.39	1
Acadl	0.302002	0.72	0.545	1
Atp2a2	-0.354175	0.82	0.88	1
Tusc3	-0.329409	0.78	0.795	1
Maml3	-0.30089	0.48	0.59	1
Dynlt3	0.38801	0.68	0.5	1
Xkr6	-0.266187	0.24	0.42	1
Eif5a	0.45798	0.96	0.955	1
Atp1b3	-0.324122	0.54	0.68	1
Sowahc	0.450819	0.78	0.61	1
Baz1b	-0.376016	0.64	0.775	1
Disp2	-0.341005	0.58	0.7	1
Fam122a	-0.304148	0.54	0.625	1
Smg6	-0.331794	0.34	0.49	1
Ptpn1	0.401012	0.74	0.64	1
2010107E04Rik	-0.300823	0.32	0.53	1
Brwd1	-0.297058	0.34	0.495	1
Zcrb1	-0.334218	0.86	0.945	1
Sugt1	0.281767	0.76	0.655	1
Psmd12	0.365775	0.78	0.68	1
Sec24c	-0.324239	0.4	0.555	1
Fbxo11	-0.262026	0.26	0.445	1
Rnf145	-0.280051	0.24	0.415	1
Tmem42	-0.293433	0.28	0.44	1
Ubn1	-0.345319	0.54	0.63	1
Prrc2b	-0.333179	0.68	0.795	1
H13	0.281982	0.74	0.7	1
Sstr3	-0.307569	0.3	0.445	1
Sumo2	-0.332004	0.92	0.955	1
Polr2a	0.269565	0.72	0.55	1
Zfp608	-0.328885	0.34	0.48	1
Ush1c	-0.296222	0.32	0.52	1
Erg28	-0.289495	0.32	0.46	1
Rnasek	0.355979	0.58	0.33	1
Rnf138rt1	-0.275151	0.2	0.38	1
Ptprg	-0.256746	0.1	0.245	1
Gm9856	-0.2936	0.16	0.32	1
Mapre2	-0.256151	0.54	0.655	1
Atxn10	-0.287455	0.82	0.81	1
Plpp6	-0.25895	0.16	0.325	1
Rnaset2a	0.34882	0.74	0.585	1
Kdm1a	-0.288682	0.66	0.71	1
Utrn	-0.366243	0.64	0.68	1
Ncam1	-0.396463	0.68	0.74	1
Tmem218	-0.279107	0.36	0.53	1
Mcf2l	-0.303987	0.52	0.605	1
Abhd8	-0.295683	0.48	0.6	1
Fkbp9	-0.294093	0.74	0.775	1
Cops3	-0.270348	0.48	0.605	1
Gigyf2	-0.259675	0.4	0.56	1
Rabgap1l	-0.265525	0.4	0.595	1
Abhd14b	-0.281884	0.32	0.445	1
Pdcd6ip	0.267681	0.82	0.68	1
Dpm1	0.338104	0.72	0.575	1
Mrpl38	0.325354	0.64	0.485	1
Derl1	0.36991	0.82	0.705	1
Arpc5l	0.325252	0.88	0.84	1
Spa17	-0.2601	0.14	0.3	1
Myh9	0.257812	0.8	0.63	1
Fbxl17	-0.269975	0.26	0.42	1
Morn2	-0.327785	0.32	0.49	1
Gm14964	-0.326766	0.14	0.285	1
Akap8l	-0.278016	0.5	0.585	1
Abhd17c	-0.273514	0.18	0.35	1
Tppp3	0.65836	0.2	0.085	1
Gc	-0.417096	0.54	0.655	1
Hgfac	-0.267137	0.52	0.635	1
Npm1	0.568138	0.92	0.975	1
Naxe	-0.265826	0.64	0.735	1
Ciz1	-0.288513	0.16	0.32	1
Prdx4	-0.273368	0.46	0.635	1
Eif1b	-0.292664	0.78	0.875	1
Nectin2	0.271597	0.46	0.29	1
Sec61a1	-0.309684	0.72	0.78	1
Alg2	-0.32812	0.34	0.47	1
Hagh	-0.268874	0.66	0.76	1
Syf2	0.290424	0.84	0.72	1
Fra10ac1	-0.320401	0.28	0.415	1
Acat1	-0.257606	0.3	0.455	1
Hnrnpl	-0.302474	0.54	0.61	1
Naa35	-0.303593	0.48	0.59	1
Tmed8	-0.279663	0.4	0.53	1
Mapkapk2	0.3204	0.58	0.44	1
Bpnt1	-0.315316	0.42	0.545	1
Grb14	-0.266152	0.34	0.465	1
Atp6v1d	0.282173	0.84	0.81	1
Agap3	-0.271701	0.28	0.43	1
5730455P16Rik	-0.263156	0.22	0.375	1
Bhlhb9	-0.373713	0.32	0.46	1
Srxn1	0.343439	0.68	0.535	1
Gm20342	-0.313583	0.22	0.365	1
Saysd1	-0.266673	0.42	0.58	1
Mtss1	-0.275895	0.38	0.515	1
Tpm3	0.315837	0.86	0.705	1
Snrnp70	-0.288116	0.78	0.875	1
Agap1	-0.315103	0.52	0.615	1
Ralgds	0.257395	0.48	0.315	1
Spr	-0.2908	0.38	0.54	1
Ndrg1	-0.350504	0.42	0.56	1
Gabpb2	-0.263053	0.3	0.445	1
Slc25a5	-0.327114	0.9	0.925	1
Bnip3	0.282076	0.82	0.64	1
Tuba1b	0.381419	0.72	0.605	1
0610040J01Rik	-0.264011	0.5	0.595	1
Taf12	0.25532	0.38	0.215	1
Clu	0.82191	0.98	0.99	1
Nsun2	0.298422	0.62	0.45	1
Ubr2	-0.292832	0.52	0.62	1
Cldnd1	0.320617	0.64	0.515	1
Coq9	-0.36128	0.32	0.43	1
Stxbp5l	-0.374597	0.44	0.615	1
Yipf4	-0.291164	0.68	0.71	1
Nkx6-1	-0.421145	0.32	0.455	1
Pycr2	-0.269961	0.58	0.655	1
Mrpl52	0.262718	0.88	0.77	1
Hook3	-0.285492	0.56	0.63	1
Actn4	0.380838	0.76	0.7	1
Phlda1	0.325673	0.46	0.27	1
Eef1d	0.273657	0.86	0.865	1
Gnptg	-0.301316	0.76	0.845	1
Ogfod3	-0.251268	0.24	0.385	1
Pappa2	-0.279735	0.06	0.2	1
Anxa7	0.310585	0.82	0.71	1
Lgals3bp	0.309348	0.92	0.955	1
Sdhaf4	-0.278827	0.6	0.7	1
B230219D22Rik	-0.347045	0.62	0.715	1
Ddrgk1	-0.268099	0.7	0.815	1
Atp6v1a	0.377422	0.82	0.695	1
Pigyl	-0.276162	0.5	0.625	1
Gpcpd1	0.277307	0.44	0.305	1
Ube2o	-0.268742	0.34	0.5	1
Ccny	-0.373058	0.4	0.495	1
Eif4ebp2	-0.262723	0.3	0.435	1
Cyth2	-0.275121	0.46	0.58	1
Capns1	0.34819	0.86	0.825	1
Psmb4	0.291015	0.94	0.915	1
Kat6b	-0.255275	0.28	0.415	1
5031425E22Rik	-0.341577	0.5	0.565	1
Glt8d1	-0.284887	0.28	0.41	1
Tubb4b	0.355055	0.84	0.745	1
Rragc	0.281547	0.7	0.56	1
Epcam	0.530392	0.92	0.97	1
Gtf3c1	-0.261546	0.34	0.505	1
Fndc3a	0.31954	0.94	0.87	1
Arfgef1	-0.374528	0.8	0.8	1
Pla2g12a	-0.294622	0.6	0.65	1
March7	0.266158	0.78	0.64	1
Cox20	-0.250406	0.58	0.705	1
Prox1	-0.347056	0.54	0.655	1
Stx7	0.379752	0.74	0.69	1
Npepl1	-0.295429	0.4	0.505	1
Gapdh	0.284964	1	0.975	1
1700017B05Rik	0.336598	0.38	0.235	1
Ndrg3	-0.27187	0.48	0.59	1
Ube2k	0.323716	0.92	0.81	1
Adcy9	-0.277904	0.38	0.495	1
Cstf2	0.254213	0.38	0.225	1
Cmas	-0.251317	0.54	0.655	1
Srrt	-0.367085	0.48	0.585	1
Trak1	-0.300115	0.46	0.57	1
Itgav	0.25938	0.54	0.345	1
Smim14	-0.300343	0.86	0.89	1
G6pc2	-0.542994	0.28	0.395	1
Khdrbs1	0.251572	0.74	0.55	1
Ntrk2	-0.264292	0.14	0.275	1
Rheb	0.376237	0.88	0.825	1
Slc30a8	-0.592996	0.4	0.455	1
Rnf14	0.283296	0.74	0.61	1
Arhgdia	0.386556	0.84	0.82	1
C2cd4b	-0.429333	0.4	0.505	1
Nr1d2	-0.321237	0.44	0.54	1
Taok2	-0.266279	0.32	0.485	1
Leng8	-0.256621	0.32	0.43	1
Cisd2	-0.305449	0.7	0.725	1
Meis3	-0.266201	0.28	0.4	1
Ubl5	-0.284831	0.9	0.97	1
Aamp	-0.279487	0.76	0.74	1
Jtb	-0.312498	0.62	0.74	1
Srsf6	-0.262999	0.74	0.84	1
Mrpl48	-0.294236	0.52	0.59	1
Wnk1	-0.277859	0.88	0.88	1
Cdk16	-0.25091	0.48	0.565	1
Hint2	-0.271696	0.58	0.675	1
Ndufaf4	0.315471	0.56	0.41	1
4932438A13Rik	-0.250811	0.52	0.605	1
Tmem184b	0.271419	0.6	0.425	1
Eif3b	0.31433	0.72	0.645	1
Ikzf2	-0.254878	0.18	0.315	1
Rbm5	-0.336446	0.74	0.72	1
Gata6	-0.289935	0.34	0.475	1
Camk2n2	-0.268445	0.66	0.8	1
Ano6	-0.264577	0.3	0.43	1
Ywhah	0.467773	0.92	0.83	1
Fgf12	-0.256898	0.26	0.39	1
Stt3a	-0.329565	0.72	0.745	1
Bckdk	-0.256226	0.38	0.5	1
Mast4	0.254236	0.86	0.75	1
Trim25	0.379602	0.54	0.395	1
Resp18	-0.436331	0.92	1	1
Suds3	-0.305644	0.56	0.595	1
AI314180	-0.292402	0.26	0.4	1
Eps8l2	0.27404	0.7	0.525	1
Ccnl2	0.264009	0.76	0.61	1
Rybp	-0.271666	0.52	0.64	1
Nxf1	-0.281864	0.6	0.65	1
Grpel1	0.344212	0.76	0.69	1
Rassf1	0.295119	0.38	0.245	1
Hmgb3	-0.251036	0.16	0.31	1
Ampd2	-0.288717	0.38	0.53	1
Rpl13	0.262463	1	1	1
Xrn1	-0.331695	0.5	0.595	1
Chd9	-0.259817	0.58	0.7	1
Fam117a	-0.278624	0.32	0.43	1
Nsfl1c	0.250457	0.68	0.54	1
Dpm3	-0.274529	0.74	0.78	1
Helz	-0.301426	0.46	0.57	1
Slc12a2	-0.276299	0.24	0.37	1
Inpp5f	-0.41486	0.72	0.73	1
Tnks	-0.290898	0.34	0.44	1
Zfp330	0.297586	0.66	0.48	1
Usp12	0.267466	0.48	0.32	1
Cfap20	-0.262642	0.62	0.695	1
Slc39a7	-0.306817	0.72	0.73	1
Gcc2	-0.277116	0.62	0.695	1
Lefty1	-0.316239	0.28	0.395	1
Jak1	0.305667	0.82	0.71	1
Ube2l3	0.275465	0.84	0.82	1
Mphosph10	0.295695	0.64	0.45	1
Jmjd1c	-0.289336	0.64	0.75	1
Tceal8	-0.26771	0.66	0.75	1
Pacsin1	0.271478	0.5	0.355	1
Fmc1	-0.285771	0.5	0.585	1
Mtcl1	-0.279162	0.24	0.35	1
Ociad2	-0.404442	0.34	0.43	1
Snap47	-0.256363	0.58	0.655	1
Kifc3	-0.287397	0.32	0.465	1
Ttc39a	-0.250455	0.34	0.44	1
Wfs1	-0.29666	0.46	0.52	1
Pam16	0.25509	0.8	0.685	1
Slc43a2	-0.303224	0.44	0.54	1
Cebpzos	-0.265611	0.42	0.545	1
Ubxn6	-0.253976	0.64	0.7	1
Smim1	-0.265241	0.46	0.555	1
Atp13a3	0.257159	0.54	0.4	1
Maf1	-0.260467	0.32	0.425	1
Zfp738	-0.250121	0.16	0.295	1
Smarcc1	-0.251037	0.46	0.515	1
Smim20	-0.272775	0.42	0.545	1
Rab25	-0.267878	0.62	0.69	1
Calb1	-0.289242	0.24	0.36	1
Stard7	-0.299206	0.32	0.405	1
Fabp5	0.416788	0.62	0.485	1
Dync2li1	-0.267149	0.4	0.49	1
Phip	-0.264079	0.76	0.835	1
Zdhhc3	-0.294789	0.36	0.435	1
Sult4a1	0.291683	0.22	0.11	1
Rtn4rl1	-0.258659	0.2	0.335	1
Itfg1	-0.269461	0.68	0.69	1
Ccar1	-0.258179	0.6	0.65	1
Rrbp1	0.26029	0.98	0.915	1
Zmym2	-0.252373	0.3	0.41	1
Rasgrf1	-0.312265	0.44	0.51	1
Ankrd13c	-0.275162	0.44	0.49	1
Smarca4	-0.292148	0.6	0.665	1
Synrg	-0.330901	0.56	0.62	1
Skil	0.271182	0.6	0.44	1
Asap1	-0.282167	0.46	0.545	1
Ier3	0.407376	0.38	0.245	1
Nfat5	-0.306065	0.7	0.75	1
2310039H08Rik	-0.266558	0.62	0.69	1
Itgb1	0.284245	0.88	0.855	1
Mphosph6	-0.262804	0.32	0.415	1
Shc1	-0.287005	0.5	0.555	1
Arid5b	-0.257433	0.32	0.435	1
Yme1l1	0.266393	0.78	0.565	1
Ptbp1	-0.25774	0.56	0.665	1
Ttyh1	-0.314769	0.18	0.285	1
Metap2	0.276736	0.8	0.85	1
Thoc2	-0.263551	0.64	0.69	1
Ank	-0.267129	0.54	0.63	1
Txnip	0.539844	0.7	0.6	1
Lima1	0.252747	0.74	0.64	1
Nptx2	-0.326274	0.2	0.3	1
Spock1	-0.287158	0.46	0.565	1
Ppat	-0.289888	0.32	0.405	1
Rgs2	-0.285433	0.38	0.51	1
C1d	-0.253949	0.62	0.635	1
Usp4	-0.265909	0.36	0.46	1
Hspd1	0.688832	0.9	0.84	1
Cops5	0.300492	0.68	0.645	1
Junb	0.424489	0.84	0.775	1
Emb	-0.257652	0.92	0.905	1
Tex261	-0.258295	0.7	0.695	1
C1qbp	0.394474	0.7	0.53	1
Camk2n1	-0.253741	0.88	0.935	1
Abhd18	-0.26095	0.22	0.325	1
Scn3a	-0.353151	0.46	0.53	1
Gnaq	-0.250541	0.64	0.705	1
Trir	-0.251352	0.76	0.875	1
Pfkl	-0.267349	0.6	0.7	1
Rp9	-0.296447	0.7	0.77	1
Glrx5	-0.256936	0.74	0.76	1
Tmem106c	-0.257498	0.34	0.42	1
Akt2	0.270444	0.4	0.315	1
Fam193a	-0.272574	0.4	0.465	1
Ran	0.353002	0.92	0.875	1
Rbm39	0.273767	0.96	0.955	1
Ppme1	0.251035	0.74	0.62	1
Cpne3	-0.281246	0.54	0.57	1
Epb41l3	-0.307636	0.6	0.655	1
Stag1	-0.258493	0.54	0.61	1
Atp2c1	0.283244	0.68	0.56	1
Pmpcb	0.251212	0.72	0.57	1
Ccdc6	0.322064	0.42	0.3	1
Tmem160	-0.265815	0.66	0.68	1
Usp48	-0.338387	0.54	0.57	1
Ambp	-0.382542	0.46	0.58	1
Dnajc10	-0.268843	0.48	0.55	1
Rprd2	-0.330751	0.4	0.445	1
Msmo1	0.268689	0.72	0.59	1
Rsf1	-0.282226	0.7	0.75	1
Abca1	-0.26873	0.4	0.475	1
Zfp280d	-0.271537	0.48	0.535	1
Prkar1a	-0.279976	0.96	0.96	1
Noc2l	0.356047	0.44	0.335	1
Gsn	-0.281592	0.4	0.445	1
Bmyc	-0.260609	0.54	0.62	1
Uri1	-0.265466	0.54	0.56	1
Chka	0.378884	0.8	0.715	1
Cnot7	-0.262119	0.6	0.645	1
Trp53i11	0.276313	0.58	0.465	1
Hspa5	0.263868	1	0.99	1
Hnrnpul1	-0.255095	0.52	0.58	1
Cela1	-0.695685	0.34	0.44	1
Ywhag	0.37472	0.76	0.705	1
1300002E11Rik	-0.258801	0.52	0.535	1
Eif4a1	0.309634	0.96	0.915	1
Creg1	0.258467	0.86	0.865	1
Ipo4	0.28969	0.46	0.345	1
Jkamp	-0.260124	0.48	0.505	1
Filip1	-0.280674	0.38	0.425	1
Smc1a	-0.264254	0.66	0.65	1
Eif3a	0.275022	0.94	0.89	1
Zfp36	0.265229	0.38	0.28	1
Ass1	0.561507	0.34	0.235	1
Rbm8a	0.265	0.82	0.73	1
Mettl7a1	0.257721	0.46	0.33	1
Malat1	0.333977	1	1	1
Gadd45a	0.669848	0.52	0.405	1
Atf1	0.299751	0.52	0.405	1
Ddah2	0.260145	0.12	0.065	1
Ncl	0.260957	0.94	0.93	1
Gpd2	-0.268122	0.36	0.4	1
Tmcc3	0.264422	0.58	0.425	1
Jarid2	-0.252021	0.3	0.345	1
Slk	-0.272841	0.5	0.58	1
Megf9	-0.270788	0.44	0.465	1
Ilkap	-0.254655	0.62	0.67	1
Sec22b	0.262109	0.82	0.76	1
Bex1	0.252959	0.92	0.85	1
Dynll2	0.268246	0.96	0.875	1
Ccpg1	-0.318481	0.64	0.605	1
Stmn1	0.553191	0.16	0.095	1
Nsg1	0.343919	0.14	0.09	1
Parva	0.691204	0.36	0.285	1
Zfp91	0.27802	0.9	0.805	1
Zwint	0.332326	0.8	0.8	1
Ins2	0.4822	1	1	1
Map1lc3a	0.283041	0.72	0.66	1
Cct4	0.254039	0.74	0.65	1
Castor2	-0.5443	0.3	0.3	1
Tmsb15b2	-0.301699	0.26	0.29	1
Akr1b3	0.274507	0.6	0.565	1
Nfe2l2	0.436722	0.42	0.38	1
Gabarapl1	0.264341	0.76	0.71	1
Ifitm2	0.28792	0.6	0.625	1
Txnrd1	0.365539	0.94	0.865	1
Gcg	0.479141	0.84	0.855	1
Serinc1	0.308292	0.9	0.88	1
Cltrn	-0.779762	0.54	0.34	1
Gpx2	0.282386	0.62	0.575	1
Ybx3	0.383299	0.68	0.605	1
Fdps	0.300059	0.54	0.52	1
Prdx1	0.551303	0.9	0.965	1
Map1b	0.327995	0.94	0.945	1
Rtn1	0.663472	0.18	0.205	1
Rab6b	0.250546	0.34	0.3	1
Nrsn1	0.846091	0.32	0.285	1
Snrpn	0.251522	0.54	0.495	1
Uchl1	0.939639	0.5	0.41	1
Spp1	0.462629	0.5	0.56	1
Snap25	0.489438	0.82	0.785	1
Nop56	0.478821	0.54	0.575	1
Syt4	0.251869	0.68	0.72	1
Tmc4	0.270819	0.72	0.79	1
Ier5	0.298714	0.24	0.215	1
Ptp4a1	0.492645	0.32	0.43	1
Map4	0.459753	0.22	0.25	1
Cyb561	0.253941	0.5	0.48	1
Ero1lb	-0.265956	0.56	0.475	1
Klc1	0.470776	0.34	0.335	1
Pla2g16	0.514753	0.34	0.415	1
Ndrg4	0.378557	0.16	0.16	1

## Sheet: Delta_markers_S3_vs_Control
Gene	Avg log2(Fold change)	Fraction cells in S3 expressing gene	Fraction cells in Untreated Sample expressing gene	Adjusted p-value
Gbp4	3.30649	0.991	0.015	1.82106e-58
Gbp2	3.72542	0.991	0.02	4.58127e-58
Gbp3	2.70087	0.991	0.03	1.87372e-57
Iigp1	3.64815	0.963	0	3.36643e-57
Igtp	2.76647	0.991	0.075	1.53226e-54
Icam1	2.62224	0.945	0.015	5.0509e-54
Tap1	2.32043	0.963	0.075	5.42841e-52
Irgm2	1.51751	0.927	0.045	2.48314e-50
Stat1	2.7339	1	0.22	8.01249e-50
Zbp1	2.52047	0.908	0.03	8.49338e-50
Gbp6	2.82623	0.862	0.01	6.77306e-48
Cd274	2.08318	0.936	0.105	6.23314e-47
Ifi47	1.78487	0.826	0.005	1.99627e-45
Irgm1	2.61491	0.982	0.275	2.03794e-45
Isg15	2.41891	0.881	0.06	4.56202e-45
H2-Q6	1.82338	0.89	0.07	2.07936e-43
B2m	3.50928	1	0.805	2.97378e-43
Socs1	2.00098	0.844	0.04	4.16034e-43
Gbp7	2.3596	0.945	0.21	6.95787e-43
Nos2	2.2641	0.78	0	1.86416e-42
Serping1	2.62717	1	0.69	2.41657e-42
H2-Q7	2.52037	0.945	0.215	2.70517e-42
Oasl2	1.48887	0.853	0.055	3.16496e-42
Ube2l6	1.60091	0.972	0.23	4.41521e-42
Ly6e	2.84491	1	0.84	6.2763e-42
H2-K1	2.2941	1	0.995	7.7422e-42
Gbp8	1.68651	0.908	0.115	9.98002e-42
Psmb9	2.34196	0.963	0.34	1.16606e-41
H2-D1	2.37395	1	0.98	2.8879e-41
H2-T23	3.28792	0.991	0.74	3.70626e-41
Irf7	1.55278	0.917	0.14	4.89372e-41
C1ra	1.58709	0.844	0.06	9.47532e-41
Psmb8	3.05299	0.982	0.66	2.04787e-40
Tapbp	1.97441	1	0.87	4.99165e-40
Tap2	1.99834	0.954	0.33	5.03644e-40
Xaf1	1.38275	0.89	0.115	7.30043e-40
H2-T22	1.9145	0.963	0.395	1.54422e-39
Bst2	2.60019	0.954	0.35	3.33592e-39
Neurl3	2.20003	0.734	0.005	1.75923e-38
Parp14	1.82664	0.917	0.22	1.9694e-38
Tapbpl	1.60898	0.982	0.48	7.04593e-38
Ifit2	1.61666	0.78	0.03	1.13492e-37
Il18bp	2.2352	0.963	0.47	1.57738e-37
Cd74	3.25029	0.789	0.055	2.71397e-37
Gbp5	1.36666	0.706	0	4.59212e-37
Ifit3	1.78232	0.817	0.07	5.72533e-37
Psmb10	2.20502	0.972	0.655	1.18034e-36
Isg20	2.01733	0.972	0.675	1.12109e-35
H2-Q4	1.42968	0.872	0.18	2.90737e-35
Psme2	2.15381	0.963	0.805	4.3393e-35
Gbp10	1.3628	0.67	0	1.80565e-34
Pnp	1.70859	0.954	0.405	3.97539e-34
Psme1	1.96768	0.954	0.83	9.86235e-34
Ifit1	1.60589	0.844	0.145	1.26794e-33
Shisa5	1.62891	0.954	0.555	2.15989e-33
Gm4951	1.11898	0.651	0	3.38396e-33
Irf1	2.07347	0.936	0.4	3.69592e-33
Tnfsf10	1.29693	0.862	0.17	1.6293e-32
Rtp4	1.57156	0.917	0.34	3.27302e-32
Tgtp1	0.942763	0.633	0	6.1116e-32
Cd82	1.35422	0.954	0.38	1.87159e-31
Cfb	1.96203	0.706	0.055	1.21819e-30
Cebpd	2.46781	0.908	0.365	1.24556e-30
Pomp	1.20948	0.991	0.875	3.8679e-30
Lgals3bp	1.40892	0.991	0.955	6.94331e-30
Snx10	1.34119	0.982	0.575	1.2324e-29
Zc3h12a	0.852122	0.606	0.005	1.78469e-29
Gbp9	0.961785	0.633	0.02	6.52288e-29
Cyba	1.93177	0.706	0.08	7.96083e-29
Birc3	0.9054	0.706	0.08	1.69224e-28
Cd47	1.18362	1	0.935	2.10571e-28
Cldn7	1.55247	0.991	0.82	3.49573e-28
Parp9	1.16365	0.835	0.21	7.97597e-28
Ifitm3	2.60001	0.596	0.015	1.34267e-27
Herc6	1.13925	0.835	0.21	2.44923e-27
9930111J21Rik2	0.766083	0.569	0.005	4.67437e-27
Dhx58	0.792733	0.679	0.07	6.27015e-27
Tgtp2	0.776162	0.569	0.005	8.15284e-27
Rnf213	0.991775	0.844	0.21	8.73181e-27
Ltf	2.07155	0.56	0.005	1.86018e-26
Lcn2	4.47221	0.67	0.065	2.11802e-26
Pigr	1.41562	0.679	0.08	2.63236e-26
Dtx3l	1.03087	0.807	0.18	5.14569e-26
Cxcl10	2.90593	0.541	0	6.86014e-26
H2-Ab1	1.71817	0.578	0.02	1.27317e-25
Serpina10	1.52696	0.936	0.695	1.69414e-25
Ppa1	1.27803	0.936	0.64	1.73281e-25
Mlkl	0.803154	0.661	0.06	1.97847e-25
4930539E08Rik	1.5161	0.688	0.09	4.11726e-25
Txn1	1.3506	0.972	0.93	7.11814e-25
Tmem176b	1.38233	0.963	0.945	1.61156e-24
Usp18	0.98059	0.734	0.155	2.70496e-24
Serpina3f	1.07771	0.514	0	3.78498e-24
Apobec3	1.15124	0.835	0.275	3.80448e-24
Mvp	1.22205	0.908	0.47	5.71632e-24
Stat2	0.979634	0.771	0.195	6.37487e-24
Clic1	1.25666	0.963	0.86	8.43213e-24
Plet1	2.44544	0.642	0.09	1.89558e-23
Gm45159	1.10776	0.78	0.21	3.38315e-23
Nlrc5	0.534131	0.495	0	5.26098e-23
Stom	0.818433	0.55	0.025	5.58578e-23
Znfx1	1.09879	0.862	0.4	1.60934e-22
Ctsb	1.03272	1	0.875	2.89499e-22
Psma7	0.953321	0.991	0.925	4.82664e-22
Enpp4	0.98027	0.872	0.375	5.95821e-22
Apol9a	0.703171	0.505	0.01	6.90443e-22
Sod2	1.69046	0.982	0.77	1.09209e-21
Samhd1	0.842427	0.725	0.155	1.76965e-21
H2-M3	0.872049	0.817	0.305	2.63209e-21
Nampt	1.00447	0.89	0.375	2.89317e-21
Idnk	1.03065	0.872	0.445	3.01908e-21
Samd9l	1.01372	0.835	0.335	5.36101e-21
C1s1	0.612531	0.459	0	9.21387e-21
H2-Eb1	1.13308	0.459	0	9.21387e-21
Cd302	0.733832	0.495	0.015	1.52574e-20
Clu	1.41725	0.991	0.99	1.79057e-20
Fgl2	1.35776	0.927	0.565	4.95666e-20
F11r	0.884404	0.771	0.245	5.38849e-20
Ifi35	0.82532	0.826	0.325	5.41891e-20
Anxa2	0.688594	0.523	0.03	6.29481e-20
Unc93b1	0.807344	0.761	0.21	9.63058e-20
Ifitm2	1.91095	0.89	0.625	1.56777e-19
Csf1	0.788663	0.56	0.065	1.66339e-19
Nmi	0.873444	0.761	0.24	4.78742e-19
H2-Aa	1.42669	0.468	0.015	5.00378e-19
Trafd1	0.831434	0.835	0.385	6.72971e-19
Sppl2a	0.958797	0.927	0.585	7.2232e-19
Trim12a	0.673348	0.596	0.085	8.36089e-19
Grn	1.05317	0.844	0.465	1.52196e-18
Parp12	0.838833	0.771	0.25	1.64801e-18
Rnaset2b	1.02527	0.89	0.44	1.73446e-18
Tmbim4	0.948541	0.963	0.865	1.76408e-18
Ifi27	1.82506	0.826	0.44	1.92415e-18
Vmp1	1.0836	0.917	0.545	2.16217e-18
Trim12c	0.720249	0.615	0.105	2.33243e-18
Mpeg1	0.680394	0.431	0.005	3.09366e-18
Litaf	0.682848	0.688	0.16	4.73318e-18
Gapdh	1.04115	0.991	0.975	7.6033e-18
Lrg1	2.0107	0.422	0.005	8.09274e-18
Prdx5	1.13841	0.954	0.865	9.87503e-18
Lgals9	0.72394	0.44	0.015	1.41866e-17
Acod1	0.855793	0.404	0	1.68284e-17
Mrln	-1.10695	0.239	0.78	1.70062e-17
Gm12216	0.817208	0.789	0.265	2.64631e-17
Ctsz	1.42246	0.917	0.69	3.12801e-17
Creb3	0.836852	0.862	0.435	3.52535e-17
Tmem140	0.687978	0.569	0.095	3.7013e-17
Timp1	1.46723	0.578	0.095	4.43172e-17
H2-DMb1	0.853987	0.394	0	5.72678e-17
Clic4	1.04795	0.807	0.38	6.42812e-17
Tmem176a	1.08112	0.954	0.925	1.95293e-16
Tmbim6	0.831351	0.972	0.91	2.25438e-16
Ccrl2	0.810256	0.523	0.065	2.45868e-16
Gstm1	-1.04589	0.229	0.73	2.7623e-16
Sbno2	0.849252	0.761	0.285	2.87981e-16
Pabpc1	0.980726	0.972	0.875	4.02409e-16
Defb1	1.04031	0.697	0.22	4.59482e-16
Tspo	1.0695	0.899	0.745	6.84859e-16
Ins1	-2.32168	0.991	0.995	7.20957e-16
Kcnmb2	-0.966579	0.294	0.78	8.60617e-16
1110038F14Rik	1.00478	0.844	0.515	9.72105e-16
Pglyrp1	0.759981	0.431	0.025	1.06226e-15
Nfkbia	1.31858	0.826	0.465	1.183e-15
Psma5	0.828779	0.963	0.785	1.39933e-15
Smim6	0.937325	0.771	0.305	1.63562e-15
M6pr	0.850287	0.927	0.705	2.02893e-15
Laptm4a	0.682005	0.991	0.93	2.78237e-15
Nfkbiz	0.839213	0.761	0.27	2.93823e-15
Hk2	0.672447	0.376	0.005	4.52204e-15
Clec2d	0.820933	0.431	0.03	4.5301e-15
Ehf	0.941501	0.927	0.625	5.08754e-15
Isl1	-0.990918	0.917	0.965	7.98948e-15
AW112010	0.989907	0.459	0.05	1.3451e-14
Mif	1.32457	1	0.91	1.71587e-14
Irf8	0.524693	0.367	0.005	1.8572e-14
Misp	0.643626	0.596	0.13	2.73329e-14
Klf5	0.772351	0.642	0.19	3.39929e-14
Rer1	0.748089	0.945	0.76	3.64444e-14
Psmg4	0.76851	0.872	0.56	3.89562e-14
Bag1	0.821818	0.972	0.865	4.26261e-14
Ddx58	0.609912	0.706	0.205	5.26136e-14
1810037I17Rik	0.790134	0.982	0.9	6.10815e-14
Rhoc	0.822407	0.881	0.52	7.98396e-14
Cox7a2	0.653748	1	0.945	1.01474e-13
Tmsb10	1.19794	0.927	0.71	1.09217e-13
Tgm2	0.467357	0.394	0.025	1.3434e-13
Tnfrsf1a	0.828303	0.844	0.475	1.9561e-13
Pfkp	0.891938	0.853	0.44	2.04134e-13
Rsad2	0.790976	0.486	0.075	2.39767e-13
Batf2	0.491821	0.33	0	2.45819e-13
Ifih1	0.577739	0.651	0.2	2.65848e-13
Pfkfb3	0.920637	0.55	0.12	2.97546e-13
Serpina3n	0.758138	0.358	0.01	3.61527e-13
Eif5a	0.619959	0.982	0.955	3.65911e-13
Uba7	0.626466	0.596	0.16	3.84692e-13
Bcl3	0.706632	0.697	0.25	4.24137e-13
Chmp4b	0.772899	0.927	0.705	6.47653e-13
Fas	0.412738	0.349	0.01	7.3313e-13
Actg1	0.822937	1	0.98	8.10506e-13
Parp3	0.345175	0.358	0.015	9.75379e-13
Cd40	0.456042	0.33	0.005	1.28262e-12
Rala	0.689567	0.917	0.665	1.32902e-12
Eif6	0.902895	0.872	0.68	1.88694e-12
Csf3	2.024	0.339	0.01	2.02362e-12
S100a11	0.806244	0.945	0.915	2.12321e-12
Dap	0.690999	0.963	0.91	2.49106e-12
Hs6st1	0.801305	0.771	0.37	3.76905e-12
Lamp2	0.703598	0.963	0.81	4.43204e-12
Fbxw17	0.606364	0.56	0.14	4.48433e-12
Rnaset2a	0.94689	0.844	0.585	4.86509e-12
Ly75	0.404676	0.468	0.07	5.79156e-12
Socs3	1.03866	0.706	0.28	8.21305e-12
Trim34a	0.395359	0.431	0.05	8.48381e-12
Cfl1	0.556182	0.982	0.95	8.60364e-12
Irf9	0.55351	0.688	0.25	1.0145e-11
Steap4	0.742537	0.339	0.015	1.06983e-11
Dhrs7	0.701873	0.862	0.555	1.10692e-11
Uqcrq	0.630163	0.972	0.925	1.13513e-11
Psme2b	0.352829	0.385	0.035	1.25808e-11
Tnfaip2	0.79394	0.312	0.005	1.35772e-11
Heg1	0.699974	0.78	0.37	1.9263e-11
Ifi44	0.406259	0.321	0.01	2.23224e-11
Acly	-0.719838	0.954	0.995	2.46191e-11
Ripk2	0.482188	0.431	0.06	2.47578e-11
F830016B08Rik	0.637834	0.294	0	2.5e-11
Cblc	0.731627	0.697	0.29	2.53206e-11
Unc80	-0.757623	0.514	0.83	3.44784e-11
Odc1	1.00694	0.927	0.635	3.89296e-11
Tbrg1	0.715025	0.936	0.865	4.37908e-11
Lgmn	0.752538	0.743	0.35	5.5304e-11
Cox7b	0.668	0.963	0.905	5.90863e-11
Calr	0.783852	0.991	0.98	8.21761e-11
Tpi1	0.910504	0.991	0.895	8.25663e-11
Apol10b	0.356243	0.312	0.01	8.3855e-11
Gpx1	0.839105	0.963	0.8	9.28893e-11
Ins2	-1.85889	1	1	9.64932e-11
C2	0.488356	0.376	0.04	9.83068e-11
Kcnk16	-0.954798	0.44	0.81	1.10824e-10
Ldha	1.38115	0.743	0.39	1.30729e-10
Rras	0.528104	0.477	0.095	1.32044e-10
Rpl41	0.458861	1	1	1.44641e-10
Ccl2	1.4387	0.312	0.01	1.54668e-10
Parp10	0.520541	0.606	0.175	1.56499e-10
Mcub	0.633183	0.688	0.28	1.90748e-10
Rnf19b	0.562452	0.697	0.295	1.96161e-10
Anxa6	0.859702	0.853	0.695	2.27042e-10
Hif1a	0.744719	0.844	0.51	2.4961e-10
Znrf1	0.567545	0.67	0.26	2.80383e-10
Arrdc4	0.549259	0.532	0.13	2.89841e-10
Dbnl	0.577396	0.789	0.415	3.39547e-10
Nupr1	1.28558	0.642	0.245	3.82971e-10
Tgfb1	0.382779	0.367	0.035	3.83068e-10
Rab5c	0.671087	0.844	0.54	3.95456e-10
Wnt4	-1.22618	0.174	0.585	4.27697e-10
Gng2	0.700883	0.752	0.385	4.50293e-10
Krtcap2	0.544093	0.982	0.915	5.17912e-10
Muc1	0.622107	0.404	0.06	5.20638e-10
Frzb	-0.727582	0.303	0.72	5.31368e-10
Arf4	0.661794	0.954	0.835	5.67637e-10
Gpr182	0.38808	0.45	0.075	5.74966e-10
Gng5	0.589536	0.963	0.965	6.47787e-10
Plec	0.612287	0.633	0.235	6.59224e-10
Gsdmd	0.394592	0.404	0.055	8.8788e-10
Erap1	0.635608	0.817	0.525	9.305e-10
Mrpl27	0.63288	0.862	0.545	1.0465e-09
Slc7a14	-0.671534	0.78	0.93	1.23864e-09
Epsti1	0.35754	0.339	0.025	1.32978e-09
Eif2ak2	0.668061	0.67	0.305	1.37789e-09
Enho	-0.758094	0.55	0.84	1.41519e-09
S100a16	0.659005	0.67	0.27	1.41639e-09
Flot2	0.620577	0.697	0.32	1.44541e-09
Mafa	-1.14761	0.028	0.44	1.48482e-09
Pdia3	0.59072	1	0.98	1.62092e-09
Susd6	0.615677	0.688	0.32	1.84749e-09
H2-Q10	0.266444	0.275	0.005	1.8735e-09
Naa20	0.594728	0.899	0.755	2.25439e-09
Gm12185	0.441199	0.257	0	2.27972e-09
Apol9b	0.329953	0.257	0	2.27972e-09
Gm4841	0.569539	0.257	0	2.27972e-09
Wars	0.833542	0.734	0.415	2.57217e-09
Arg1	-1.29931	0.734	0.935	2.57411e-09
Lbp	0.632749	0.312	0.02	2.6578e-09
Tlr2	0.564791	0.569	0.175	2.74212e-09
Elob	0.523398	0.982	0.945	2.91652e-09
Plxnb2	0.654318	0.954	0.705	3.86511e-09
Upp1	0.85828	0.789	0.51	3.90519e-09
Med28	0.584745	0.927	0.81	4.23623e-09
Lyn	0.427039	0.33	0.03	5.01182e-09
Aldoa	0.747177	0.991	0.985	5.37103e-09
Pnrc1	0.829364	0.917	0.78	5.39927e-09
Tor3a	0.580987	0.716	0.34	6.2506e-09
Psma2	0.60916	0.936	0.88	6.31605e-09
H13	0.729216	0.917	0.7	6.47451e-09
Sphkap	-0.732175	0.248	0.655	6.53289e-09
P4ha1	0.666564	0.908	0.66	7.3221e-09
Cycs	0.701931	0.862	0.7	9.49206e-09
Epcam	0.74618	1	0.97	9.80674e-09
Ogfr	0.518911	0.734	0.375	9.84485e-09
Igsf8	0.539636	0.78	0.435	1.46605e-08
Ifit3b	0.535112	0.339	0.04	1.54406e-08
C3	0.855203	0.321	0.035	1.60709e-08
Tifa	0.574127	0.294	0.02	1.68349e-08
Ehd1	0.631749	0.56	0.2	1.83534e-08
Rmdn3	0.564921	0.624	0.275	2.01246e-08
Oas2	0.291694	0.284	0.015	2.04407e-08
Spats2l	0.270355	0.239	0	2.09301e-08
Lmna	0.59614	0.917	0.625	2.43643e-08
Chgb	0.817898	1	1	2.61702e-08
Pgk1	0.817598	0.963	0.805	2.93409e-08
Kars	0.539013	0.752	0.44	3.03271e-08
Nectin2	0.590442	0.679	0.29	3.22802e-08
Ddx60	0.428455	0.468	0.115	3.32089e-08
St14	0.561949	0.706	0.325	3.35266e-08
Ccl28	0.456278	0.404	0.075	4.8353e-08
Gadd45b	0.68412	0.486	0.145	6.58885e-08
Grina	0.563453	0.881	0.645	6.81132e-08
Tnfaip3	0.301929	0.275	0.015	7.32587e-08
H2-DMa	0.366853	0.321	0.04	7.85418e-08
Rpl5	-0.493164	0.991	0.995	7.87939e-08
Lst1	0.269537	0.275	0.015	8.00698e-08
Mlxipl	-0.643187	0.229	0.61	8.3502e-08
Arpc1b	0.650951	0.862	0.675	8.52085e-08
Rtn4	0.617386	0.972	0.86	1.09717e-07
Plod3	0.448572	0.642	0.25	1.1186e-07
Igf1r	0.670233	0.872	0.645	1.13403e-07
Peg3	-0.7035	0.972	1	1.15726e-07
Lif	0.370492	0.239	0.005	1.19051e-07
Egln3	0.302241	0.33	0.04	1.21962e-07
Basp1	1.00889	0.853	0.6	1.32509e-07
Gtpbp2	0.678491	0.761	0.49	1.34067e-07
Sorbs2	-0.682261	0.495	0.775	1.48891e-07
Pnmal2	-0.701588	0.716	0.885	1.54485e-07
Cmpk2	0.499149	0.532	0.175	1.60052e-07
Myd88	0.331539	0.45	0.11	1.79569e-07
Casp7	0.356825	0.367	0.065	2.00422e-07
Sec61g	0.513514	0.982	0.98	2.36204e-07
Gm9767	0.321813	0.303	0.03	2.5267e-07
Krt87	0.320434	0.248	0.01	2.67371e-07
Ier3	1.14518	0.587	0.245	3.11438e-07
Rcn1	0.397532	0.624	0.245	3.18608e-07
Tpst1	0.523703	0.679	0.3	3.60811e-07
Maged1	-0.584487	0.963	0.99	3.62034e-07
Pim1	0.433474	0.45	0.115	3.67887e-07
Tnip1	0.471433	0.596	0.255	4.00163e-07
Helz2	0.325315	0.376	0.07	4.56013e-07
Plin2	0.367985	0.523	0.17	4.723e-07
Rnh1	0.561672	0.899	0.76	5.34863e-07
Tcirg1	0.346794	0.44	0.11	5.50848e-07
Ubd	0.620953	0.211	0	5.55443e-07
Spint1	0.567122	0.927	0.785	6.86634e-07
Rps11	0.342486	0.991	1	7.37333e-07
Cpe	0.401105	1	1	7.68173e-07
Clic5	0.487235	0.468	0.14	8.93102e-07
Fgl1	0.466932	0.358	0.07	9.69895e-07
Zbtb20	-0.541305	0.982	0.99	1.11895e-06
Cd164	0.558435	1	0.965	1.12378e-06
Hspa5	0.693297	0.982	0.99	1.18654e-06
Enpep	0.510785	0.468	0.145	1.2181e-06
Cxcl1	0.881319	0.22	0.005	1.23175e-06
Tlr3	0.362409	0.404	0.09	1.34043e-06
Gadd45g	0.956884	0.817	0.52	1.57662e-06
Ddc	-0.650346	0.083	0.435	1.60725e-06
Ciita	0.285039	0.202	0	1.63676e-06
Stxbp1	0.545627	0.936	0.74	1.75882e-06
H3f3b	0.503902	1	0.99	1.79326e-06
St6galnac4	0.400788	0.514	0.18	1.81562e-06
Vwa5b2	-0.510293	0.257	0.63	1.96955e-06
Rps20	0.399065	1	1	1.9783e-06
Selenow	0.713074	0.936	0.825	2.11205e-06
Ssr2	0.545649	0.963	0.915	2.12887e-06
Cplx2	-0.591707	0.661	0.885	2.15351e-06
Cldn3	0.755553	0.844	0.58	2.25559e-06
Sulf2	0.53618	0.56	0.215	2.47057e-06
S100a10	0.71415	0.881	0.715	2.53838e-06
Saraf	0.582685	0.954	0.865	2.91878e-06
Abcc8	-0.534252	0.927	0.98	3.13421e-06
Hadh	-0.640371	0.752	0.895	3.75676e-06
Ero1l	1.44518	0.826	0.565	4.03199e-06
Atp11a	0.444521	0.688	0.37	4.67173e-06
Cd9	0.883341	0.486	0.175	4.67418e-06
Spidr	0.393828	0.431	0.13	4.6779e-06
Crybg1	0.361252	0.394	0.1	4.83458e-06
Pdia6	0.602148	0.963	0.94	5.07138e-06
Rpl39	0.458341	1	0.985	5.50147e-06
Chga	-0.705348	1	0.995	5.74651e-06
Slc35g2	0.592505	0.862	0.635	6.49096e-06
Scgn	-0.624257	0.505	0.775	6.59382e-06
Plekha2	0.437255	0.541	0.205	6.60241e-06
Csrnp1	0.326182	0.431	0.12	6.9809e-06
Cox5a	0.522009	0.89	0.81	7.07204e-06
Psma1	0.572778	0.917	0.82	7.30543e-06
Tnfaip8	0.464595	0.358	0.085	7.31847e-06
Cebpb	1.11632	0.771	0.545	7.44573e-06
Psma3	0.485075	0.945	0.905	7.70152e-06
Cox7c	0.397063	0.982	0.975	7.78394e-06
Mrps34	0.569727	0.862	0.685	8.72613e-06
Csrp1	0.403762	0.376	0.095	8.89803e-06
Tmtc1	0.577037	0.679	0.36	9.04707e-06
Pgam1	0.623131	0.982	0.935	9.27076e-06
Fxyd6	-0.594438	0.651	0.86	9.32246e-06
Tbca	0.482246	0.963	0.875	9.74667e-06
Sdc4	0.578368	0.826	0.685	1.1299e-05
Ptprt	-0.511983	0.211	0.57	1.19657e-05
Psmb4	0.477519	0.927	0.915	1.25751e-05
Surf4	0.485538	0.927	0.84	1.33676e-05
Pclo	-0.649533	0.45	0.77	1.35299e-05
Maff	0.453451	0.523	0.2	1.37254e-05
Reep5	0.529322	0.963	0.89	1.38548e-05
Cxcl9	1.16609	0.183	0	1.39662e-05
Tubb5	0.618894	0.908	0.755	1.40398e-05
Prdx1	0.595867	0.936	0.965	1.51102e-05
Unc13a	0.488932	0.697	0.39	1.54538e-05
Camk2b	-0.558987	0.624	0.85	1.78133e-05
Gna13	0.558858	0.771	0.475	1.92823e-05
Prss53	-0.735973	0.073	0.405	2.16081e-05
Slc39a1	0.448495	0.55	0.235	2.23444e-05
Ube2d3	0.444971	0.972	0.935	2.24809e-05
Echs1	0.520547	0.771	0.51	2.41783e-05
Plcb4	0.586186	0.798	0.55	2.45477e-05
Cdc42se2	0.523925	0.734	0.44	2.50608e-05
Abhd16a	0.516063	0.835	0.625	2.51723e-05
Rpl31	0.413462	1	0.945	2.66495e-05
Jpt1	0.493789	0.67	0.385	2.91477e-05
Chic1	-0.566461	0.706	0.855	3.2155e-05
Car8	-0.584132	0.321	0.68	3.27261e-05
Sftpd	0.710963	0.459	0.155	3.86432e-05
Ifnar2	0.49321	0.697	0.38	3.86653e-05
Vwa5a	0.473245	0.651	0.36	3.90508e-05
Prps1	-0.500822	0.33	0.665	3.96897e-05
Edf1	0.487783	0.963	0.89	4.05471e-05
A230057D06Rik	-0.437029	0.183	0.525	4.16001e-05
Krt8	0.50467	0.908	0.885	4.4455e-05
Plaat3	1.14831	0.422	0.16	4.5859e-05
Nostrin	0.563242	0.752	0.47	4.76625e-05
Tmc4	0.530129	0.881	0.79	4.76773e-05
Chp1	0.51228	0.78	0.515	4.78181e-05
Irf2bp2	-0.63132	0.523	0.76	4.93867e-05
Sec11c	0.562426	0.936	0.93	5.05649e-05
Mal2	0.419187	0.541	0.215	5.22017e-05
Arsb	-0.505834	0.33	0.665	5.66781e-05
Neurl1a	0.392651	0.661	0.335	5.70902e-05
Pyy	-0.942156	1	1	5.85173e-05
Gsap	0.398623	0.413	0.13	5.89013e-05
Cenpj	0.295256	0.459	0.155	7.10027e-05
Cox8a	0.36278	0.991	0.985	8.28961e-05
Shb	0.4768	0.661	0.36	8.57181e-05
Nfkb1	0.512538	0.716	0.41	8.59562e-05
B3gnt3	0.27786	0.33	0.075	8.60375e-05
Slc30a8	-0.779823	0.147	0.455	8.85238e-05
Tagln2	0.466208	0.954	0.855	9.14357e-05
Ak2	0.457238	0.844	0.62	9.16021e-05
Sat1	0.657226	0.807	0.535	9.25726e-05
Mitd1	0.419769	0.532	0.225	9.77268e-05
Cd63	0.494136	1	0.985	9.87526e-05
Tgif1	0.305237	0.358	0.085	0.000107061
Crem	0.553579	0.826	0.63	0.000107998
Pea15a	0.51135	0.927	0.715	0.000108659
Pcp4	-0.720161	0.239	0.565	0.000122004
Rnd3	0.399463	0.45	0.155	0.000124318
Zdhhc2	-0.651188	0.688	0.81	0.000125834
Rbms1	0.369671	0.56	0.235	0.00012633
Krt18	0.557006	0.927	0.865	0.000136243
Mrpl33	0.553436	0.89	0.735	0.000146074
Adar	0.458702	0.633	0.33	0.000152639
Lrrc10b	-0.622052	0.422	0.7	0.000155287
Enpp5	0.613343	0.789	0.6	0.000170904
Tmed10	0.352672	0.982	0.975	0.000172203
Kif12	-0.518949	0.468	0.745	0.000194219
Fkbp4	-0.466581	0.807	0.925	0.000194237
Rps2	0.408132	0.991	0.995	0.000201255
Parva	0.398395	0.596	0.285	0.000211531
Jak2	0.313068	0.569	0.24	0.000236449
Slc16a10	-0.600003	0.468	0.705	0.000255824
Crip1	0.774983	0.752	0.55	0.000275249
Eif4a1	0.513299	0.945	0.915	0.000275568
Bcl2l1	0.349666	0.606	0.29	0.000290125
Nkx6-1	-0.559127	0.119	0.455	0.00030552
Junb	0.783107	0.89	0.775	0.000306145
Ly96	0.35205	0.532	0.22	0.000310794
Cyb5r3	-0.4797	0.835	0.91	0.00032642
Pcdh15	-0.466014	0.248	0.58	0.000339874
Sept9	0.482862	0.89	0.62	0.000366003
Bnip3	0.807295	0.862	0.64	0.000373885
Ephb2	0.340816	0.44	0.16	0.000375316
Myo1b	0.496598	0.716	0.445	0.000377905
March5	0.516383	0.862	0.72	0.000392056
Swi5	0.390871	0.963	0.925	0.000395261
Trim21	0.288368	0.349	0.09	0.000403715
Ccdc25	0.422381	0.615	0.32	0.00041393
Ptn	-0.502092	0.064	0.35	0.000422841
Spcs1	0.422229	0.963	0.87	0.000437652
Aida	0.392748	0.771	0.515	0.000441475
Ucp2	-0.531409	0.706	0.895	0.000470166
Gm20559	0.368101	0.284	0.06	0.000471448
Abhd11	0.386611	0.55	0.255	0.000485569
Stk19	0.386304	0.67	0.39	0.000506785
Sec11a	0.466434	0.89	0.705	0.000515829
Eno1	0.601325	0.881	0.69	0.000550663
Capns1	0.402382	0.917	0.825	0.000573661
Dcp2	0.278247	0.468	0.175	0.000599837
Gria2	-0.631225	0.33	0.63	0.000601723
Arhgef5	0.352269	0.697	0.38	0.000617319
Ppp1r1a	-0.70245	0.44	0.665	0.000649285
Ptma	0.338901	0.991	0.995	0.000657227
Prlr	-0.390881	0.037	0.31	0.000669172
Etv6	0.297881	0.404	0.13	0.000732626
Timm10b	0.577293	0.826	0.635	0.000747588
G3bp2	0.410287	0.954	0.85	0.000805402
Rpn1	0.447148	0.936	0.89	0.00083885
P4ha2	0.467887	0.569	0.275	0.000847976
Ppib	0.499876	0.881	0.83	0.000854193
Cope	0.371089	0.963	0.87	0.000857112
Chmp2a	0.437576	0.945	0.875	0.000875687
Erp44	0.478729	0.862	0.69	0.000893891
Smox	0.413884	0.367	0.115	0.000912148
Ndufa13	0.35892	0.945	0.92	0.000926283
Tle1	0.403891	0.697	0.44	0.000929886
Rab7	0.454461	0.927	0.825	0.000948709
Tmsb4x	-0.639075	0.936	0.935	0.00101256
Atp6v0e	0.404961	0.982	0.95	0.00102763
Tjp3	0.376499	0.404	0.15	0.00104491
Cnn3	0.428968	0.817	0.55	0.00117553
Ifngr2	0.32863	0.422	0.145	0.00122756
Slc11a2	0.347884	0.45	0.185	0.00125143
Gmppb	0.496938	0.716	0.475	0.00125818
Stc1	0.546078	0.294	0.065	0.00127408
Zdhhc12	0.277659	0.55	0.25	0.00128345
Pfn1	0.483053	0.899	0.835	0.00154218
Tmem51	0.386512	0.67	0.37	0.00155972
Tjp2	0.44736	0.569	0.275	0.00159927
Mafk	0.326205	0.486	0.2	0.00173825
Mrpl20	0.357321	0.899	0.76	0.00178082
Ran	0.38494	0.963	0.875	0.00182868
Itm2c	0.475614	0.982	0.945	0.00186362
Cstb	0.535095	0.89	0.785	0.00190089
mt-Nd4l	-0.469707	0.78	0.88	0.00195654
Sdcbp	0.457746	0.899	0.695	0.00196109
Alcam	0.466004	0.954	0.885	0.00199515
Pml	0.383785	0.422	0.15	0.00205118
Nfkbib	0.332616	0.44	0.17	0.00210246
Nudcd3	0.396498	0.817	0.58	0.00211568
Rps26	0.332387	0.982	0.98	0.00219779
Mettl26	-0.451349	0.734	0.855	0.00228274
Sytl4	-0.399458	0.055	0.315	0.00237867
Pkm	0.427975	0.991	0.995	0.00244766
Bambi	-0.629265	0.569	0.79	0.00259778
Prr13	0.445134	0.862	0.69	0.00260058
Gatm	-0.435925	0.147	0.44	0.00264619
Tbk1	0.291489	0.532	0.26	0.00267136
Slc7a2	-0.393386	0.138	0.44	0.00268616
Pde3b	-0.432205	0.505	0.715	0.00269598
Ttc9c	0.358755	0.495	0.23	0.00294383
Ap1s2	-0.483885	0.514	0.695	0.00314854
Hnf1aos1	-0.356722	0.083	0.36	0.00320819
Ghitm	0.42966	0.908	0.67	0.0033518
Pdyn	1.07211	0.394	0.155	0.00342429
Slitrk6	-0.452511	0.275	0.58	0.00351066
Chd3	-0.502363	0.541	0.76	0.00358605
Txnl4a	0.341469	0.688	0.4	0.00360383
Atox1	0.535761	0.872	0.76	0.00365212
Uqcr10	0.428863	0.945	0.93	0.00369476
Fndc3a	0.398488	0.954	0.87	0.0037363
Atp1b1	-0.496586	0.927	0.965	0.00384097
Tor1aip2	0.406007	0.752	0.505	0.0039435
Mpp6	0.415366	0.725	0.475	0.00410495
Srgap1	-0.311577	0.083	0.355	0.00423426
Psma4	0.355819	0.872	0.76	0.00433783
Trabd	0.351036	0.872	0.675	0.00444379
Rrbp1	0.542825	0.972	0.915	0.00444948
Cgn	0.433986	0.725	0.49	0.00464256
Glo1	0.477694	0.872	0.695	0.00467073
Podxl2	-0.412635	0.138	0.42	0.00470722
Slc2a1	0.390841	0.486	0.215	0.0051552
Ptp4a2	0.412694	0.881	0.745	0.00518127
Arid5a	0.321778	0.303	0.08	0.00542815
Azi2	0.466815	0.807	0.575	0.0055465
Rbm3	0.379923	0.936	0.93	0.00579089
Cyc1	0.435969	0.853	0.675	0.00579657
Ptpn2	0.404165	0.569	0.295	0.0059506
Rplp2	0.326633	0.991	1	0.00622798
Tubb3	0.454298	0.367	0.125	0.00636953
Chrac1	0.359847	0.817	0.55	0.00666572
Sox4	-0.426178	0.284	0.62	0.00669232
Ptpn13	0.331664	0.56	0.285	0.00684428
Tcf7l2	0.284117	0.45	0.175	0.0071895
Crb3	0.411108	0.853	0.615	0.00719257
Gstz1	-0.357739	0.266	0.575	0.00735688
Ucn3	-0.370112	0.028	0.27	0.00736285
Slc2a2	-0.392243	0.018	0.25	0.007574
Cp	0.292581	0.128	0	0.00763068
Anxa4	0.391794	0.927	0.79	0.0080453
Slc16a12	-0.346689	0.248	0.545	0.00812158
Ndufb7	0.366949	0.954	0.89	0.00818556
Rab13	0.262844	0.422	0.165	0.0083771
Sdk2	-0.44222	0.312	0.605	0.00844545
Ttc3	-0.488274	0.862	0.925	0.00957167
Wipi1	0.435669	0.817	0.65	0.00959799
Vldlr	0.487727	0.78	0.53	0.00967554
Pafah1b3	0.397149	0.826	0.615	0.0096807
Ubb	0.465325	0.972	0.995	0.00996974
Gabarap	0.32242	0.972	0.975	0.0100384
Gm15283	0.341951	0.349	0.115	0.0117211
Tpm3	0.386401	0.881	0.705	0.0117878
Akr1a1	0.387748	0.936	0.885	0.0120393
Irf2	0.484126	0.688	0.455	0.0123595
Cystm1	0.357347	0.963	0.935	0.0127733
Sfxn2	-0.376036	0.174	0.445	0.0128538
G6pc2	-0.55963	0.119	0.395	0.0131693
Cadm1	-0.626428	0.697	0.84	0.0145514
Trim26	0.393636	0.606	0.345	0.0145518
Ccl5	1.44292	0.165	0.015	0.0148963
Ntrk2	-0.303208	0.037	0.275	0.0152975
St6gal1	0.447297	0.459	0.22	0.0154017
Ghr	-0.481069	0.615	0.805	0.0156539
Elovl1	0.264797	0.431	0.19	0.0157855
Lap3	0.409481	0.587	0.33	0.0159977
Fabp5	0.663587	0.716	0.485	0.0164976
Gmpr	-0.490988	0.44	0.655	0.0172188
Pnpla2	0.344988	0.615	0.34	0.01797
Ociad2	-0.502453	0.165	0.43	0.0182412
Gprasp1	-0.602428	0.596	0.795	0.0183498
Grk3	0.314681	0.817	0.57	0.0192355
Brip1os	0.348165	0.358	0.13	0.0193732
Appl2	0.402459	0.596	0.365	0.0196516
Tcf25	0.339424	0.963	0.91	0.0197513
S100a13	0.516186	0.716	0.53	0.0201063
Tmed9	0.45133	0.954	0.865	0.0204584
Slirp	0.413968	0.771	0.57	0.0210144
Ly6i	0.319314	0.119	0	0.0214621
Mvb12a	0.405559	0.771	0.54	0.0227607
Psmb6	0.363842	0.936	0.81	0.0228114
Jpt2	0.376726	0.679	0.45	0.0236441
Tiparp	0.298339	0.459	0.215	0.0240865
Syngr2	0.363471	0.661	0.415	0.0243573
Per3	-0.396502	0.229	0.51	0.0244891
Rpl10	-0.334957	0.982	1	0.0248969
Mxd4	-0.471823	0.459	0.685	0.0249646
Rpl36al	0.558834	0.982	0.9	0.025211
Whamm	0.346225	0.532	0.28	0.025601
Psmb5	0.432697	0.899	0.875	0.0257754
Spin1	0.371224	0.624	0.345	0.0258593
Romo1	0.353183	0.972	0.85	0.0258946
Prkcb	-0.267237	0.138	0.41	0.0265903
Psmb2	0.366251	0.908	0.795	0.026598
Cndp2	0.310157	0.468	0.23	0.0268119
Cdc42	0.375519	0.945	0.91	0.0272354
Fau	0.30195	0.991	1	0.0279632
Tmem27	-1.29263	0.56	0.645	0.0291365
Gnas	-0.469913	0.991	1	0.029229
Elf3	0.336928	0.468	0.21	0.0293547
Pla2g16	1.13581	0.532	0.415	0.029761
Cdkn1a	0.425923	0.56	0.295	0.0301048
Serpinb9	0.251741	0.495	0.225	0.0302847
Mydgf	0.391205	0.908	0.825	0.0308233
Dut	-0.453359	0.532	0.74	0.0313274
R3hdm4	0.30197	0.679	0.43	0.0322032
Casp3	0.265212	0.459	0.21	0.0333349
Chmp5	0.406509	0.936	0.83	0.033528
Ubl5	0.303275	0.963	0.97	0.0349706
Baz1a	0.291748	0.294	0.09	0.0354105
Emc7	0.35571	0.936	0.805	0.0367944
Tmem132b	-0.407517	0.266	0.545	0.0371429
Cox5b	0.347102	0.954	0.89	0.0383958
Mfge8	0.322398	0.367	0.135	0.0386315
Adam10	0.329063	0.661	0.385	0.0394819
Cabp7	-0.425645	0.275	0.525	0.0397847
Sdf2	0.44546	0.872	0.73	0.0401808
Sh3bgrl3	0.48686	0.752	0.61	0.0405317
Zc3hav1	0.385635	0.688	0.425	0.0416755
Plac8	0.260166	0.266	0.065	0.0426085
Slc2a5	-0.429813	0.798	0.855	0.0430563
Tpt1	-0.324207	1	1	0.0431068
Rgs4	0.838715	0.679	0.475	0.043539
Ccnd2	-0.414682	0.972	0.95	0.0457449
Vgf	0.562063	0.468	0.215	0.0461936
Nmt1	0.28162	0.679	0.385	0.046966
Stt3a	0.378334	0.908	0.745	0.0488107
Dusp28	0.309863	0.523	0.275	0.0488139
Manf	0.519178	0.963	0.93	0.0539678
Prelid1	0.415766	0.862	0.735	0.0541935
Cox6b1	0.38029	0.954	0.92	0.0557138
Xbp1	0.504387	0.954	0.845	0.0584509
Rhbdl2	0.325541	0.413	0.175	0.0585994
Pex16	0.26774	0.477	0.235	0.0588583
Cmtm6	0.27392	0.578	0.305	0.0589507
Actb	0.405606	1	1	0.0589707
Adam17	0.297519	0.404	0.17	0.0605783
Btg2	-0.727806	0.862	0.895	0.0608227
Hmgb1	0.293188	0.936	0.96	0.0625061
Hlf	-0.286264	0.064	0.305	0.0631927
Rbbp7	0.401349	0.954	0.835	0.0654142
Olfm3	-0.341059	0.083	0.325	0.0701681
Cast	0.254214	0.505	0.24	0.0707402
Ggct	0.303948	0.505	0.265	0.0754409
Npdc1	0.462097	0.881	0.795	0.0762751
Rps27	0.288605	0.991	1	0.076765
Taf10	0.335481	0.927	0.795	0.0795488
Itgb1	0.496445	0.927	0.855	0.0855015
Rnf114	0.291534	0.55	0.305	0.0859501
Ascc3	0.379451	0.761	0.55	0.0860125
Ndufv3	0.359669	0.945	0.825	0.0868572
Cd14	0.323734	0.174	0.025	0.0888854
Fermt2	0.478884	0.798	0.61	0.0902811
Card19	0.329094	0.67	0.405	0.0944326
Mbd2	0.349749	0.899	0.735	0.0982943
Eif1ax	0.342424	0.697	0.475	0.100125
Myh9	0.424044	0.789	0.63	0.100542
Fosl2	0.27862	0.303	0.1	0.105196
Psmb3	0.431056	0.89	0.785	0.107809
Asb13	0.268278	0.505	0.25	0.109955
Tubb4b	0.444554	0.862	0.745	0.110146
Leprotl1	0.418154	0.844	0.67	0.111999
Cacna2d1	-0.463145	0.596	0.765	0.112095
Pgd	0.333671	0.642	0.38	0.114601
Gripap1	0.326821	0.752	0.555	0.116497
Dbp	-0.62328	0.376	0.605	0.116551
Atp6v0b	0.263726	0.991	0.955	0.118241
Cnih4	0.269741	0.44	0.21	0.118459
Psmd7	0.328769	0.899	0.84	0.12162
Dnajb11	0.472139	0.734	0.565	0.125292
Ptpn1	0.461617	0.807	0.64	0.128536
Myo1c	0.308737	0.477	0.24	0.129204
Bax	0.348547	0.936	0.815	0.132373
Tmem9	0.40953	0.633	0.4	0.134848
Hist2h4	-0.390234	0.055	0.27	0.135133
Atp6v1g1	0.277403	0.963	0.955	0.13745
Dad1	0.308683	0.991	0.96	0.137526
Rnf121	0.284533	0.541	0.29	0.142721
Smco4	0.283595	0.532	0.28	0.143049
Slc35b1	0.441564	0.872	0.75	0.144461
Hsp90ab1	0.280661	0.972	1	0.145714
Nebl	-0.332763	0.147	0.39	0.150287
Fam162a	0.554693	0.734	0.555	0.150716
Cox6c	0.304988	0.982	0.98	0.151393
Entpd3	0.433304	0.661	0.51	0.15383
Tuba1b	0.37132	0.789	0.605	0.154429
Aldh3b1	0.278902	0.394	0.165	0.157469
St5	0.307233	0.505	0.27	0.159054
Carhsp1	0.281112	0.468	0.24	0.166231
Dio1	-0.473043	0.642	0.78	0.167259
Clptm1l	0.354769	0.844	0.665	0.170808
Gjd2	-0.295071	0.174	0.41	0.174421
Abcf2	0.301782	0.468	0.235	0.17497
Tmed6	-0.385695	0.248	0.49	0.177436
Tspan15	0.330953	0.908	0.78	0.179611
Slc37a1	0.259222	0.532	0.28	0.183665
Ctsl	0.354706	0.972	0.98	0.18846
Upf3b	-0.378989	0.661	0.79	0.1908
Meg3	-0.359621	0.991	0.985	0.203304
Atp5k	0.330986	0.872	0.755	0.209953
Adgrf5	0.321854	0.606	0.365	0.210401
Arpp19	0.321874	0.899	0.79	0.212391
Ppp1r11	0.383348	0.817	0.725	0.219566
Picalm	0.378335	0.725	0.555	0.222778
Cox6a1	0.366148	0.945	0.915	0.22314
Phc2	0.331389	0.835	0.59	0.225894
Snrpf	0.36479	0.881	0.78	0.227496
Gemin7	0.345281	0.752	0.49	0.232645
Scg3	-0.387977	0.991	0.985	0.237854
Ifrd1	0.312049	0.56	0.325	0.238108
Lpgat1	-0.44993	0.486	0.67	0.239636
Hdac6	-0.343981	0.275	0.52	0.248096
Psma6	0.284029	0.844	0.75	0.252139
Qars	0.275675	0.56	0.34	0.253468
Fuca1	0.344583	0.789	0.66	0.255312
Mrps16	0.314057	0.844	0.63	0.255312
Grb2	0.397165	0.78	0.655	0.255426
Cdk14	-0.393857	0.349	0.565	0.257223
Jam2	-0.298805	0.092	0.32	0.262177
Mapk13	0.272939	0.294	0.1	0.265814
Plscr1	0.286818	0.514	0.265	0.26945
Ppp4c	0.350266	0.67	0.44	0.275052
S100a6	0.712138	0.367	0.155	0.278064
Rps29	0.33933	1	0.995	0.278849
Rnf115	0.406606	0.725	0.52	0.283618
Hpgds	0.446421	0.505	0.28	0.292317
Dscam	-0.284802	0.119	0.36	0.296891
Cacna1h	0.347474	0.569	0.31	0.304312
Vamp3	0.289597	0.56	0.31	0.305204
Slc50a1	0.323973	0.835	0.685	0.309644
Pts	0.333773	0.881	0.785	0.320751
Ube2e2	0.307735	0.459	0.23	0.324607
Lingo1	-0.333976	0.229	0.48	0.326433
Gch1	0.294992	0.991	0.955	0.328449
Adcy9	-0.265394	0.266	0.495	0.338665
Mien1	0.290104	0.936	0.87	0.350484
Tsc22d4	0.328069	0.67	0.43	0.353009
Tmem128	0.308984	0.761	0.535	0.353096
Gatsl2	-0.688073	0.404	0.585	0.358621
Ckb	-0.255249	0.119	0.355	0.364656
Hsp90b1	0.329254	0.991	0.99	0.368166
Fis1	0.330056	0.89	0.8	0.37188
H2afj	0.351361	0.963	0.81	0.376992
Ndufs8	0.29881	0.771	0.605	0.391895
Kdm2b	-0.350254	0.119	0.335	0.399486
H2-Q2	0.329299	0.752	0.495	0.405183
Rpl38	0.392017	0.991	0.99	0.439561
Chchd2	0.252852	1	0.995	0.439564
Nub1	0.286308	0.725	0.505	0.453034
Atp8b1	-0.453691	0.633	0.765	0.456934
mt-Nd4	-0.28123	1	0.995	0.467113
Ivns1abp	-0.435624	0.633	0.845	0.479144
Golim4	-0.414778	0.807	0.875	0.48041
Ndufaf3	0.291783	0.743	0.515	0.485758
Ypel3	-0.372018	0.56	0.735	0.493999
Galnt14	-0.351531	0.193	0.42	0.495465
Mrpl30	0.314222	0.844	0.71	0.506016
Bag3	0.250019	0.697	0.415	0.512332
Nab1	0.349114	0.661	0.435	0.515632
Mtch2	0.349784	0.899	0.7	0.521774
N4bp1	0.34736	0.67	0.47	0.529749
Hamp	1.15481	0.156	0.025	0.535497
Ksr2	-0.27624	0.211	0.455	0.562866
Higd1a	0.515952	0.358	0.135	0.573302
Cadps	-0.318533	0.128	0.35	0.576171
Prkcsh	0.306181	0.817	0.75	0.58128
Ilf2	0.31611	0.725	0.53	0.584456
Ormdl2	0.379943	0.67	0.48	0.585707
Scg2	-0.333847	1	0.995	0.591115
Lsm4	0.298673	0.881	0.765	0.59716
Psmb1	0.33923	0.917	0.91	0.601592
5330417C22Rik	-0.433749	0.807	0.885	0.619644
Cldn4	0.513077	0.615	0.39	0.640911
Wdr6	-0.413878	0.587	0.75	0.643058
Ogfrl1	0.414278	0.578	0.34	0.643692
Kdelr2	0.385336	0.917	0.8	0.660797
Rap1gap2	-0.433959	0.734	0.87	0.666157
Tshz1	-0.439154	0.725	0.8	0.66766
Hnrnpf	0.318641	0.972	0.905	0.669987
Cacybp	0.38122	0.927	0.815	0.688783
Ywhab	0.298869	0.927	0.835	0.691684
Hypk	0.254039	0.569	0.345	0.69474
Ywhah	0.278603	0.899	0.83	0.699137
Trim56	0.342725	0.587	0.405	0.708514
Fam151a	-0.313786	0.101	0.315	0.713308
Pdcd4	-0.519401	0.615	0.735	0.717081
Agap1	-0.310566	0.376	0.615	0.73265
Man2a1	-0.370236	0.394	0.595	0.749891
Rpn2	0.309888	0.954	0.91	0.756561
Gstt1	-0.380387	0.349	0.59	0.77297
Tpd52	0.323605	0.954	0.865	0.778828
P4hb	0.446427	0.963	0.925	0.789953
Ttc28	-0.438335	0.183	0.395	0.79643
Timm13	0.261012	0.908	0.87	0.798706
B4galt3	0.349312	0.624	0.43	0.83563
Rab21	0.370121	0.872	0.765	0.86931
Prdx2	0.339033	0.936	0.93	0.8779
Dbpht2	-0.4962	0.55	0.72	0.888427
Mapk15	-0.353339	0.229	0.44	0.891851
Mrpl38	0.415971	0.661	0.485	0.892703
Aaed1	-0.277063	0.138	0.365	0.910567
Daxx	0.256144	0.44	0.24	0.927885
Prdx6	-0.378521	0.752	0.79	0.941814
Arhgdia	0.294865	0.899	0.82	0.941875
Ripk1	0.268502	0.486	0.26	0.955509
Sema4b	0.307431	0.468	0.255	0.961698
Adamts1	0.25059	0.193	0.045	0.964924
Mrpl51	0.292917	0.817	0.725	0.975768
Srsf7	0.371641	0.817	0.74	0.985032
Rpl27	0.498433	0.972	0.885	0.987688
Bex3	0.281685	0.982	0.975	0.990089
Aktip	-0.316583	0.284	0.52	0.999298
Capzb	0.302158	0.881	0.765	1
Hmgn3	-0.363252	0.936	0.945	1
Uggt1	0.355196	0.78	0.665	1
Eif2s2	0.365073	0.908	0.835	1
Nt5c3	0.352101	0.807	0.66	1
Ssu72	0.34917	0.826	0.7	1
Gtf2h5	0.314202	0.862	0.74	1
Slc35g1	-0.378156	0.294	0.515	1
Baiap3	-0.307418	0.211	0.42	1
Aig1	0.319306	0.743	0.56	1
Csnk2b	0.29594	0.78	0.565	1
Btbd9	0.323674	0.661	0.46	1
Rnpep	0.386504	0.56	0.375	1
Krtcap3	0.339184	0.67	0.465	1
Klf6	0.424993	0.486	0.28	1
Psen1	0.316628	0.541	0.315	1
Gale	0.318068	0.459	0.27	1
Mdm1	-0.288799	0.22	0.45	1
Epb41l3	-0.429759	0.523	0.655	1
Trmt6	0.271672	0.716	0.545	1
Sez6l	-0.44798	0.872	0.91	1
Adi1	-0.296521	0.303	0.525	1
Ttyh1	0.507463	0.495	0.285	1
Lamp1	0.273341	0.991	0.96	1
Saa3	0.505133	0.11	0.01	1
Rps3a1	-0.281067	1	1	1
Ralgds	0.389318	0.514	0.315	1
Tmem56	0.388635	0.541	0.335	1
Mthfd2l	-0.320251	0.22	0.44	1
Cox7a2l	-0.388178	0.954	0.92	1
Il13ra1	0.288249	0.367	0.17	1
Stim2	0.277707	0.532	0.31	1
Zfp36	0.329898	0.486	0.28	1
Pdlim5	0.26006	0.422	0.22	1
N6amt1	-0.346985	0.321	0.545	1
Macf1	-0.419613	0.697	0.8	1
Atp6v1a	0.336508	0.872	0.695	1
Hepacam2	-0.352478	0.275	0.49	1
Gnao1	-0.412791	0.862	0.89	1
Uqcrh	0.263382	0.972	0.965	1
Fam76a	-0.433089	0.514	0.675	1
Ptov1	-0.350117	0.761	0.84	1
Casc4	-0.391329	0.587	0.715	1
Impad1	-0.31993	0.431	0.65	1
Ssbp4	0.326306	0.872	0.73	1
Nudt19	0.263549	0.642	0.425	1
Slc29a1	-0.411651	0.339	0.53	1
Rbx1	0.273739	0.972	0.96	1
Dync2h1	-0.365805	0.321	0.53	1
Ddt	0.305377	0.771	0.555	1
Rps7	-0.269436	0.991	1	1
Txn2	0.302198	0.789	0.59	1
Ankrd44	-0.251277	0.202	0.42	1
Gabrb3	-0.375235	0.45	0.645	1
Gde1	0.313577	0.908	0.845	1
Tspan5	-0.350562	0.697	0.83	1
Bud31	0.291445	0.706	0.495	1
Arpc5	0.268765	0.908	0.86	1
Myh14	0.26222	0.578	0.335	1
Syt7	-0.328282	0.725	0.855	1
Tef	-0.327669	0.275	0.495	1
Pex5l	-0.363515	0.505	0.765	1
Tfrc	-0.313044	0.266	0.465	1
Cox17	0.33718	0.89	0.825	1
Sh3glb1	0.359094	0.899	0.805	1
Nkx2-2	-0.38151	0.321	0.52	1
Camk2d	0.345738	0.624	0.43	1
Plgrkt	0.263343	0.651	0.445	1
Enah	-0.334314	0.541	0.68	1
Stat3	0.274111	0.936	0.83	1
Ninj1	0.27672	0.789	0.665	1
Serpinb6a	0.309675	0.771	0.635	1
Insig1	-0.301581	0.211	0.43	1
Gm16124	-0.256102	0.119	0.33	1
Eif1a	0.260458	0.688	0.49	1
Itga6	-0.325866	0.248	0.46	1
Sbds	0.319288	0.844	0.615	1
Meis2	-0.362807	0.89	0.955	1
Tmem238	0.286797	0.835	0.675	1
Ndufa7	0.257564	0.963	0.935	1
Gramd3	0.319109	0.615	0.43	1
Ocrl	-0.482107	0.743	0.805	1
Gpi1	0.343461	0.927	0.89	1
Eci2	-0.414768	0.679	0.765	1
Itm2b	0.3299	1	0.99	1
Yipf1	0.281843	0.697	0.49	1
Minpp1	0.258876	0.404	0.22	1
Tspan2	-0.272018	0.229	0.445	1
Tacc1	-0.371695	0.532	0.68	1
Trp53i11	0.297555	0.642	0.465	1
Kdelr1	0.269035	0.844	0.685	1
Rab5if	0.250944	0.312	0.14	1
Nrp2	0.277822	0.33	0.145	1
Pcbp1	0.300267	0.963	0.885	1
Sdhd	0.256406	0.826	0.66	1
Aars	0.300798	0.67	0.475	1
Serf2	0.261165	0.991	0.985	1
Ltbr	0.288675	0.477	0.285	1
Gns	0.273188	0.917	0.845	1
Prnp	-0.298731	0.936	0.955	1
Rflnb	-0.265918	0.239	0.45	1
Mcur1	0.258059	0.651	0.455	1
Bbx	0.331928	0.89	0.83	1
Arpc3	0.276654	0.936	0.89	1
Slc25a5	0.278215	0.945	0.925	1
Tmsb15b2	-0.351628	0.101	0.29	1
Fmnl2	0.406244	0.514	0.35	1
Ero1lb	-0.664565	0.312	0.475	1
Tma7	0.251457	0.982	0.92	1
Sesn3	-0.413141	0.55	0.67	1
Stard10	-0.340623	0.807	0.895	1
Commd1	0.266115	0.789	0.69	1
Atp5d	0.262256	0.963	0.93	1
AC078895.1	-0.56846	0.202	0.405	1
Ccdc12	0.280588	0.844	0.795	1
Mcl1	0.302838	0.807	0.7	1
Eif4b	-0.344798	0.706	0.805	1
Map1lc3a	0.296465	0.807	0.66	1
Tfg	0.260886	0.761	0.575	1
Arl6ip1	0.308347	0.908	0.715	1
Zcchc18	-0.441539	0.541	0.665	1
Erp29	0.327619	0.908	0.89	1
Ywhaq	0.280188	0.954	0.945	1
Ywhag	0.294869	0.798	0.705	1
Prkar1a	0.298271	0.972	0.96	1
Kcnk1	0.314339	0.771	0.64	1
Ppme1	0.336806	0.734	0.62	1
Spock2	-0.367632	0.385	0.56	1
Nudt4	-0.354954	0.459	0.635	1
Zwint	0.296028	0.899	0.8	1
Aff1	0.279825	0.477	0.28	1
Sri	0.332832	0.89	0.8	1
Dusp10	0.264772	0.495	0.295	1
Gpat4	0.251929	0.596	0.405	1
Ranbp1	0.323889	0.826	0.725	1
Anxa7	0.397793	0.743	0.71	1
Cd151	0.339803	0.633	0.45	1
Pgrmc1	-0.354125	0.881	0.915	1
Mia3	-0.300065	0.78	0.85	1
Ak6	0.267608	0.422	0.245	1
5330439M10Rik	-0.312243	0.138	0.33	1
Bcr	0.282201	0.615	0.42	1
Cfap36	-0.31545	0.725	0.845	1
Spcs2	0.313803	0.927	0.925	1
Ipo5	0.26038	0.633	0.44	1
Carmil1	0.287895	0.431	0.265	1
Efhd2	0.269305	0.706	0.505	1
1810043G02Rik	-0.254871	0.128	0.31	1
Abcd3	-0.284341	0.743	0.805	1
Gpc4	0.270692	0.734	0.52	1
Man2a2	-0.295091	0.294	0.475	1
Ndufb1-ps	0.905297	0.422	0.305	1
Tbcb	0.32221	0.862	0.77	1
Fibp	0.304097	0.688	0.52	1
Slc38a10	0.304873	0.807	0.68	1
Id1	0.464492	0.229	0.085	1
Mtch1	-0.293521	0.899	0.895	1
Kctd12	-0.268747	0.248	0.465	1
Rps28	0.369615	0.991	0.99	1
Arxes2	-0.270277	0.257	0.46	1
Eif3k	0.282945	0.899	0.85	1
Pcsk1n	-0.277648	1	0.99	1
Scly	0.283485	0.697	0.545	1
Gadd45gip1	0.251891	0.78	0.61	1
Kat6b	-0.256802	0.229	0.415	1
Hivep2	0.254496	0.486	0.305	1
Cdk2ap2	0.378081	0.761	0.615	1
1110008P14Rik	0.302516	0.817	0.67	1
Deptor	-0.370051	0.514	0.695	1
Rrm2b	-0.296156	0.358	0.53	1
Ndufc1	0.259772	0.945	0.845	1
Qdpr	-0.256926	0.523	0.645	1
Zcrb1	-0.334742	0.945	0.945	1
Creb3l2	-0.323181	0.596	0.705	1
BC031181	0.272192	0.89	0.825	1
Rimbp2	-0.322795	0.56	0.715	1
Arl2	0.288091	0.67	0.49	1
Zfp704	-0.296436	0.358	0.55	1
Pde1c	0.294453	0.633	0.465	1
Nop58	0.267887	0.716	0.555	1
Bola2	0.315442	0.679	0.54	1
Ttr	-0.36382	0.385	0.57	1
Snrpd2	0.277113	0.908	0.83	1
Gm17018	0.26986	0.606	0.495	1
Efcab1	-0.283451	0.468	0.62	1
Snapc1	0.264583	0.56	0.4	1
Mettl7a1	-0.253841	0.156	0.33	1
Papss1	-0.30577	0.468	0.655	1
Ppp2r2a	0.255658	0.624	0.43	1
Cbx6	-0.320223	0.716	0.76	1
Sipa1l3	-0.280439	0.394	0.55	1
Itfg1	-0.324409	0.55	0.69	1
Cpeb1	-0.271776	0.266	0.455	1
Skil	0.290202	0.587	0.44	1
Gsdma	0.382707	0.56	0.4	1
Klhdc8b	-0.32197	0.376	0.58	1
Ndufb2	0.261691	0.872	0.79	1
Nipal1	-0.296939	0.239	0.415	1
Arhgap24	-0.362431	0.33	0.5	1
Tmem258	0.254693	0.908	0.86	1
Fkbp8	0.305589	0.872	0.735	1
Timm8b	0.272233	0.817	0.71	1
Fh1	-0.319397	0.44	0.58	1
Pdcd10	0.291796	0.807	0.635	1
Fgb	0.554502	0.128	0.03	1
Mt2	0.996174	0.67	0.495	1
Snhg6	0.253663	0.505	0.34	1
Bmp3	-0.324249	0.358	0.535	1
Zup1	0.287048	0.257	0.12	1
Adgrl1	-0.259688	0.303	0.505	1
Cpeb4	0.293943	0.688	0.555	1
Rnf138rt1	-0.304745	0.211	0.38	1
Psmc5	0.312664	0.807	0.77	1
Tmed8	-0.281632	0.385	0.53	1
Znhit1	0.267057	0.725	0.57	1
Limd2	0.313071	0.569	0.405	1
Acyp2	0.252401	0.44	0.27	1
Vps28	0.25812	0.862	0.765	1
Pdx1	-0.352117	0.633	0.76	1
Gcnt2	0.33875	0.514	0.36	1
Adprh	0.285383	0.725	0.56	1
Gadd45a	-0.284376	0.239	0.405	1
Ilrun	0.307504	0.358	0.205	1
Stx7	0.273908	0.807	0.69	1
Spint2	0.301853	0.972	0.955	1
Ppp1r9a	-0.327786	0.422	0.575	1
Tor1aip1	0.270445	0.651	0.475	1
Itpr1	-0.3988	0.734	0.8	1
Ctdnep1	0.290931	0.633	0.53	1
Rnf135	0.254399	0.257	0.12	1
Clcn3	-0.294693	0.78	0.88	1
Ssb	0.321019	0.908	0.835	1
Tmem245	-0.255691	0.303	0.48	1
Gm14964	-0.287551	0.128	0.285	1
Syt13	-0.273716	0.917	0.935	1
Gpsm1	-0.275846	0.183	0.355	1
Rab27a	-0.343399	0.578	0.725	1
Ids	-0.307896	0.706	0.755	1
Mxd1	0.369501	0.349	0.21	1
Zim1	-0.258232	0.358	0.54	1
Ldlr	-0.349583	0.569	0.685	1
Myh10	-0.256505	0.174	0.355	1
Arhgap5	-0.283285	0.697	0.845	1
S100a1	0.303118	0.817	0.765	1
Smarcb1	0.252357	0.596	0.41	1
Mindy2	0.269763	0.78	0.645	1
Tmx1	0.308834	0.771	0.67	1
Rgs2	0.500539	0.651	0.51	1
Syt4	-0.27046	0.56	0.72	1
Klf9	-0.273079	0.486	0.645	1
Cbarp	-0.285581	0.596	0.77	1
Cdh2	-0.274077	0.752	0.84	1
Nme2	0.59131	0.495	0.32	1
Wls	-0.277649	0.459	0.61	1
Scfd1	0.25616	0.872	0.815	1
Pigx	0.282113	0.587	0.42	1
Tspyl4	-0.283951	0.431	0.58	1
Lsr	0.258493	0.734	0.57	1
Pofut2	-0.2598	0.532	0.665	1
Ppp6r1	0.254448	0.45	0.295	1
Ly6h	-0.757823	0.44	0.57	1
Nfasc	0.281936	0.716	0.6	1
Tut7	0.389367	0.33	0.195	1
Pcsk1	-0.339349	0.394	0.545	1
Hcfc1r1	0.27301	0.752	0.675	1
Papss2	-0.489843	0.257	0.395	1
Pura	-0.268879	0.917	0.905	1
Folr1	-0.258745	0.385	0.55	1
Calb1	-0.314081	0.202	0.36	1
Dhx36	-0.327727	0.688	0.76	1
Atp2b1	-0.26462	0.899	0.915	1
Rfxap	0.256826	0.532	0.4	1
Map3k15	-0.353147	0.367	0.51	1
Iscu	-0.303956	0.716	0.805	1
Dpysl2	-0.286976	0.422	0.59	1
Prom1	0.266212	0.679	0.53	1
Ddit3	0.368844	0.56	0.38	1
Mrpl50	-0.283548	0.339	0.49	1
Atp6ap2	0.268197	0.945	0.895	1
Gnb1	0.25001	0.927	0.855	1
Trim35	-0.310421	0.725	0.78	1
C1qa	-0.267548	0.422	0.61	1
Ptprn	0.253322	0.972	0.975	1
Pla2g12a	0.251444	0.798	0.65	1
Phf14	-0.291993	0.495	0.61	1
Jakmip1	-0.26263	0.248	0.415	1
Gtf2i	-0.33371	0.661	0.745	1
Lamtor5	0.265055	0.807	0.69	1
A330076H08Rik	-0.289173	0.101	0.23	1
Endog	0.275545	0.523	0.4	1
Rbis	0.264496	0.321	0.185	1
2300009A05Rik	-0.27137	0.725	0.795	1
Cln5	0.273437	0.45	0.29	1
Mrpl53	0.32997	0.385	0.245	1
Atp6v0c	0.659596	0.45	0.34	1
Rcor3	-0.276123	0.303	0.465	1
Cenpv	-0.266417	0.688	0.825	1
Rnf130	-0.261859	0.817	0.835	1
Hhex	-0.458188	0.661	0.77	1
Gmds	0.294526	0.642	0.53	1
Rpl13a	0.306601	0.936	0.85	1
Uchl1	0.329698	0.55	0.41	1
Ech1	-0.255588	0.367	0.52	1
Ahcyl1	-0.317149	0.67	0.735	1
Akap8l	-0.263177	0.486	0.585	1
Dnm3	-0.340669	0.248	0.4	1
Tmem134	0.357106	0.385	0.25	1
Fra10ac1	-0.264432	0.275	0.415	1
Map2	-0.34543	0.679	0.735	1
Lin7c	-0.310526	0.495	0.67	1
Chd6	-0.272335	0.422	0.545	1
Fam81a	-0.278984	0.073	0.19	1
Nfe2l2	0.250199	0.505	0.38	1
Syndig1l	-0.251377	0.413	0.595	1
Atp2a2	-0.398891	0.862	0.88	1
Igfbp7	-0.312117	0.908	0.945	1
Hgfac	-0.286154	0.505	0.635	1
Aga	-0.295666	0.798	0.865	1
Runx1t1	-0.31985	0.596	0.71	1
Neat1	0.426955	0.954	0.915	1
Ush1c	-0.266486	0.358	0.52	1
Calm3	-0.265941	0.853	0.905	1
Sst	-0.642673	1	1	1
Gm42418	0.445691	1	1	1
Lrrc58	-0.255585	0.771	0.79	1
Fos	-0.291705	0.486	0.59	1
Atp5mpl	0.30754	0.413	0.275	1
Armc8	0.254733	0.468	0.345	1
Tm2d2	-0.301382	0.651	0.715	1
Eif4ebp1	0.26955	0.459	0.325	1
Gstp1	-0.26847	0.376	0.53	1
Zdbf2	-0.386815	0.615	0.705	1
Dbi	-0.281105	0.798	0.875	1
Bpnt1	-0.255163	0.45	0.545	1
Shc1	-0.256547	0.413	0.555	1
Dst	-0.275938	0.927	0.945	1
Tomm6	0.459988	0.569	0.45	1
Hyou1	0.330153	0.761	0.655	1
Rab3d	-0.285164	0.376	0.515	1
Steap2	0.273763	0.431	0.31	1
Egr1	-0.342635	0.771	0.905	1
Serpinb1a	0.301005	0.266	0.15	1
Nipbl	-0.277444	0.679	0.74	1
Fkbp9	-0.272017	0.697	0.775	1
Desi1	-0.271699	0.523	0.615	1
Yif1a	0.268844	0.651	0.545	1
Epm2aip1	-0.262104	0.459	0.585	1
Gpd2	-0.256479	0.275	0.4	1
Jade1	-0.264226	0.716	0.81	1
Scarb2	0.308134	0.835	0.725	1
Tnfrsf12a	0.273928	0.651	0.555	1
C2cd4b	0.613679	0.596	0.505	1
AY036118	0.451305	0.844	0.765	1
Pja1	-0.265377	0.56	0.66	1
Tra2a	0.32985	0.743	0.7	1
Micos13	0.302328	0.404	0.26	1
Mt1	0.88991	0.963	0.91	1
Creg1	-0.268225	0.853	0.865	1
Jun	0.299476	0.954	0.915	1
Pgrmc2	0.284414	0.734	0.6	1
Hspa8	0.323682	0.991	0.975	1
Ptbp3	0.267406	0.862	0.79	1
Il1r1	-0.31303	0.633	0.7	1
Ppy	-0.542959	1	0.99	1
Marcks	0.397738	0.826	0.845	1
Hist3h2ba	-0.285855	0.468	0.59	1
Tmem65	-0.268328	0.706	0.765	1
Atp5md	0.337663	0.422	0.31	1
D1Ertd622e	-0.259289	0.229	0.335	1
Aplp2	-0.265138	0.606	0.66	1
Pdia4	0.254139	0.872	0.805	1
Hist1h1c	-0.25196	0.706	0.785	1
Spcs3	-0.260534	0.761	0.785	1
Caly	-0.276938	0.183	0.285	1
Micu3	-0.261544	0.44	0.545	1
Srsf2	0.271669	0.817	0.705	1
Limd1	-0.259834	0.532	0.58	1
Minos1	-0.289271	0.532	0.63	1
Gas5	0.378539	0.422	0.305	1
Nectin3	-0.263749	0.55	0.585	1
Smarca1	-0.356226	0.477	0.55	1
Il6ra	-0.312088	0.45	0.5	1
Ncor1	-0.261214	0.881	0.9	1
Cela1	-0.726463	0.33	0.44	1
Bhlhb9	-0.284392	0.385	0.46	1
Jak1	0.252325	0.789	0.71	1
Cdh1	0.288482	0.927	0.86	1
Rnase4	0.254783	0.771	0.745	1
Shisal2b	0.253993	0.422	0.305	1
Micos10	0.316751	0.413	0.32	1
Rab3b	-0.253234	0.606	0.67	1
Sox11	-0.263937	0.073	0.14	1
Cmip	-0.256934	0.725	0.78	1
Hspb1	0.703518	0.312	0.21	1
Glp1r	-0.475877	0.193	0.255	1
Fam159b	-0.296981	0.541	0.645	1
Hspa1b	0.495537	0.128	0.075	1
Yaf2	-0.259308	0.541	0.57	1
Id2	-0.290015	0.56	0.61	1
Stxbp5l	-0.263599	0.606	0.615	1
Hspa1a	1.17055	0.165	0.115	1
Sdf2l1	0.255962	0.789	0.73	1
Spp1	0.790353	0.624	0.56	1
Cltrn	-0.746556	0.394	0.34	1
Castor2	-0.328411	0.321	0.3	1
Txnip	0.317808	0.596	0.6	1

## Sheet: Delta_markers_S4_vs_Control
Gene	Avg log2(Fold change)	Fraction cells in S4 expressing gene	Fraction cells in Untreated Sample expressing gene	Adjusted p-value
mt-Nd3	0.692464	1	0.995	3.1717e-08
Rpl41	0.459062	1	1	3.76853e-08
Fth1	-0.422552	0.977	0.995	5.42589e-08
Rpl38	0.590077	0.992	0.99	5.12397e-07
Rpl10	-0.421207	0.984	1	5.2598e-06
Rps3a1	-0.389226	1	1	1.81984e-05
Aes	-0.850408	0.357	0.65	2.77284e-05
Ubb	-0.468743	0.969	0.995	4.44202e-05
Rps21	0.415499	1	0.995	0.000111838
Rps28	0.627292	0.969	0.99	0.000116348
Rps29	0.456924	1	0.995	0.000209845
Atp5k	0.516096	0.853	0.755	0.000532133
Eef1a1	-0.362647	1	1	0.000596513
Ubc	-0.512685	0.93	0.985	0.000683866
Rps4x	-0.343678	1	0.99	0.000710692
Tent5a	0.635086	0.605	0.305	0.00101366
Rpl31	0.350445	0.977	0.945	0.00263047
Atp5mpl	0.471199	0.574	0.275	0.00308309
Rpl37a	0.3023	0.984	0.995	0.00346806
Micos13	0.546922	0.566	0.26	0.00356017
Sinhcaf	0.255348	0.341	0.105	0.00501808
Rps27	0.300031	0.984	1	0.00624518
Tle5	0.72724	0.612	0.335	0.00882267
Cct6a	0.416967	0.566	0.27	0.00961433
Rpl37	0.299461	0.984	0.985	0.0136681
Cirbp	-0.424271	0.76	0.84	0.0139274
Rpl14	-0.315802	0.977	1	0.0140135
Nme2	0.730181	0.612	0.32	0.0142787
Rpl3	-0.305972	0.969	0.99	0.0150047
Atp5o.1	-0.462707	0.279	0.565	0.01604
Snhg3	0.309146	0.419	0.17	0.0166002
Rpl9	-0.327384	0.992	1	0.0169863
Castor2	0.571884	0.581	0.3	0.0229096
Rpl27	0.651152	0.922	0.885	0.0246925
Dpm3	0.41298	0.829	0.78	0.0253416
Ppia	-0.388743	0.922	0.985	0.0299913
Sec61g	0.297685	0.961	0.98	0.0370628
Cltrn	0.749901	0.636	0.34	0.0370886
Gstp1	-0.444601	0.318	0.53	0.0382075
Fam159b	-0.634203	0.333	0.645	0.0384245
Rpl36al	0.492814	0.961	0.9	0.0420732
Gas5	0.582498	0.597	0.305	0.0533591
Ndufb1-ps	0.632562	0.581	0.305	0.0547842
Romo1	0.325455	0.899	0.85	0.0646511
Micos10	0.605738	0.574	0.32	0.0658686
Pla2g16	-0.367491	0.171	0.415	0.0700848
Atp6v0c	0.657609	0.605	0.34	0.0780099
Atp5md	0.580137	0.589	0.31	0.0988922
Rps3	-0.284814	0.992	0.99	0.103341
Gcg	0.700359	0.946	0.855	0.128533
Glp1r	0.50292	0.488	0.255	0.178073
Oaz1	-0.321129	0.969	0.995	0.182319
Gcn1	0.279365	0.426	0.2	0.195603
Csnk2a1	0.425637	0.76	0.595	0.197247
Cd164	0.253588	0.992	0.965	0.255066
Rgs4	0.462548	0.713	0.475	0.259982
Rbm3	-0.354505	0.899	0.93	0.271859
AC078895.1	-0.669081	0.194	0.405	0.326209
Bola2	0.30704	0.775	0.54	0.368493
Shisal2b	0.499309	0.589	0.305	0.370531
2010111I01Rik	-0.460034	0.264	0.485	0.394141
Rpl13a	0.63375	0.93	0.85	0.40148
Ro60	0.32888	0.411	0.195	0.403
Tmem223	0.275822	0.426	0.2	0.492047
Ftl1	-0.349677	0.992	1	0.546617
Rps9	-0.253191	0.992	1	0.57058
Rpsa	-0.256329	0.984	1	0.576725
Slc25a11	-0.338092	0.395	0.58	0.596864
Ilrun	0.258557	0.426	0.205	0.666356
Met	0.268802	0.442	0.21	0.684714
Gatsl2	-0.498851	0.318	0.585	0.70211
Rian	0.381527	0.55	0.29	0.719256
Rpl36	0.267535	0.969	0.99	0.727036
Minos1	-0.42968	0.349	0.63	0.763019
Snhg4	0.272491	0.419	0.2	0.767646
2410015M20Rik	-0.447186	0.326	0.59	0.77081
P4hb	0.316183	0.922	0.925	0.798454
Atp6v1g1	-0.330301	0.922	0.955	0.80453
1500011K16Rik	-0.292867	0.171	0.39	0.825533
Fam213a	-0.300213	0.171	0.39	0.863713
1810043G02Rik	-0.250868	0.109	0.31	0.951827
Aopep	0.337375	0.442	0.22	1
4632427E13Rik	0.300496	0.481	0.245	1
Clta	-0.269767	0.922	0.965	1
Grcc10	0.422261	0.69	0.51	1
Lrrc10b	-0.481286	0.597	0.7	1
Snhg8	0.3382	0.535	0.295	1
Tpt1	-0.258839	1	1	1
Ube2v1	0.310023	0.465	0.26	1
Spock2	0.361919	0.775	0.56	1
Uqcr11	0.267998	0.922	0.92	1
Atp5o	0.288891	0.496	0.27	1
Mrps33	-0.290956	0.876	0.925	1
Hspa1b	0.409621	0.233	0.075	1
Dync2li1	-0.323194	0.326	0.49	1
Gm42418	0.376432	1	1	1
Adnp	0.254157	0.496	0.275	1
Rnasek	0.478166	0.589	0.33	1
Mrpl53	0.274895	0.457	0.245	1
Ndufa3	0.296487	0.69	0.545	1
Chga	-0.408005	1	0.995	1
Eif1	-0.265921	0.992	1	1
Hspa8	-0.255185	0.953	0.975	1
Mt2	0.875838	0.69	0.495	1
Fam46a	-0.343887	0.326	0.595	1
Rc3h1	0.25074	0.574	0.36	1
Usmg5	-0.297451	0.302	0.565	1
Prdx6	-0.294288	0.721	0.79	1
Ctsz	0.396298	0.822	0.69	1
Comt	-0.322019	0.597	0.685	1
Fkbp4	-0.266557	0.837	0.925	1
Tmem27	-0.361722	0.357	0.645	1
Pink1	-0.266877	0.271	0.465	1
Rpl4	-0.274237	0.953	0.995	1
Ap2a2	0.304831	0.729	0.555	1
Hmgn3	-0.299603	0.922	0.945	1
Tomm6	0.307203	0.651	0.45	1
Mif	0.353145	0.946	0.91	1
Dap	-0.322134	0.853	0.91	1
Cox17	0.322774	0.899	0.825	1
Tbl1x	0.328952	0.822	0.68	1
Atp5g2	-0.264319	0.93	0.965	1
Stard10	-0.279127	0.868	0.895	1
Dyrk2	0.261756	0.496	0.3	1
Eci2	-0.362321	0.705	0.765	1
Igfbp7	-0.382578	0.915	0.945	1
Jund	-0.325989	0.93	0.965	1
Zcchc11	-0.281653	0.31	0.545	1
Rchy1	-0.273032	0.481	0.625	1
Ptov1	-0.325952	0.791	0.84	1
1190002N15Rik	-0.271877	0.202	0.395	1
Sumo2	-0.317113	0.907	0.955	1
Fxyd6	-0.310039	0.806	0.86	1
2810474O19Rik	-0.255443	0.14	0.295	1
Fam210b	0.250266	0.605	0.435	1
mt-Atp8	0.269185	0.667	0.495	1
Klhl9	0.272986	0.736	0.53	1
Car15	0.469654	0.264	0.12	1
Prrc1	0.256418	0.736	0.605	1
A330076H08Rik	0.250807	0.426	0.23	1
Pdcl3	-0.334726	0.403	0.54	1
Cenpv	-0.281071	0.736	0.825	1
Cox7a2l	-0.308276	0.915	0.92	1
Taldo1	-0.296124	0.729	0.795	1
mt-Nd4l	0.262058	0.922	0.88	1
Txnl1	-0.316649	0.775	0.845	1
Kif12	-0.285173	0.643	0.745	1
Wbp2	-0.28256	0.667	0.775	1
Eif3f	-0.272375	0.876	0.88	1
Dynlt1a	-0.262171	0.147	0.285	1
Use1	-0.292495	0.69	0.745	1
Mrpl13	-0.277655	0.434	0.555	1
Rab6a	0.267319	0.775	0.65	1
Gstt1	-0.262536	0.465	0.59	1
Eef1d	-0.265641	0.783	0.865	1
Aga	-0.28187	0.822	0.865	1
Isl1	-0.307393	0.946	0.965	1
Pdyn	0.27659	0.302	0.155	1
Nudc	-0.2889	0.775	0.855	1
Fam76a	-0.309428	0.589	0.675	1
Calm2	-0.287124	0.922	0.95	1
Thap7	-0.251933	0.279	0.415	1
Rps17	0.269295	0.992	0.985	1
Gsdma	0.281216	0.566	0.4	1
Pdx1	-0.336147	0.705	0.76	1
Papss1	-0.277206	0.55	0.655	1
Lysmd3	0.293775	0.465	0.31	1
Lrpap1	-0.308061	0.767	0.83	1
Slc2a5	-0.275849	0.845	0.855	1
1110032A03Rik	-0.279709	0.419	0.535	1
Idh2	-0.258317	0.566	0.64	1
Plgrkt	-0.250608	0.326	0.445	1
Iscu	-0.264195	0.744	0.805	1
Ndufs7	-0.252718	0.76	0.81	1
Napa	-0.257518	0.651	0.715	1
Camk2n1	0.258973	0.938	0.935	1
Msmo1	-0.277585	0.496	0.59	1
Golph3	0.268222	0.752	0.64	1
Bag1	-0.263047	0.853	0.865	1
Resp18	-0.263175	0.961	1	1
P4ha1	0.260626	0.775	0.66	1
Ddx6	0.255433	0.915	0.86	1
Npm1	-0.25414	0.938	0.975	1
D5Ertd579e	0.271167	0.651	0.53	1
Timm10b	0.256915	0.713	0.635	1
Ambp	-0.286057	0.473	0.58	1
Atp2a2	0.323704	0.899	0.88	1
Fam155a	-0.260868	0.512	0.59	1
Ptbp3	0.272647	0.884	0.79	1
Upb1	-0.269241	0.69	0.73	1
Rpl10-ps3	-0.250509	0.411	0.51	1
Surf4	0.252841	0.907	0.84	1
Clu	0.35117	0.992	0.99	1
Hspa1a	0.528655	0.209	0.115	1
Irf1	-0.298517	0.31	0.4	1
Dctn3	-0.271927	0.752	0.815	1
Krt8	-0.33416	0.806	0.885	1
Ppp1r1a	-0.307245	0.643	0.665	1
Mafa	-0.315655	0.326	0.44	1
Lrp8	0.254561	0.605	0.49	1
Sdf2l1	-0.287737	0.698	0.73	1
Mt1	0.574208	0.922	0.91	1
Deptor	-0.252747	0.628	0.695	1
G6pc2	0.399526	0.465	0.395	1
Zfp148	0.324493	0.76	0.655	1
Susd6	0.266596	0.403	0.32	1
Wnt4	-0.364801	0.543	0.585	1
Ier2	-0.327533	0.775	0.795	1
Fam135a	0.2521	0.558	0.515	1
Ttr	0.433833	0.651	0.57	1
Fos	0.275914	0.713	0.59	1
Arg1	-0.283429	0.977	0.935	1
Cela1	-0.298486	0.411	0.44	1

## Sheet: Delta_markers_S2_vs_S3
Gene	Avg log2(Fold change)	Fraction cells in S2 expressing gene	Fraction cells in S3 expressing gene	Adjusted p-value
Ly6e	-1.61579	0.92	1	2.65032e-13
Lgals3bp	-1.09957	0.92	0.991	3.01891e-09
Serping1	-1.1498	0.94	1	6.24952e-09
H3f3a	-1.00759	0.92	1	8.01857e-09
Bsg	-1.03979	0.98	1	1.42973e-08
Stat1	-0.972027	0.92	1	2.67286e-08
H2-T23	-1.34088	0.88	0.991	3.40233e-08
H3f3b	-0.929467	1	1	4.22808e-08
Tfrc	0.894628	0.8	0.266	7.15584e-08
Tapbp	-0.965234	0.92	1	9.64854e-08
H2-K1	-0.979596	0.96	1	1.63265e-07
Ssr2	-0.931405	0.9	0.963	2.66522e-07
Rpn2	-0.938381	0.76	0.954	3.19771e-07
Psmb10	-1.06332	0.88	0.972	3.8249e-07
Dad1	-0.783351	0.98	0.991	8.15017e-07
Smim6	-1.06004	0.24	0.771	9.43955e-07
Rpl17	0.631062	0.98	1	1.36531e-06
mt-Nd3	-1.20587	0.76	0.982	1.56247e-06
mt-Cytb	-0.953179	1	1	1.70929e-06
Pkm	-0.909796	0.98	0.991	1.86476e-06
Igtp	-0.92534	0.84	0.991	2.66001e-06
Cd47	-0.839193	0.86	1	3.1668e-06
Hsp90b1	-0.835549	0.98	0.991	3.21159e-06
Zbp1	-1.34039	0.66	0.908	3.31026e-06
mt-Nd1	-1.04712	0.96	1	5.83865e-06
Psme2	-0.893177	0.9	0.963	7.77306e-06
B2m	-0.745588	0.96	1	1.22955e-05
Ifitm2	-1.62303	0.6	0.89	1.29306e-05
Ostc	-0.81015	0.9	0.963	1.31583e-05
mt-Nd2	-0.892941	1	1	1.67387e-05
Itm2c	-0.851567	0.88	0.982	1.96958e-05
Il18bp	-0.984302	0.84	0.963	3.27679e-05
H2-D1	-0.811468	0.98	1	3.71035e-05
Rpl5	0.66426	1	0.991	3.79735e-05
Tnfsf10	-0.901767	0.5	0.862	3.92238e-05
Pax6	-0.868302	0.68	0.927	5.64639e-05
Fam183b	-0.899416	0.52	0.826	6.00447e-05
Prdx5	-0.987998	0.82	0.954	6.29424e-05
Rpl24	0.590429	1	1	6.30145e-05
Tpt1	0.565611	1	1	6.74864e-05
Ddit3	1.22587	0.88	0.56	7.76473e-05
Etv1	-0.947735	0.5	0.844	8.0266e-05
Iigp1	-1.36914	0.74	0.963	0.000103954
Ndufv3	-0.747939	0.7	0.945	0.000106657
Rnaset2b	-0.875899	0.66	0.89	0.000122115
Ppib	-0.905049	0.72	0.881	0.000174573
Gbp4	-0.993215	0.86	0.991	0.000175569
Cd82	-0.796518	0.68	0.954	0.000178681
Psme1	-0.810895	0.9	0.954	0.000223644
Cirbp	-0.712687	0.54	0.853	0.000229308
Psmb8	-0.794997	0.92	0.982	0.000270675
Rpl9	0.537195	1	1	0.000283097
Tap1	-0.726586	0.88	0.963	0.000408834
Rps14	0.586486	1	0.991	0.000410519
Ddx5	-0.647285	0.96	1	0.000438146
Pam	-0.730935	0.98	1	0.000457597
Irf7	-0.673623	0.7	0.917	0.000487004
Pdia3	-0.586625	0.96	1	0.000586618
Stt3a	-0.707899	0.72	0.908	0.000624336
Swi5	-0.457332	0.96	0.963	0.000645665
Ldha	-1.47746	0.36	0.743	0.000717634
Irgm2	-0.664297	0.62	0.927	0.000805865
Rbx1	-0.629673	0.88	0.972	0.000926381
Peg3	-0.890317	0.88	0.972	0.00114485
Itm2b	-0.743609	0.96	1	0.00144687
Ubl5	-0.588106	0.9	0.963	0.00153645
Zmynd8	-0.705302	0.42	0.789	0.00200868
Tmed3	-0.799866	0.76	0.89	0.00208337
Tmem258	-0.715007	0.76	0.908	0.00210846
H2-T22	-0.736267	0.8	0.963	0.00226377
H2-Q7	-0.853859	0.78	0.945	0.00234027
H2-Q6	-0.840477	0.54	0.89	0.00234609
Isl1	-0.638076	0.64	0.917	0.00245569
Ube2l6	-0.67256	0.76	0.972	0.00295169
Psmb9	-0.695952	0.9	0.963	0.00298049
Rpl10	0.526177	0.98	0.982	0.00304996
Cd74	-1.87551	0.48	0.789	0.00329857
Tap2	-0.714649	0.92	0.954	0.00365592
Sec61b	-0.669228	0.98	0.963	0.00397427
Cd24a	-0.514534	0.78	0.945	0.00415171
Hsp90aa1	0.792255	1	0.982	0.00431179
Atp6v0e	-0.596429	0.96	0.982	0.00439911
Shisa5	-0.679117	0.84	0.954	0.00545042
Meis2	-0.772338	0.72	0.89	0.00582427
Gapdh	-0.756186	1	0.991	0.00595152
Ifi47	-0.832319	0.44	0.826	0.00603811
Tmem176b	-0.811085	0.92	0.963	0.00618377
Pdia4	-0.754311	0.64	0.872	0.00688455
Ndufc1	-0.57372	0.72	0.945	0.00765473
Cd81	-0.700439	0.84	0.945	0.00779462
Gm45159	-0.760614	0.42	0.78	0.00802234
mt-Nd4	-0.654665	1	1	0.00818664
Hnrnpa2b1	-0.559293	0.92	0.963	0.00884599
Chgb	-0.885173	0.98	1	0.00903807
Fth1	1.15794	1	0.991	0.00940187
Bnip3l	-0.741119	0.7	0.881	0.00972691
Ndufa4	-0.59053	0.84	0.945	0.0102797
Rpl34	0.473052	1	1	0.010581
Mageh1	-0.724546	0.66	0.826	0.011334
Slc38a10	-0.660915	0.64	0.807	0.011633
Ndufc2	-0.623553	0.9	0.945	0.0120838
Slc2a5	-0.618994	0.46	0.798	0.0125753
Pgk1	-0.837608	0.82	0.963	0.0127767
Igf1r	-0.853724	0.62	0.872	0.0128378
Atraid	-0.639083	0.62	0.844	0.0132647
Prss53	0.671073	0.4	0.073	0.0136572
Dnajc3	-0.729355	0.92	0.936	0.0144022
Pomp	-0.505717	0.96	0.991	0.0153313
Sdf2	-0.669358	0.64	0.872	0.0163976
Bst2	-1.00794	0.84	0.954	0.01645
Arg1	-0.998599	0.4	0.734	0.0165434
Mydgf	-0.6102	0.76	0.908	0.0172907
Slc20a1	0.455238	0.58	0.183	0.0176204
Stbd1	0.348088	0.44	0.092	0.0183768
Ppa1	-0.592802	0.82	0.936	0.0204071
Spcs1	-0.593477	0.88	0.963	0.0208098
Fnip2	0.64188	0.64	0.248	0.0227879
Rps7	0.429909	1	0.991	0.0234168
Atp5j	-0.504639	0.9	0.972	0.024522
Rps15a	0.518441	1	0.991	0.0257594
Tmem176a	-0.731625	0.94	0.954	0.0274883
H2-Ab1	-1.30658	0.16	0.578	0.0278942
Cope	-0.550965	0.82	0.963	0.0281326
Hist1h1c	-0.890399	0.42	0.706	0.0283181
Maged1	-0.649338	0.9	0.963	0.0288043
Slc35g2	-0.647788	0.62	0.862	0.0299919
Asns	0.531619	0.9	0.615	0.0334979
H2-Eb1	-1.00797	0.06	0.459	0.0351737
Nabp1	0.422828	0.48	0.128	0.0358088
Sf3b6	-0.539019	0.8	0.899	0.0365413
Irgm1	-0.709963	0.94	0.982	0.0390173
Chrac1	-0.530356	0.48	0.817	0.042139
Anp32a	-0.636142	0.56	0.817	0.0436084
Rps18	0.497667	1	0.972	0.0488261
Vldlr	-0.651486	0.46	0.78	0.0520682
Rpl12	0.558918	1	0.991	0.0535755
Hsph1	1.02021	0.8	0.532	0.0545622
2410006H16Rik	0.970672	0.6	0.257	0.0596211
Cenpj	-0.393219	0.08	0.459	0.0610626
Pde10a	-0.73359	0.48	0.789	0.0657486
Gpx3	-0.859528	0.76	0.982	0.0753845
Cox7b	-0.512512	0.98	0.963	0.0759581
C1qtnf4	-0.580858	0.6	0.826	0.0826331
Slc25a5	-0.605329	0.9	0.945	0.0829217
Cox7a2l	0.465032	0.96	0.954	0.0831566
Bex3	-0.521033	0.96	0.982	0.094499
Rpl32	0.450765	1	0.991	0.0945151
Pnp	-0.532716	0.78	0.954	0.095997
Pgls	-0.57768	0.58	0.853	0.101698
Tmed10	-0.445362	0.96	0.982	0.113181
Pmm1	0.445749	0.52	0.156	0.11345
Pyy	-0.912688	0.96	1	0.119463
Rbp4	-0.744496	0.92	0.982	0.121555
Gpr182	-0.45178	0.1	0.45	0.121634
Lamp2	-0.511002	0.9	0.963	0.130388
Fam20c	-0.610138	0.5	0.752	0.131957
Pigr	-0.959224	0.34	0.679	0.135207
Hs6st1	-0.670932	0.5	0.771	0.135485
Hap1	-0.748942	0.78	0.89	0.135695
Fgl2	-0.842391	0.82	0.927	0.138437
Glo1	-0.59053	0.7	0.872	0.143443
Surf4	-0.479261	0.92	0.927	0.144718
Wipi1	-0.666584	0.56	0.817	0.146815
Ubqln2	-0.510834	0.48	0.706	0.160929
Rps3a1	0.42492	1	1	0.161739
Cldn3	-0.725551	0.52	0.844	0.168799
Nenf	-0.547249	0.88	0.954	0.172972
Hspa1a	0.731077	0.52	0.165	0.177971
Hmgb1	-0.421506	0.94	0.936	0.18415
Pgam1	-0.715691	0.92	0.982	0.186171
Odc1	-0.761819	0.72	0.927	0.187526
Serf2	-0.472561	0.98	0.991	0.187919
Rps8	0.431733	1	1	0.189583
Mrpl36	-0.542607	0.64	0.844	0.194547
Tspan15	-0.515223	0.76	0.908	0.201202
Eif5	0.618272	0.98	0.972	0.201572
Gbp7	-0.723035	0.84	0.945	0.20548
Mif	-0.881502	0.98	1	0.210634
Atp5o.1	-0.811055	0.22	0.541	0.211062
Ccnd1	-0.622076	0.62	0.798	0.224139
Heg1	-0.543393	0.52	0.78	0.226678
Nostrin	-0.636419	0.46	0.752	0.232007
Atp5g3	-0.4817	0.84	0.963	0.236955
App	-0.455697	0.96	0.972	0.237949
Gnptg	-0.532602	0.76	0.899	0.251536
Txn1	-0.369693	0.9	0.972	0.252633
Gng5	-0.458378	1	0.963	0.259599
Spint2	-0.592176	0.9	0.972	0.266133
Gnaz	-0.500548	0.46	0.78	0.268717
Chd4	-0.555536	0.66	0.844	0.271654
Rtp4	-0.500983	0.74	0.917	0.277841
Crip1	-0.651521	0.52	0.752	0.283285
Socs1	-0.883135	0.6	0.844	0.290188
Sftpd	-0.842233	0.1	0.459	0.305757
Edf1	-0.52407	0.88	0.963	0.30785
Tpi1	-0.698508	0.94	0.991	0.316653
Rfx3	-0.455481	0.16	0.55	0.340392
Ftl1	0.805115	1	1	0.342142
Rpl3	0.380868	1	0.982	0.348049
Pglyrp1	-0.708285	0.1	0.431	0.351597
Mrpl33	-0.603611	0.74	0.89	0.370782
mt-Co3	-0.422592	1	1	0.372695
Pla2g12a	-0.546066	0.6	0.798	0.392704
Hexa	-0.512104	0.62	0.844	0.396497
Mrpl20	-0.46764	0.72	0.899	0.403834
Rpl37	0.469355	0.98	0.982	0.412776
Eef1a1	0.400879	1	1	0.427062
Plec	-0.588596	0.36	0.633	0.43517
Ptprn	-0.599694	0.94	0.972	0.460648
Tapbpl	-0.511957	0.78	0.982	0.462304
Hist1h2bc	-0.706259	0.6	0.807	0.464151
Rpl28	0.412728	0.98	0.991	0.47672
Ttyh1	-0.822232	0.18	0.495	0.488334
Samhd1	-0.519111	0.42	0.725	0.495454
Pdia6	-0.609599	0.92	0.963	0.505082
Icam1	-0.943316	0.74	0.945	0.514356
H2-M3	-0.500076	0.62	0.817	0.517554
Fam214a	0.433099	0.56	0.211	0.527698
Ptma	-0.293597	1	0.991	0.531871
Ehf	-0.593486	0.92	0.927	0.547737
Retreg3	0.370679	0.64	0.303	0.561254
Rps20	0.349064	1	1	0.568774
Rps3	0.365742	1	0.991	0.578374
Gm4951	-0.642464	0.32	0.651	0.587712
Gnpda1	0.276967	0.52	0.174	0.604264
Rpl36	0.508133	1	0.991	0.608109
Sfn	0.266771	0.3	0.055	0.641537
G3bp2	-0.467296	0.78	0.954	0.649112
Syt13	-0.59195	0.78	0.917	0.653896
Ffar2	-0.666686	0.22	0.505	0.654568
Isg15	-0.5977	0.68	0.881	0.655532
Rpl18a	0.412466	0.98	0.991	0.666435
Gnb2	-0.387212	0.96	0.982	0.671908
Gnas	-0.451533	0.98	0.991	0.677598
Rps27a	0.363819	1	0.991	0.683256
Rps23	0.346742	1	1	0.694688
Serpina10	-0.598222	0.86	0.936	0.707597
Pla2g2f	-0.42678	0.24	0.596	0.712365
Tmem59	-0.455655	0.9	0.945	0.715865
Rpl27a	0.342249	1	1	0.718099
Eif4a2	0.603171	0.98	0.963	0.742041
Ddost	-0.559657	0.84	0.927	0.747418
Oasl2	-0.645464	0.66	0.853	0.753202
Gstm1	0.430933	0.56	0.229	0.753434
Tmem59l	-0.534421	0.4	0.716	0.771253
Strap	0.604553	0.88	0.697	0.787231
Spint1	-0.492079	0.76	0.927	0.791203
Nedd4	-0.486575	0.86	0.963	0.803616
Ndufa1	-0.499507	0.84	0.954	0.842584
Rack1	0.386869	0.98	0.972	0.882213
Inpp5f	-0.570774	0.72	0.853	0.92225
Naa20	-0.523807	0.8	0.899	0.94515
Cyba	-0.93189	0.34	0.706	1
Clu	-0.595344	0.98	0.991	1
Mlec	-0.501129	0.76	0.853	1
Sez6l2	-0.478255	0.7	0.826	1
Usp9x	-0.432526	0.76	0.927	1
Rpl37a	0.371859	1	1	1
Mettl7a1	0.511561	0.46	0.156	1
Neurl3	-1.03803	0.44	0.734	1
Sec61g	-0.450255	0.94	0.982	1
Rpl11	0.353807	0.98	1	1
Fdx2	0.399289	0.44	0.147	1
Clic1	-0.50354	0.92	0.963	1
Sema4a	-0.304681	0.06	0.376	1
Atp1a1	-0.436526	0.9	0.954	1
Rpn1	-0.539815	0.84	0.936	1
Abcc8	-0.715291	0.84	0.927	1
Slc39a10	0.256843	0.34	0.083	1
Pts	-0.466402	0.84	0.881	1
Sqstm1	0.589659	0.9	0.835	1
Tm4sf4	-0.777148	0.72	0.853	1
Faf1	0.503027	0.7	0.44	1
Unc13a	-0.520912	0.42	0.697	1
Fhod3	0.330275	0.54	0.202	1
Mvp	-0.576916	0.72	0.908	1
Neurog3	-0.65759	0.06	0.376	1
Atp5d	-0.435589	0.94	0.963	1
Prkar1a	-0.578247	0.96	0.972	1
2900097C17Rik	-0.404623	0.72	0.844	1
mt-Nd4l	-0.581433	0.5	0.78	1
Cox8a	-0.34886	0.94	0.991	1
Zdhhc12	-0.332885	0.22	0.55	1
Parp9	-0.54552	0.64	0.835	1
Arrdc4	1.18093	0.68	0.532	1
Tubb2b	0.600121	0.6	0.303	1
Ddt	-0.446557	0.52	0.771	1
Vps28	-0.467911	0.68	0.862	1
Pcsk2	-0.419956	0.92	1	1
Txndc5	-0.419711	0.6	0.798	1
Rps19	0.359165	1	1	1
Pigp	-0.485827	0.6	0.826	1
Cisd2	-0.431625	0.7	0.826	1
Prdx2	-0.50029	0.84	0.936	1
Hist1h1e	-0.583652	0.28	0.615	1
H2-Q4	-0.499605	0.72	0.872	1
Hspa1b	0.923448	0.42	0.128	1
Pdx1	-0.520509	0.38	0.633	1
Pbxip1	-0.723251	0.58	0.835	1
Hmox1	1.34873	0.62	0.321	1
Psmg4	-0.397518	0.8	0.872	1
Spcs2	-0.52513	0.94	0.927	1
Psma5	-0.311626	0.88	0.963	1
Tspan8	-0.641	0.8	0.881	1
1110038F14Rik	-0.544073	0.7	0.844	1
Dnajc10	-0.45114	0.48	0.725	1
Igfbp7	-0.592802	0.74	0.908	1
8030462N17Rik	0.27809	0.42	0.138	1
Cxxc5	-0.430461	0.56	0.807	1
Eif4a3	-0.473549	0.5	0.679	1
Eef2	0.389906	1	0.963	1
Eno1	-0.640198	0.8	0.881	1
Fkbp2	-0.520197	0.86	0.963	1
mt-Atp6	-0.407894	1	1	1
C1galt1c1	-0.38465	0.2	0.505	1
Aldoa	-0.528601	0.98	0.991	1
Araf	-0.446957	0.52	0.697	1
Hnf1aos1	0.253928	0.34	0.083	1
Bcl3	-0.474428	0.44	0.697	1
Cldn7	-0.616638	0.92	0.991	1
Ffar4	-0.35265	0.28	0.587	1
Krtcap2	-0.368601	0.96	0.982	1
Aplp1	-0.556389	0.9	0.936	1
Sec24c	-0.469544	0.4	0.651	1
Usp29	-0.380768	0.32	0.633	1
Appl2	-0.520947	0.4	0.596	1
Cbr1	-0.348159	0.3	0.55	1
Gatsl2	-0.575053	0.1	0.404	1
Clptm1l	-0.449523	0.64	0.844	1
Rnaset2a	-0.59807	0.74	0.844	1
Tlr3	-0.396275	0.12	0.404	1
Pafah1b3	-0.471438	0.62	0.826	1
Ankrd33b	0.321665	0.4	0.128	1
Pnmal2	-0.514564	0.52	0.716	1
Rpl21	0.313144	0.98	0.991	1
Laptm4a	-0.318243	1	0.991	1
Tshz2	-0.287016	0.62	0.807	1
Srgap1	0.351608	0.32	0.083	1
Gm26782	-0.327246	0.1	0.376	1
Spcs3	-0.446507	0.54	0.761	1
St13	0.63864	0.9	0.872	1
Mest	-0.677121	0.3	0.578	1
Gadd45a	0.954223	0.52	0.239	1
Pkdcc	-0.579026	0.68	0.807	1
Dpm3	-0.501466	0.74	0.89	1
1110008P14Rik	-0.417513	0.58	0.817	1
Gnl3	0.507466	0.84	0.55	1
Vcl	0.342819	0.54	0.239	1
H2-Aa	-1.19423	0.2	0.468	1
Rps24	0.303997	1	1	1
Lman2	-0.457638	0.66	0.826	1
Ubr4	-0.405931	0.66	0.853	1
Cisd1	-0.383896	0.86	0.945	1
Alcam	-0.503622	0.92	0.954	1
Rgs2	-0.785973	0.38	0.651	1
Slc3a2	0.800602	0.86	0.761	1
Bag1	-0.418484	0.9	0.972	1
Isg20	-0.469936	0.9	0.972	1
Atp6v1b2	0.51391	0.94	0.807	1
Tcf12	-0.426934	0.44	0.706	1
Enpp4	-0.394522	0.58	0.872	1
Smim22	-0.447774	0.78	0.908	1
Edem2	-0.547891	0.46	0.633	1
Tma7	-0.32042	0.9	0.982	1
Itpr1	-0.424409	0.42	0.734	1
Rps27	0.350673	0.96	0.991	1
Anxa4	-0.420719	0.78	0.927	1
Bmp3	-0.332936	0.08	0.358	1
Pebp1	-0.414126	0.94	0.972	1
Uqcr10	-0.443952	0.82	0.945	1
Dtx3l	-0.522144	0.52	0.807	1
1810037I17Rik	-0.445077	0.9	0.982	1
Ganab	-0.446595	0.54	0.706	1
Rasd2	0.268919	0.26	0.055	1
Xbp1	-0.560376	0.84	0.954	1
Cdh22	-0.327626	0.04	0.303	1
2310039H08Rik	-0.461316	0.62	0.761	1
Pfkl	-0.454721	0.6	0.835	1
Tcf7l2	-0.3734	0.16	0.45	1
Atp5l	-0.372725	0.9	0.982	1
Gbp3	-0.473398	0.92	0.991	1
Selenom	-0.446922	0.92	0.917	1
Ppp2cb	0.418125	0.58	0.284	1
Ncald	-0.419616	0.62	0.853	1
Igsf8	-0.390166	0.5	0.78	1
Pcyox1	-0.277369	0.12	0.413	1
Ghitm	0.556462	0.9	0.908	1
Gclm	0.717259	0.94	0.917	1
Rfc1	-0.305936	0.3	0.606	1
Nos2	-0.95433	0.6	0.78	1
H2-DMb1	-0.700586	0.12	0.394	1
P4ha2	-0.560988	0.34	0.569	1
Rgs3	0.252994	0.3	0.073	1
Ctsz	-0.60768	0.86	0.917	1
Rplp0	0.396435	1	0.991	1
Ndfip1	0.603903	0.88	0.78	1
Phlda1	0.458256	0.46	0.165	1
Ssr1	-0.515133	0.8	0.927	1
Gdf15	0.721116	0.44	0.193	1
Hacd3	-0.319324	0.2	0.477	1
C2cd4b	-1.04301	0.4	0.596	1
Naa38	-0.376261	0.56	0.697	1
Gaa	-0.391156	0.72	0.844	1
Asb7	-0.269406	0.04	0.294	1
Jund	-0.380298	0.94	0.982	1
Sh3rf1	0.327728	0.44	0.156	1
Prpf8	-0.315572	0.52	0.725	1
Rcan3	-0.418019	0.46	0.706	1
Olfm1	-0.344475	0.38	0.651	1
Ndufb7	-0.30416	0.86	0.954	1
Ece1	-0.480285	0.84	0.936	1
Rab7	0.436851	0.94	0.927	1
Eif4ebp1	0.624594	0.68	0.459	1
Sub1	-0.411298	0.86	0.89	1
Fbxl15	-0.317661	0.3	0.569	1
Il6st	0.44248	0.7	0.404	1
H1f0	-0.650959	0.58	0.688	1
Cpq	-0.423803	0.62	0.835	1
P4ha1	-0.49936	0.86	0.908	1
Ndufa6	-0.382733	0.88	0.954	1
Yif1b	-0.392271	0.36	0.587	1
Smarca2	-0.471912	0.6	0.78	1
Naca	0.445047	1	0.963	1
Pbx1	-0.485933	0.72	0.844	1
Eef1b2	0.338375	1	0.982	1
Sntb2	0.446787	0.52	0.211	1
Scd2	-0.471674	0.44	0.661	1
Coa3	-0.405295	0.84	0.954	1
Rpl26	0.310518	1	1	1
H2afy2	-0.280631	0.14	0.394	1
Galnt12	-0.298562	0.08	0.349	1
Rps6	0.281668	1	1	1
Ogdh	-0.381608	0.46	0.67	1
Plcb4	-0.420593	0.6	0.798	1
Dcaf11	-0.34691	0.34	0.569	1
Rps17	0.447502	1	0.991	1
Phc2	-0.367757	0.64	0.835	1
Ndufa11	-0.378466	0.8	0.899	1
Rplp1	0.36756	1	0.991	1
Psmb5	-0.4299	0.88	0.899	1
Cxxc4	-0.502284	0.32	0.569	1
Cmtm6	-0.343648	0.32	0.578	1
Zcchc9	0.342977	0.66	0.358	1
Gm12216	-0.432525	0.62	0.789	1
Tomm20	0.47524	0.94	0.954	1
Pnmal1	-0.394289	0.32	0.596	1
Ccng1	0.403471	0.68	0.376	1
Cnpy2	-0.393387	0.8	0.908	1
Arpc1b	-0.492481	0.7	0.862	1
Neurl1a	-0.338459	0.4	0.661	1
Zfas1	0.537916	0.54	0.266	1
Clstn3	-0.345375	0.18	0.44	1
Lrg1	-1.73004	0.18	0.422	1
Snhg12	0.354659	0.78	0.514	1
Bbx	-0.449158	0.8	0.89	1
Trim12c	-0.365808	0.32	0.615	1
Eif3c	0.335918	0.96	0.936	1
Pigx	-0.423674	0.34	0.587	1
Lbp	-0.591922	0.06	0.312	1
Rph3al	-0.317053	0.54	0.743	1
Usp18	-0.413563	0.52	0.734	1
Lrba	-0.346196	0.36	0.578	1
Srrm2	-0.30731	0.92	0.982	1
Sdhd	-0.37272	0.64	0.826	1
Gpaa1	-0.388219	0.2	0.468	1
Fuca1	-0.41167	0.62	0.789	1
Myt1l	-0.301765	0.16	0.413	1
0610009B22Rik	-0.306912	0.54	0.725	1
Smc3	-0.392597	0.68	0.78	1
Scly	-0.411182	0.5	0.697	1
Aga	-0.421288	0.7	0.798	1
Prox1	-0.462678	0.54	0.761	1
Armc10	-0.41035	0.46	0.679	1
C1ra	-0.512018	0.64	0.844	1
Nudt19	-0.273504	0.42	0.642	1
Hspe1	0.875549	0.92	0.917	1
Rab5a	0.393244	0.82	0.688	1
Ifi27	-0.837624	0.72	0.826	1
Rpl30	0.308452	1	1	1
Lsm6	-0.352133	0.9	0.936	1
Romo1	-0.362172	0.88	0.972	1
Lcn2	-1.5567	0.42	0.67	1
Xaf1	-0.373689	0.68	0.89	1
Nefm	-0.403192	0.16	0.45	1
Mt2	1.08137	0.84	0.67	1
Ctcf	-0.406176	0.6	0.716	1
Rab27a	-0.42618	0.4	0.578	1
Sh3glb1	0.395263	0.92	0.899	1
Srsf3	-0.392599	0.88	0.927	1
Tmem234	-0.384148	0.8	0.908	1
Fbxo9	-0.301175	0.34	0.596	1
Ogt	-0.370172	0.4	0.596	1
Rpl4	0.34455	0.98	0.991	1
Riok3	0.37574	0.88	0.642	1
Clta	0.337027	0.96	0.963	1
Mpp6	0.582224	0.84	0.725	1
Huwe1	-0.377738	0.66	0.817	1
Copg1	-0.360156	0.74	0.826	1
Zc3h15	0.414184	0.9	0.771	1
Mast4	0.4119	0.86	0.651	1
Rpl22	0.313127	1	0.991	1
Tmem238	-0.392002	0.68	0.835	1
Mbd3	-0.346113	0.56	0.752	1
St18	-0.440634	0.54	0.752	1
Ptms	-0.35988	0.86	0.963	1
Atp5h	-0.326597	0.92	0.963	1
Gbp2	-0.567911	0.92	0.991	1
Pros1	-0.308549	0.06	0.303	1
Arl6ip1	0.519361	0.96	0.908	1
Phlda3	0.459084	0.18	0.028	1
Anapc5	-0.388283	0.64	0.78	1
Sdf4	-0.381657	0.9	0.945	1
Higd2a	-0.315998	0.52	0.78	1
Hivep1	-0.400079	0.4	0.578	1
Ssbp4	-0.306102	0.76	0.872	1
Ero1lb	0.398609	0.56	0.312	1
Timm29	-0.335749	0.22	0.477	1
Fos	-0.517368	0.2	0.486	1
Ssbp1	-0.359166	0.68	0.817	1
Prkcsh	-0.399122	0.7	0.817	1
Gabarapl2	-0.317713	0.9	0.908	1
Ier2	-0.534631	0.46	0.752	1
Morf4l1	0.348008	0.98	0.991	1
Cyb5r3	-0.321857	0.66	0.835	1
Npdc1	-0.49509	0.84	0.881	1
Rps5	0.317466	0.98	0.982	1
Rpl41	-0.266321	0.98	1	1
Tgtp2	-0.425139	0.32	0.569	1
mt-Co2	-0.308804	1	1	1
Rap1gap	-0.259144	0.16	0.404	1
Tceal8	-0.357882	0.66	0.835	1
Sugp2	-0.28623	0.08	0.312	1
Tmbim6	-0.372736	0.96	0.972	1
Aes	-0.80804	0.32	0.55	1
Pitpnc1	-0.354702	0.44	0.67	1
Tceal9	-0.305773	0.98	1	1
Txndc9	-0.32792	0.66	0.807	1
Syt5	-0.403512	0.5	0.688	1
Rps21	0.360641	1	0.991	1
Ccny	-0.2971	0.4	0.587	1
Reep5	-0.325883	0.94	0.963	1
Trp53inp1	0.47809	0.44	0.202	1
Slc39a7	-0.438299	0.72	0.798	1
Imp3	-0.36302	0.66	0.844	1
Trib3	0.285281	0.32	0.11	1
Fam159b	-1.10179	0.34	0.541	1
Lrpap1	-0.385018	0.68	0.789	1
Gemin6	-0.358012	0.32	0.596	1
Srf	0.252964	0.34	0.119	1
Ost4	-0.340175	0.88	0.899	1
Stard10	-0.402096	0.64	0.807	1
Sgce	-0.310985	0.26	0.541	1
Fam3a	-0.25098	0.22	0.44	1
Ndufs8	-0.356322	0.6	0.771	1
Tspo	-0.391321	0.8	0.899	1
Ggh	-0.414887	0.36	0.541	1
Krcc1	-0.265435	0.66	0.853	1
Kcmf1	0.494047	0.84	0.651	1
Clasp1	0.376784	0.6	0.358	1
Atp5a1	-0.322166	0.92	0.945	1
Cdkn1b	-0.343943	0.38	0.569	1
Exoc4	-0.36288	0.48	0.688	1
Snhg1	0.446997	0.56	0.321	1
Glul	0.823057	0.7	0.615	1
Trappc1	-0.350143	0.52	0.725	1
Rps10	0.360754	1	0.982	1
Prelid1	-0.410415	0.74	0.862	1
Cacna1a	-0.451011	0.44	0.633	1
Tex261	-0.356416	0.7	0.807	1
Adgrf5	-0.413373	0.38	0.606	1
Tmem27	-0.91562	0.36	0.56	1
Grhpr	-0.350972	0.22	0.45	1
Znfx1	-0.405692	0.72	0.862	1
Uggt1	-0.320593	0.7	0.78	1
Scn3a	-0.364294	0.46	0.661	1
Manf	-0.518921	0.98	0.963	1
Grpel2	0.417675	0.58	0.33	1
Arl3	-0.365724	0.76	0.89	1
Cenpx	-0.336793	0.52	0.679	1
Fndc3b	-0.384596	0.6	0.752	1
Flywch2	-0.287273	0.22	0.431	1
Fcho2	-0.31603	0.32	0.523	1
Cd320	-0.273697	0.24	0.459	1
Mrps34	-0.408322	0.72	0.862	1
Stx16	-0.363525	0.44	0.679	1
Tmbim4	-0.342594	0.98	0.963	1
Enpp2	-0.437138	0.36	0.606	1
Cct2	0.410186	0.94	0.862	1
Sst	-0.512588	0.94	1	1
Rpsa	0.306252	1	0.991	1
Ptp4a3	-0.314118	0.28	0.505	1
Psma1	-0.346597	0.88	0.917	1
Arf5	-0.364162	0.9	0.954	1
Gys1	-0.259818	0.18	0.431	1
Mgat2	-0.397824	0.34	0.541	1
Ifitm3	-1.23437	0.38	0.596	1
Cdv3	0.497406	0.84	0.771	1
Socs3	-0.632073	0.5	0.706	1
Csf3	-1.82621	0.12	0.339	1
Csde1	0.267722	0.96	0.899	1
Unc50	-0.322816	0.54	0.688	1
Map2k3	0.367023	0.46	0.239	1
Tmem160	-0.390029	0.66	0.771	1
Gcc2	-0.416938	0.62	0.761	1
Gm16286	0.441263	0.82	0.734	1
Atp6v1e1	0.314406	0.92	0.881	1
Srsf5	-0.315727	0.78	0.917	1
1190002N15Rik	-0.334579	0.12	0.367	1
Arid4a	-0.355935	0.38	0.587	1
Rabac1	-0.371642	0.92	0.963	1
Pak3	-0.410974	0.6	0.752	1
Hspa9	0.572812	0.92	0.881	1
Rpa3	-0.277441	0.14	0.367	1
Mkrn2os	-0.303043	0.34	0.569	1
Psma7	-0.354409	0.92	0.991	1
Atf6b	-0.277787	0.16	0.367	1
Dio1	-0.446647	0.48	0.642	1
Pld3	-0.327121	0.76	0.835	1
Lyar	0.432677	0.64	0.422	1
Ssr4	-0.317235	0.98	0.972	1
Gas5	0.692303	0.62	0.422	1
Upb1	-0.429799	0.62	0.725	1
Ift57	-0.415518	0.58	0.743	1
Zfp512b	-0.25891	0.12	0.349	1
Akr1a1	-0.304723	0.92	0.936	1
Sfpq	-0.337671	0.72	0.853	1
Abhd16a	-0.353181	0.76	0.835	1
Trip11	-0.345169	0.74	0.817	1
Ptprn2	-0.332636	0.5	0.661	1
Kcnk1	-0.389448	0.62	0.771	1
Tsc1	0.273567	0.56	0.284	1
Ccdc58	-0.317977	0.14	0.349	1
Tle1	-0.292846	0.52	0.697	1
Rnf7	-0.290864	0.86	0.917	1
Mphosph10	0.404507	0.64	0.349	1
Rps2	0.271091	0.98	0.991	1
Morn2	-0.277436	0.32	0.569	1
Polr2j	-0.359685	0.62	0.734	1
Znrf1	0.27853	0.82	0.67	1
Ptprg	-0.276708	0.1	0.303	1
Eef1akmt1	-0.289403	0.32	0.532	1
Irf1	-0.378404	0.96	0.936	1
Fkbp11	-0.460651	0.42	0.642	1
Anapc13	-0.35381	0.6	0.697	1
Atxn7l3b	-0.386402	0.82	0.927	1
Cgn	-0.407937	0.58	0.725	1
Trappc4	-0.286505	0.62	0.798	1
Celf3	-0.286986	0.66	0.789	1
Elob	-0.356153	0.88	0.982	1
Gmppb	-0.339408	0.54	0.716	1
Dnpep	-0.297914	0.38	0.578	1
Gigyf2	-0.362484	0.4	0.615	1
Hnrnpf	-0.354742	0.88	0.972	1
Ckap4	-0.369837	0.3	0.523	1
Mthfd2	0.331298	0.68	0.514	1
Ndufs4	-0.340638	0.78	0.853	1
Dpp3	-0.295334	0.26	0.477	1
Crb3	-0.366186	0.66	0.853	1
Dnajb1	0.355097	0.62	0.385	1
Neurod1	-0.599085	0.68	0.752	1
Rpl22l1	0.371934	1	0.963	1
Gpr45	0.309153	0.36	0.147	1
Ppp4r2	0.473773	0.92	0.706	1
Ccng2	0.408912	0.36	0.156	1
Uqcrq	-0.308864	0.98	0.972	1
Gns	-0.392728	0.78	0.917	1
Tmem42	-0.276363	0.28	0.495	1
Coq2	-0.270884	0.54	0.679	1
Cebpd	-0.600226	0.74	0.908	1
Kcnq1ot1	-0.313522	0.86	0.927	1
Gstm5	-0.382036	0.48	0.633	1
Plk2	0.656937	0.34	0.138	1
Tmc4	-0.259309	0.72	0.881	1
Cltc	-0.344179	0.9	0.917	1
Ucp2	-0.439165	0.62	0.706	1
Plxnb1	-0.266078	0.14	0.367	1
5430416N02Rik	0.26015	0.34	0.128	1
Wnk1	-0.344011	0.88	0.963	1
Ltf	-1.01743	0.32	0.56	1
Ndufb4	-0.272892	0.76	0.89	1
1810013L24Rik	0.344184	0.54	0.303	1
2010107E04Rik	-0.487985	0.32	0.523	1
E2f6	0.259059	0.38	0.174	1
Fdft1	0.303778	0.58	0.367	1
Crem	-0.354615	0.68	0.826	1
B3galt5	-0.284165	0.12	0.339	1
Baiap2l1	-0.289626	0.24	0.477	1
Plxnb2	-0.341591	0.88	0.954	1
Lsr	-0.362562	0.62	0.734	1
Wdfy1	0.352721	0.48	0.239	1
St6gal1	-0.403025	0.24	0.459	1
Creg1	0.526692	0.86	0.853	1
Cdk2ap2	-0.373461	0.62	0.761	1
Irak1bp1	0.263696	0.56	0.303	1
Hspa5	-0.429429	1	0.982	1
Tmem14c	-0.362007	0.6	0.771	1
Sim1	-0.34137	0.18	0.404	1
Abcd3	-0.355417	0.58	0.743	1
Gm9767	-0.292382	0.1	0.303	1
2010320M18Rik	-0.251457	0.22	0.44	1
Rbbp7	-0.322358	0.9	0.954	1
Dlg4	-0.261647	0.32	0.55	1
Endog	-0.385993	0.34	0.523	1
Rpl7	0.31349	1	0.991	1
Llph	0.410282	0.84	0.716	1
Gbp10	-0.669579	0.56	0.67	1
Il4i1	0.61013	0.2	0.055	1
Pfn1	-0.308061	0.86	0.899	1
Rps15	0.382095	1	0.982	1
Swt1	0.576849	0.64	0.422	1
Ier3	-0.737807	0.38	0.587	1
Tmem243	0.371769	0.58	0.33	1
Erg28	-0.34166	0.32	0.514	1
Hyou1	-0.486474	0.62	0.761	1
Adipor1	0.344148	0.8	0.606	1
Selenos	-0.366867	0.78	0.872	1
Plod3	-0.270375	0.42	0.642	1
Ubn2	-0.31115	0.76	0.826	1
Nfasc	-0.418152	0.64	0.716	1
Tmsb10	-0.45479	0.84	0.927	1
Ccdc12	-0.288391	0.82	0.844	1
H2afy	-0.250158	0.88	0.936	1
Rps27rt	0.36114	0.74	0.624	1
Mt1	0.94617	1	0.963	1
Tmem208	-0.331614	0.68	0.789	1
Fam155a	-0.312558	0.28	0.514	1
Usmg5	-0.599333	0.34	0.523	1
Tjp3	-0.363859	0.22	0.404	1
Dag1	-0.327974	0.44	0.633	1
Fxyd3	-0.308914	0.42	0.633	1
Stk11	-0.283877	0.5	0.67	1
Tpm1	0.420999	0.84	0.642	1
Fkbp8	-0.431512	0.72	0.872	1
Npm1	0.676378	0.92	0.954	1
Ube2s	-0.340392	0.68	0.881	1
Dbpht2	-0.348993	0.38	0.55	1
Smim26	-0.309014	0.58	0.78	1
Mplkip	-0.333428	0.5	0.651	1
Timp1	-0.806313	0.34	0.578	1
Dst	-0.305302	0.82	0.927	1
Casd1	-0.25664	0.08	0.275	1
Tagln2	-0.346012	0.84	0.954	1
Ptpn13	-0.252899	0.3	0.56	1
BC029722	-0.344301	0.44	0.642	1
Snrpa	-0.326236	0.32	0.505	1
Krtcap3	-0.372635	0.5	0.67	1
Runx1t1	-0.304544	0.36	0.596	1
Apobec3	-0.353227	0.64	0.835	1
2610507B11Rik	-0.30822	0.5	0.633	1
Ifit3	-0.278737	0.62	0.817	1
Sec23b	-0.324898	0.72	0.826	1
Clec2d	-0.604211	0.24	0.431	1
Cops6	-0.343235	0.44	0.651	1
Sod1	0.402327	0.84	0.862	1
Myl6	-0.335231	0.9	0.945	1
Sorcs2	-0.326482	0.1	0.312	1
Minpp1	-0.30067	0.2	0.404	1
M6pr	-0.30835	0.92	0.927	1
Ufl1	-0.357766	0.52	0.706	1
Sec23ip	-0.253596	0.52	0.688	1
Trir	-0.374276	0.76	0.881	1
Leng8	-0.288391	0.32	0.495	1
2610524H06Rik	-0.258368	0.12	0.349	1
Naglu	-0.258516	0.14	0.321	1
Egr1	-0.543168	0.6	0.771	1
P3h4	-0.291362	0.2	0.431	1
Dap	-0.36259	0.9	0.963	1
Creb3l2	-0.254	0.36	0.596	1
Btbd9	-0.373892	0.48	0.661	1
Chtop	-0.356148	0.56	0.725	1
Ptbp1	-0.386206	0.56	0.725	1
Fam49b	-0.303938	0.52	0.697	1
Dnaja4	0.405578	0.66	0.477	1
B9d1	-0.286187	0.32	0.541	1
Olfr56	0.275708	0.36	0.165	1
Gbp5	-0.539713	0.54	0.706	1
Dpp6	-0.356592	0.3	0.495	1
Carnmt1	0.261673	0.48	0.275	1
Kdm1a	-0.303406	0.66	0.752	1
Zdhhc3	-0.320024	0.36	0.505	1
Eif4g1	-0.279265	0.76	0.853	1
Dennd4c	0.35752	0.64	0.422	1
Eif4b	0.283769	0.82	0.706	1
Gba	0.292538	0.54	0.33	1
Aldh3b1	-0.28458	0.16	0.394	1
Orai3	-0.257626	0.22	0.422	1
S100a11	-0.288157	0.94	0.945	1
Ins1	2.3598	1	0.991	1
Tceal1	-0.256063	0.2	0.431	1
Timm23	0.526536	0.56	0.339	1
Golga7	0.274043	0.68	0.459	1
Mid1ip1	-0.37918	0.68	0.743	1
Flnb	-0.310114	0.54	0.633	1
Tmem250-ps	-0.303206	0.2	0.413	1
Hspb1	1.06298	0.52	0.312	1
Anp32e	-0.306186	0.6	0.743	1
2410015M20Rik	-0.628704	0.36	0.532	1
Pfkp	-0.36094	0.76	0.853	1
Wdtc1	-0.250097	0.12	0.321	1
Smim20	-0.279701	0.42	0.633	1
Klf7	0.395403	0.66	0.505	1
Birc6	-0.32355	0.7	0.835	1
Phrf1	-0.278128	0.26	0.431	1
Sars	0.38565	0.88	0.835	1
Jade1	-0.427626	0.56	0.716	1
Ppp1r9b	-0.2616	0.24	0.45	1
Casz1	-0.342771	0.44	0.624	1
Rps28	0.39138	1	0.991	1
Parva	0.292809	0.36	0.596	1
Stxbp6	-0.300053	0.2	0.413	1
Anxa6	-0.450702	0.86	0.853	1
Gale	-0.369389	0.3	0.459	1
Dnajc12	-0.332925	0.64	0.771	1
Trmt6	-0.330449	0.52	0.716	1
Psmb3	-0.388597	0.82	0.89	1
Gmfb	0.307441	0.72	0.486	1
Dusp28	-0.29986	0.32	0.523	1
Atf5	0.370014	0.92	0.716	1
Gm379	-0.355247	0.12	0.321	1
Ppm1a	0.345074	0.8	0.734	1
Ins2	2.34109	1	1	1
Stard3nl	0.294461	0.72	0.459	1
Btf3	0.332515	0.94	0.963	1
Ndufa7	-0.260068	0.94	0.963	1
Hhex	-0.450252	0.52	0.661	1
Ubr2	-0.296213	0.52	0.67	1
Rnf145	-0.264979	0.24	0.431	1
Atrx	-0.31291	0.8	0.862	1
Ero1l	-1.2065	0.72	0.826	1
Pde1c	-0.373744	0.48	0.633	1
Gprasp2	-0.304718	0.38	0.615	1
1600002K03Rik	-0.291343	0.28	0.459	1
Pmpca	-0.28534	0.28	0.477	1
Ndufaf3	-0.267893	0.62	0.743	1
Vkorc1	-0.328465	0.32	0.468	1
Cflar	-0.267549	0.52	0.761	1
Phf21a	-0.3072	0.38	0.578	1
Snhg6	0.357082	0.7	0.505	1
Gtf2h5	-0.290149	0.72	0.862	1
Maged2	-0.326562	0.5	0.633	1
Erp44	-0.340321	0.76	0.862	1
Eea1	0.423718	0.82	0.642	1
Rnf8	0.348278	0.48	0.266	1
Plet1	-1.03753	0.44	0.642	1
Hsp90ab1	0.395339	1	0.972	1
Immp1l	-0.269461	0.68	0.89	1
Mrpl41	-0.297761	0.44	0.624	1
Ankrd37	-0.338768	0.14	0.33	1
Gpi1	-0.46532	0.84	0.927	1
Tgm2	-0.344377	0.2	0.394	1
Rgs9	-0.260252	0.64	0.78	1
Ctso	-0.275941	0.68	0.752	1
Tor3a	-0.271837	0.56	0.716	1
Hist3h2ba	-0.355244	0.28	0.468	1
Spc25	0.255164	0.4	0.202	1
Ldah	-0.250896	0.24	0.45	1
BC004004	-0.260656	0.64	0.716	1
Scfd1	-0.32139	0.84	0.872	1
Lactb2	0.317061	0.44	0.239	1
Wdr6	-0.314722	0.38	0.587	1
Cpt1a	-0.280455	0.18	0.367	1
Phip	-0.341187	0.76	0.853	1
Psmb6	-0.283233	0.82	0.936	1
Yipf2	-0.319426	0.44	0.541	1
Trappc2l	-0.274198	0.78	0.899	1
Cd40	0.460995	0.56	0.33	1
Camk2n2	-0.364004	0.66	0.798	1
Cd302	-0.479751	0.32	0.495	1
Ablim1	0.275956	0.4	0.211	1
Naa35	-0.287254	0.48	0.642	1
2900093K20Rik	0.27318	0.48	0.275	1
Tnrc6b	-0.398107	0.62	0.725	1
Mapre1	0.311225	0.84	0.679	1
Arid1a	-0.317069	0.56	0.697	1
Sec61a1	-0.366936	0.72	0.835	1
Serpina3f	-0.433222	0.32	0.514	1
Sult1d1	-0.339276	0.26	0.413	1
Hpgds	0.358099	0.72	0.505	1
Pabpc1	0.348057	0.96	0.972	1
Mpeg1	-0.352864	0.24	0.431	1
Cacna1h	-0.259606	0.34	0.569	1
Dhx58	-0.287732	0.48	0.679	1
1810026B05Rik	0.277791	0.38	0.202	1
Nktr	-0.322292	0.86	0.954	1
Ccnd2	-0.38847	0.88	0.972	1
Pla2g16	-0.621061	0.34	0.532	1
March5	0.376885	0.88	0.862	1
Adam22	-0.272375	0.36	0.55	1
Rcn2	-0.3128	0.68	0.761	1
Cpa2	-0.366808	0.3	0.505	1
Srpr	-0.320203	0.84	0.927	1
Spg20	-0.28659	0.3	0.468	1
Mrpl55	-0.296242	0.46	0.606	1
Ncstn	-0.368842	0.52	0.633	1
Rsrp1	-0.322045	0.88	0.917	1
Rcn1	-0.25413	0.46	0.624	1
Stc1	-0.570595	0.12	0.294	1
Rchy1	0.482794	0.72	0.624	1
Myo1b	-0.394357	0.66	0.716	1
H13	-0.447234	0.74	0.917	1
Rpl27	0.54412	0.96	0.972	1
Ube2k	0.406729	0.92	0.817	1
Gps2	0.255109	0.64	0.376	1
Ralgapa1	-0.295622	0.28	0.468	1
Ap2b1	-0.297431	0.48	0.633	1
Ndufaf4	0.395775	0.56	0.358	1
Syvn1	-0.27182	0.26	0.413	1
Otub1	-0.303146	0.46	0.633	1
Rps25	0.303016	0.98	1	1
Lcorl	0.372751	0.6	0.385	1
Sf3b5	-0.257188	0.72	0.817	1
Zbed3	-0.291485	0.2	0.404	1
Gpc4	-0.348009	0.58	0.734	1
Erp29	-0.32975	0.86	0.908	1
Parp14	-0.328437	0.82	0.917	1
Rgs4	-0.736487	0.6	0.679	1
Kif21a	-0.338845	0.74	0.835	1
Sec31a	-0.429117	0.74	0.789	1
Arl5a	0.256081	0.62	0.385	1
Saysd1	-0.286358	0.42	0.606	1
C2	-0.301219	0.18	0.376	1
Nectin2	-0.318845	0.46	0.679	1
Ghr	-0.355576	0.52	0.615	1
Khdc4	0.312663	0.38	0.183	1
Tnfrsf11b	0.344367	0.28	0.119	1
Cox20	-0.290779	0.58	0.734	1
Lman1	-0.303458	0.9	0.936	1
Macf1	-0.29881	0.56	0.697	1
Cnot6l	-0.325717	0.8	0.844	1
Adprh	-0.357735	0.64	0.725	1
D10Wsu102e	0.373265	0.54	0.339	1
Babam1	-0.285189	0.38	0.541	1
Txn2	-0.311607	0.62	0.789	1
Mrpl4	-0.304349	0.42	0.578	1
Samm50	-0.286465	0.5	0.679	1
Cenpb	-0.318887	0.58	0.688	1
Arhgap26	0.259592	0.36	0.174	1
Fbxw11	0.355588	0.82	0.532	1
Cct6a	0.407278	0.56	0.339	1
H2afj	-0.317687	0.82	0.963	1
Stk19	-0.295564	0.56	0.67	1
Wdr83os	-0.288724	0.7	0.761	1
Rnf115	0.387595	0.82	0.725	1
Smim11	-0.376342	0.62	0.688	1
Spsb2	-0.262386	0.32	0.505	1
Herc6	-0.338531	0.76	0.835	1
Gm26699	-0.262379	0.06	0.22	1
Cox6c	-0.292908	0.96	0.982	1
Ccdc47	0.263017	0.88	0.734	1
Isyna1	-0.309834	0.34	0.505	1
Eci2	-0.300427	0.56	0.679	1
Hnrnpc	0.380369	0.9	0.853	1
Pigk	-0.292035	0.38	0.541	1
Asap1	-0.356644	0.46	0.633	1
Dnajc2	0.286014	0.66	0.431	1
Hmgcl	-0.303813	0.34	0.514	1
Ankrd11	0.347983	0.92	0.862	1
Ddx46	-0.282895	0.5	0.633	1
Rora	0.309632	0.72	0.56	1
Xpo1	0.351214	0.6	0.376	1
Ppp1r13b	0.263146	0.54	0.312	1
Higd1a	-0.601336	0.16	0.358	1
Errfi1	0.866787	0.64	0.44	1
Prdx4	-0.359632	0.46	0.606	1
Mrps12	-0.320576	0.76	0.826	1
Pcbp2	0.30246	0.92	0.908	1
Pmvk	-0.400133	0.64	0.688	1
1500011B03Rik	-0.315039	0.4	0.56	1
Ndn	-0.310383	0.5	0.716	1
Snhg8	0.391095	0.56	0.358	1
Smarcb1	-0.27119	0.46	0.596	1
Kcnk16	-0.385617	0.26	0.44	1
Purb	-0.251318	0.66	0.826	1
Fam46a	-0.757531	0.34	0.523	1
Tmx1	-0.365362	0.72	0.771	1
Sdhc	-0.340185	0.72	0.771	1
Iapp	-0.47295	0.98	1	1
Atad1	0.405458	0.78	0.532	1
Ap3b2	-0.259492	0.4	0.541	1
Arf4	-0.265756	0.88	0.954	1
Rpl8	0.308209	1	1	1
Cnot3	-0.32267	0.5	0.615	1
Rabep1	0.279376	0.64	0.468	1
Rpl29	0.298214	1	0.982	1
Sstr3	-0.277043	0.3	0.468	1
Nucb1	-0.338175	0.74	0.789	1
Jun	-0.448419	0.96	0.954	1
Fgl1	-0.328682	0.16	0.358	1
Rpl13	0.333149	1	0.991	1
Smarca4	-0.304747	0.6	0.734	1
Ift20	-0.258575	0.8	0.844	1
AC149090.1	-0.301896	0.8	0.862	1
Spock3	0.35136	0.26	0.11	1
Usp53	-0.255606	0.18	0.376	1
Fmc1	-0.330069	0.5	0.615	1
Calr	-0.37144	0.98	0.991	1
March7	0.380468	0.78	0.642	1
Hipk1	-0.252117	0.62	0.716	1
Thoc7	-0.267987	0.78	0.817	1
Kdelr2	-0.344123	0.88	0.917	1
Timm17b	-0.278708	0.44	0.569	1
Syndig1l	0.356614	0.66	0.413	1
4632427E13Rik	0.320873	0.5	0.284	1
Mphosph6	-0.301465	0.32	0.459	1
Bend7	0.257122	0.44	0.239	1
Ss18l2	-0.316765	0.44	0.569	1
Ergic3	-0.287275	0.74	0.807	1
Ptov1	-0.310358	0.68	0.761	1
Rragc	0.372249	0.7	0.578	1
Apol9a	-0.297339	0.32	0.505	1
Ola1	0.338628	0.8	0.651	1
Zc3h12a	-0.32259	0.44	0.606	1
Sfxn1	-0.348893	0.66	0.78	1
Zfp950	-0.3011	0.4	0.569	1
Esd	0.94753	0.9	0.835	1
Rhou	0.293059	0.54	0.321	1
Pgrmc1	0.550361	0.88	0.881	1
Cuta	-0.310129	0.74	0.826	1
Dyrk3	0.313817	0.44	0.248	1
Cks1b	-0.25413	0.22	0.385	1
Cldnd1	0.300909	0.64	0.477	1
Tvp23b	-0.259233	0.58	0.697	1
Hprt	-0.264158	0.78	0.908	1
Lin7c	0.319574	0.74	0.495	1
Mkrn1	0.312364	0.8	0.697	1
Pfkfb3	-0.535252	0.4	0.55	1
Fbxo21	-0.320434	0.32	0.431	1
Sumo3	-0.282861	0.86	0.927	1
Gm4841	-0.481525	0.1	0.257	1
Saraf	-0.293958	0.9	0.954	1
Wnt4	0.473438	0.34	0.174	1
Pcbp3	0.398521	0.44	0.239	1
Minos1	-0.397617	0.32	0.532	1
Gmppa	-0.331928	0.4	0.532	1
Ppp2r5a	-0.323928	0.56	0.706	1
Ctnnb1	0.30441	0.94	0.917	1
Nisch	-0.275408	0.94	0.927	1
Batf2	-0.278535	0.14	0.33	1
Acyp2	-0.294377	0.28	0.44	1
Snrpd3	-0.310427	0.68	0.771	1
Lrp8	-0.254606	0.24	0.385	1
Snrpd2	-0.290484	0.84	0.908	1
Akap9	-0.335128	0.82	0.881	1
Scyl2	0.254581	0.48	0.275	1
Hist1h1d	-0.361491	0.08	0.239	1
Mpc2	-0.252714	0.84	0.89	1
Tmem184a	-0.28194	0.5	0.615	1
Wdr61	-0.299335	0.5	0.615	1
Gck	-0.293535	0.34	0.477	1
Stmn1	0.590625	0.16	0.046	1
Iffo1	-0.283909	0.2	0.349	1
Msl2	-0.279171	0.38	0.495	1
Tecr	-0.264208	0.76	0.771	1
Tgfb1	-0.252826	0.2	0.367	1
Usp34	-0.329337	0.68	0.716	1
Atf4	0.475999	0.96	0.936	1
Pnn	-0.275413	0.78	0.835	1
Psen1	-0.287023	0.36	0.541	1
Echs1	-0.285972	0.6	0.771	1
AI314180	-0.372745	0.26	0.422	1
Kidins220	-0.346916	0.54	0.67	1
Mrps6	0.323497	0.6	0.422	1
Pigyl	-0.268766	0.5	0.624	1
Ndufab1	-0.28878	0.84	0.908	1
Stim2	-0.253912	0.38	0.532	1
Zcchc11	-0.531178	0.34	0.486	1
Arfgef1	-0.289758	0.8	0.844	1
Armcx2	-0.252091	0.38	0.514	1
Rtn4	0.360464	0.98	0.972	1
Luc7l2	-0.289363	0.92	0.917	1
Uqcr11	-0.290407	0.84	0.982	1
Pdk1	-0.32711	0.24	0.404	1
Ube2f	0.277244	0.78	0.55	1
Tmem222	0.251155	0.58	0.422	1
Sra1	-0.284205	0.76	0.826	1
Abr	-0.274982	0.46	0.578	1
Hnrnph2	-0.333954	0.56	0.688	1
Os9	-0.28731	0.76	0.853	1
Acod1	-0.514014	0.24	0.404	1
Nans	-0.29652	0.46	0.615	1
Tmed9	-0.315546	0.82	0.954	1
Rpl13a	0.641442	0.94	0.936	1
Idh2	0.2981	0.68	0.486	1
Plekha2	-0.330979	0.42	0.541	1
Hdlbp	-0.28887	0.88	0.927	1
Eif5b	0.374377	0.94	0.899	1
Glp1r	0.503423	0.36	0.193	1
Hp1bp3	-0.27489	0.56	0.679	1
Limd2	-0.310964	0.44	0.569	1
Grem2	-0.293737	0.26	0.413	1
Atxn10	-0.32977	0.82	0.817	1
Tcaf1	-0.262171	0.54	0.725	1
Rps12	0.344753	1	0.982	1
Dazap2	-0.253987	0.58	0.679	1
Wdr1	0.308777	0.78	0.596	1
Snhg4	0.257509	0.42	0.229	1
Mcur1	-0.270034	0.54	0.651	1
Nsfl1c	0.288095	0.68	0.523	1
Epb41l4b	-0.324352	0.58	0.651	1
Dpm2	-0.284081	0.48	0.606	1
Pml	-0.289121	0.24	0.422	1
Zfp467	-0.263552	0.28	0.431	1
Unc93b1	-0.254229	0.62	0.761	1
Snap47	-0.3005	0.58	0.679	1
Tmed4	-0.272774	0.86	0.899	1
Pnisr	-0.256706	0.74	0.835	1
Mrpl27	-0.260381	0.74	0.862	1
Kdelr3	-0.290429	0.28	0.422	1
Actb	0.425003	0.98	1	1
Ppp1r15a	0.323793	0.64	0.45	1
Rnf11	0.322136	0.82	0.817	1
Wfs1	-0.261831	0.46	0.56	1
Cox6a1	-0.271714	0.88	0.945	1
Zfhx3	-0.262091	0.62	0.743	1
Fnip1	0.336736	0.7	0.596	1
Tcea1	0.293626	0.8	0.661	1
Irak1	-0.34118	0.66	0.752	1
Slc44a3	-0.318225	0.36	0.45	1
Nxf1	-0.319987	0.6	0.651	1
Sulf2	-0.295104	0.4	0.56	1
Tspan7	-0.276333	0.82	0.899	1
Snap25	0.670134	0.82	0.661	1
Gm15283	-0.32384	0.22	0.349	1
Ndufb2	-0.275365	0.88	0.872	1
Ctsb	0.263376	0.94	1	1
Cdk8	-0.309084	0.66	0.716	1
Eef1d	0.304664	0.86	0.844	1
Bnip3	-0.525219	0.82	0.862	1
Tle5	0.429877	0.6	0.422	1
Fam162a	-0.386908	0.6	0.734	1
Syt4	0.522329	0.68	0.56	1
Camk2b	-0.314239	0.52	0.624	1
Nme2	0.498425	0.64	0.495	1
Lars	-0.349106	0.56	0.633	1
Ccdc85b	0.271662	0.52	0.349	1
Riok1	0.273612	0.52	0.367	1
Ube2v1	0.279452	0.52	0.339	1
Cldn4	0.605479	0.7	0.615	1
C1s1	-0.353116	0.34	0.459	1
Ilk	-0.294643	0.36	0.486	1
Larp4	0.300214	0.78	0.587	1
Rab37	-0.276538	0.32	0.468	1
Ndrg4	0.519788	0.16	0.055	1
Bicd1	-0.313323	0.42	0.523	1
Steap4	-0.481183	0.2	0.339	1
Fam174a	-0.255116	0.56	0.679	1
Rasgrf1	-0.252249	0.44	0.569	1
Baz2b	-0.257979	0.68	0.716	1
Tppp3	0.590097	0.2	0.083	1
Klf6	0.391032	0.7	0.486	1
Ndfip2	0.318361	0.82	0.734	1
Rbm47	-0.255033	0.48	0.606	1
Srxn1	0.353008	0.68	0.56	1
Eif3h	0.25228	0.92	0.844	1
Selenof	-0.264551	0.94	0.972	1
Nop10	-0.296516	0.76	0.826	1
Bag6	-0.283688	0.5	0.587	1
Ssu72	-0.250946	0.74	0.826	1
Ten1	-0.266128	0.8	0.78	1
Pdlim7	0.271616	0.46	0.303	1
C1qbp	0.430261	0.7	0.514	1
Erlec1	-0.269931	0.74	0.771	1
Wdsub1	0.267921	0.46	0.284	1
Taf15	0.299167	0.66	0.578	1
Eif2ak2	-0.285176	0.58	0.67	1
Ncl	0.357441	0.94	0.908	1
Pfdn6	-0.274508	0.7	0.771	1
Nbeal1	-0.258489	0.44	0.56	1
Seh1l	0.272314	0.68	0.505	1
Aldoc	-0.325448	0.32	0.45	1
Ift88	0.258809	0.34	0.183	1
Eri3	-0.258961	0.4	0.477	1
Kif13b	-0.254309	0.28	0.394	1
Ly6i	-0.310063	0.02	0.119	1
Arl4a	0.307955	0.72	0.606	1
Slc25a28	0.294506	0.74	0.532	1
Cmpk2	-0.266535	0.38	0.532	1
Paxip1	-0.271372	0.26	0.376	1
Polr2k	-0.253881	0.7	0.734	1
Tnfrsf12a	0.367254	0.76	0.651	1
Zfp638	-0.26234	0.7	0.734	1
Ap1g1	-0.251178	0.52	0.661	1
Hilpda	-0.271231	0.24	0.394	1
Hspa13	-0.279725	0.62	0.697	1
Sorbs2	-0.260833	0.4	0.495	1
Prdm2	-0.251866	0.3	0.431	1
Junb	-0.358618	0.84	0.89	1
Ptprf	-0.287793	0.9	0.908	1
Smpd1	-0.265063	0.56	0.606	1
Myh14	-0.258208	0.48	0.578	1
Defb1	0.777877	0.82	0.697	1
Xrn1	-0.28385	0.5	0.587	1
Il1r1	-0.291891	0.54	0.633	1
Rac1	0.295664	0.94	0.89	1
Gng4	-0.274733	0.52	0.624	1
Rab3b	0.29126	0.72	0.606	1
Pgm3	-0.26827	0.4	0.477	1
Srp9	-0.254908	0.94	0.954	1
Rrbp1	-0.282535	0.98	0.972	1
Glis3	-0.250832	0.34	0.468	1
Irf8	-0.297636	0.22	0.367	1
Zfhx2	-0.263971	0.6	0.642	1
Picalm	0.31518	0.82	0.725	1
Mcub	-0.284567	0.6	0.688	1
Eif2s1	0.267861	0.78	0.661	1
Atf3	0.451411	0.36	0.22	1
Tnfaip2	-0.388322	0.16	0.312	1
Zfp800	-0.274501	0.36	0.459	1
Zfp292	0.350638	0.84	0.716	1
Sec11a	-0.251068	0.84	0.89	1
Aifm1	-0.261598	0.3	0.413	1
Srebf2	0.276514	0.62	0.477	1
Tnks	-0.266036	0.34	0.431	1
Ahcyl2	0.252765	0.72	0.56	1
Rnpep	-0.30614	0.48	0.56	1
Hint2	-0.253864	0.58	0.67	1
Tgif1	0.263826	0.5	0.358	1
Pcp4	0.424862	0.38	0.239	1
Grb2	0.30967	0.88	0.78	1
Tmem9	-0.276278	0.48	0.633	1
Ppp1r9a	-0.283005	0.32	0.422	1
Cfb	-0.633783	0.64	0.706	1
S100a16	-0.270136	0.54	0.67	1
Lrrc10b	-0.312867	0.32	0.422	1
Lrp10	-0.276201	0.64	0.706	1
Marcks	-0.314107	0.8	0.826	1
Clic4	0.379907	0.86	0.807	1
Nudc	0.267897	0.96	0.927	1
Rnase4	-0.361477	0.78	0.771	1
Steap2	-0.268767	0.26	0.431	1
Maml3	-0.351039	0.48	0.541	1
Uchl1	0.609941	0.5	0.55	1
2510039O18Rik	-0.251939	0.34	0.44	1
Bex1	0.343217	0.92	0.798	1
Srrt	-0.336045	0.48	0.587	1
Tra2b	0.441301	0.8	0.798	1
AY036118	0.804191	0.92	0.844	1
Pxk	-0.260014	0.54	0.615	1
Taf1d	0.276893	0.64	0.468	1
Ybx3	0.534101	0.68	0.56	1
Kdm2a	-0.274784	0.66	0.697	1
Syn2	0.594935	0.42	0.257	1
Rad23b	0.260393	0.76	0.697	1
Sema4b	-0.27182	0.36	0.468	1
Hamp	0.668652	0.28	0.156	1
Actr3	0.280862	0.9	0.927	1
F830016B08Rik	-0.435779	0.18	0.294	1
Ier5	0.31937	0.24	0.119	1
Eif3f	0.265317	0.92	0.881	1
Creb3l1	-0.274106	0.4	0.477	1
Gbp9	0.481765	0.72	0.633	1
Rprd1b	-0.254615	0.42	0.514	1
P4hb	-0.273351	0.9	0.963	1
1810058I24Rik	0.411305	0.7	0.624	1
Uspl1	0.343181	0.46	0.303	1
Rtraf	0.267554	0.9	0.844	1
Zfand5	0.262273	0.86	0.752	1
Cxcl10	-1.41972	0.42	0.541	1
Dstn	0.275253	0.92	0.927	1
Mgarp	-0.307689	0.2	0.294	1
Usp22	0.278202	0.62	0.486	1
Tox3	-0.254915	0.48	0.569	1
Rpl15	0.312597	1	0.982	1
Cacybp	0.3328	0.92	0.927	1
Copb1	-0.251083	0.74	0.844	1
Ap1ar	0.267561	0.54	0.376	1
Serpinb1a	-0.334817	0.16	0.266	1
Pgm1	-0.294543	0.3	0.394	1
Zmym2	-0.260598	0.3	0.394	1
Gramd3	-0.262721	0.56	0.615	1
Lta4h	0.25349	0.3	0.183	1
Atp6v1d	0.250416	0.84	0.798	1
Ivns1abp	-0.293752	0.62	0.633	1
Nfkbiz	-0.321171	0.7	0.761	1
Actr2	0.299996	0.76	0.725	1
Nsa2	0.278557	0.86	0.817	1
Stag1	-0.264074	0.54	0.615	1
Hspa8	0.541298	1	0.991	1
Mapk8ip1	-0.277949	0.62	0.651	1
Smc1a	-0.253996	0.66	0.633	1
Krt18	0.478629	0.9	0.927	1
Slc35b1	-0.258457	0.88	0.872	1
Tubb5	0.326365	0.9	0.908	1
AW112010	-0.348924	0.34	0.459	1
Papss2	0.286564	0.36	0.257	1
Ipo4	0.259341	0.46	0.312	1
Dpm1	0.319617	0.72	0.624	1
Atp6v0c	0.365193	0.58	0.45	1
Sec11c	-0.260019	0.86	0.936	1
Chmp4c	0.251181	0.56	0.413	1
Tra2a	0.305329	0.84	0.743	1
Sod2	-0.250612	0.96	0.982	1
Stt3b	-0.271653	0.58	0.624	1
Mxd1	-0.307043	0.24	0.349	1
Kpna4	0.297467	0.64	0.514	1
Gm42418	0.355998	1	1	1
Gnb1	0.293871	0.96	0.927	1
Gadd45b	0.571382	0.56	0.486	1
Clptm1	-0.284582	0.54	0.642	1
Fbxw17	-0.275767	0.52	0.56	1
Actn4	0.299574	0.76	0.771	1
Noc2l	0.309739	0.44	0.321	1
Ccrl2	-0.280426	0.4	0.523	1
Pdyn	-0.734096	0.34	0.394	1
Crybb3	0.365547	0.26	0.165	1
Neat1	0.352357	0.9	0.954	1
Rangap1	0.295466	0.7	0.578	1
Retreg2	0.271714	0.76	0.624	1
Ndrg1	-0.54748	0.42	0.495	1
Wwp1	0.252154	0.24	0.156	1
Gbp6	-0.698561	0.88	0.862	1
C1qa	-0.268786	0.34	0.422	1
Ubc	0.339322	0.96	0.972	1
Chka	0.307056	0.8	0.706	1
Zcchc10	0.328689	0.36	0.257	1
Basp1	-0.259427	0.84	0.853	1
Ppy	-0.539201	1	1	1
Gm12185	-0.296857	0.18	0.257	1
1700017B05Rik	0.305765	0.38	0.303	1
S100a6	0.803876	0.44	0.367	1
Sox4	-0.300187	0.2	0.284	1
Krt8	0.306191	0.82	0.908	1
Rab6b	0.345774	0.34	0.229	1
Cxcl9	-0.341691	0.1	0.183	1
Plaa	0.264072	0.48	0.385	1
Cfl2	0.311664	0.74	0.734	1
Ocln	0.273314	0.26	0.165	1
Tjp1	-0.270304	0.64	0.606	1
Rmdn3	0.25292	0.76	0.624	1
Rheb	0.288895	0.88	0.853	1
Nrsn1	0.908146	0.32	0.22	1
C3	-0.412809	0.24	0.321	1
Stard7	-0.250272	0.32	0.33	1
Gpx1	0.303771	0.9	0.963	1
Cplx2	-0.280039	0.62	0.661	1
Zfp91	0.302178	0.9	0.844	1
Yif1a	-0.254809	0.68	0.651	1
Pdzk1ip1	0.271641	0.5	0.477	1
2310009A05Rik	-0.264093	0.3	0.33	1
Gabarapl1	0.288704	0.76	0.706	1
Srsf7	0.361158	0.9	0.817	1
Nop56	0.378416	0.54	0.651	1
Spp1	-0.327724	0.5	0.624	1
Rdx	0.258412	0.9	0.789	1
Elp4	0.254589	0.38	0.266	1
Acot13	0.272651	0.76	0.642	1
Cct7	0.250503	0.86	0.881	1
Ass1	0.409391	0.34	0.257	1
Pfdn2	0.264763	0.88	0.899	1
Sat1	0.29751	0.86	0.807	1
Rtn1	0.825128	0.18	0.119	1
Rian	0.284839	0.44	0.33	1
Gpx2	0.27008	0.62	0.532	1
Hspd1	0.548527	0.9	0.862	1
Fgb	-0.443462	0.08	0.128	1
Tprgl	0.346754	0.66	0.55	1
Cct4	0.264255	0.74	0.697	1
Wars	-0.303125	0.72	0.734	1
Ubd	-0.413692	0.16	0.211	1
Malat1	0.274893	1	1	1
Nus1	0.325477	0.68	0.661	1
Sdf2l1	-0.297513	0.74	0.789	1
Nop58	0.345745	0.74	0.716	1
Snca	0.306452	0.12	0.083	1
Ptp4a1	0.357589	0.32	0.486	1
Nupr1	0.647755	0.74	0.642	1
Map1b	0.349939	0.94	0.954	1
Cyb561	0.285099	0.5	0.532	1
Rps26	0.266458	0.98	0.982	1
Nolc1	0.258426	0.5	0.404	1
Ccl5	0.346482	0.2	0.165	1
Map4	0.459395	0.22	0.294	1
Gls	0.287847	0.64	0.642	1
Psmd7	0.277513	0.92	0.899	1
Plaat3	-0.401843	0.48	0.422	1
Dpysl2	0.316023	0.52	0.422	1
Txnrd1	0.348071	0.94	0.872	1
Tmsb4x	0.56071	0.82	0.936	1
Taf7	0.325001	0.48	0.477	1
Nap1l5	0.330939	0.16	0.193	1
Fdps	0.276633	0.54	0.596	1
Ret	0.333613	0.14	0.119	1
Ccl2	-0.507079	0.34	0.312	1
Agtpbp1	0.266056	0.38	0.339	1
Hmgcs1	0.299019	0.38	0.394	1
Klc1	0.426343	0.34	0.303	1
Tifa	-0.252068	0.32	0.294	1
Gcg	0.563492	0.84	0.899	1
Tent5a	-0.345971	0.5	0.431	1
Tmcc3	0.251315	0.58	0.495	1
Napb	0.330342	0.16	0.156	1
